# Supplementary material for: Organization of minicircle cassettes and guide RNA genes in Trypanosoma brucei
Source: RNA. 2022 Jul;28(7):972–92. doi: 10.1261/rna.079022.121 (PMC9202587; doi:10.1261/rna.079022.121)
Supplement: Supplemental Material [file supp_079022.121_Supplemental_File_S1.csv]

	mO_name	forward_start	forward_end	forward_seq	reverse_start	reverse_end	reverse_seq	cassette_label	expression	type
0	mO_001	149	167	AAAATATATTAATAGATA	267	285	TATCTATTATAATATTTT	I	non-expressed	non-canonical
1	mO_001	348	366	TAAATGGTATAATAGATA	468	486	TATTTAATATTATATTAT	II	expressed	non-canonical
2	mO_001	598	616	GAAGTAAGATAATAGATA	728	746	TATTTATTATCTTATTTG	IV	expressed	non-canonical
3	mO_001	764	782	ATAATGATGTAATAGATA	883	901	AATTTATTATTATATTTT	V	expressed	canonical
4	mO_002	169	187	AAAATAATATAATAGATA	291	309	TATTTATTATATTATTTC	I	expressed	canonical
5	mO_002	367	385	ATAATGAGATAATAGATA	494	512	TATTTATTATATTATTTC	II	expressed	canonical
6	mO_002	621	639	AAAATAAGATAATAGATA	754	772	TATTTATTATATTATTTT	IV	expressed	canonical
7	mO_003	149	167	AGAATGGAATAATAGATA	267	285	AATCTATTATTTTATTTT	I	expressed	non-canonical
8	mO_003	342	360	GAAATAATATAATAGATA	462	480	TATTTATTATCATATTTA	II	expressed	non-canonical
9	mO_003	623	641	AAAAGAAAATAATAGATA	749	767	TATCTATTATTTTACTTT	IV	expressed	non-canonical
10	mO_003	786	804	AAAATAGTATAATAAATA	910	928	TATTTATTATTATATTTT	V	expressed	canonical
11	mO_004	162	180	GAAATATTATAATAGATA	284	302	TATTTATTATTATATTTT	I	expressed	canonical
12	mO_004	318	336	AGAATAAAGTAATAGATA	447	465	TATTTATTAATATATTTT	II	expressed	canonical
13	mO_004	608	626	AAAATGATATAATAGATT	736	754	TATTTATTATTTTATATT	IV	expressed	canonical
14	mO_004	766	784	GAAATGGTGTAATAGATA	888	906	TAGTTATTATAATATTTA	V	expressed	canonical
15	mO_005	229	247	AGAATGGGATAATAGATA	340	358	TATTTATTATCGCATTTA	I	expressed	non-canonical
16	mO_005	369	387	AAAATAATATAATAGATA	493	511	TATCTATTAACTTATTAT	II	expressed	canonical
17	mO_005	670	688	AAAATGTAATAATAGATA	798	816	AATCTATTATATTATTTT	IV	expressed	canonical
18	mO_006	198	216	AAAATGGGATAATAGATA	314	332	TATTTATTATTATATTTA	I	non-expressed	non-canonical
19	mO_006	351	369	AAAATATTGTAATAGATA	478	496	TATCTATTATTTTATTCT	II	expressed	canonical
20	mO_006	606	624	AAAATAAGATAATAGATA	730	748	TATTTATTACATTATTTT	IV	expressed	canonical
21	mO_006	772	790	GAAATTAGATAATAAATA	892	910	TATCTATTAATGTATTTA	V	expressed	canonical
22	mO_007	204	222	AAAATTGTATAATAGATA	327	345	TATTTATTAAATTATTTT	I	expressed	non-canonical
23	mO_007	357	375	CAAATGTGATAATAAATG	485	503	TATTTATTATTGTATTTT	II	non-expressed	non-canonical
24	mO_007	607	625	GAAAGAGAATAATAGATA	729	747	TATTTATTATACTATTTT	IV	expressed	canonical
25	mO_007	772	790	AAAATAAGGTAATAGATA	896	914	TATCTATTATATTATTTT	V	expressed	canonical
26	mO_008	180	198	AAAATAGGATAATAGATA	301	319	TATTTATTATATTATTTC	I	expressed	canonical
27	mO_008	334	352	AGAATGAGATAATAGATA	460	478	TATCTATTAATATATTTA	II	expressed	canonical
28	mO_008	560	578	AAAAGAGAATAATAGATA	687	705	TATTTATTATATTATTTT	IV	expressed	non-canonical
29	mO_009	183	201	GAAATAATATAATAGATT	307	325	TATTTATTATATTATTTA	I	expressed	canonical
30	mO_009	375	393	TAAATAGGATAATAGATA	498	516	TATTTATTATTTAATTTA	II	expressed	canonical
31	mO_009	597	615	GAAATTATATAATAAATA	714	732	GATCTATTATTTTATTTT	IV	expressed	non-canonical
32	mO_009	748	766	GAAATAGAGTAATAGATA	874	892	TATCTAATATCATATTAT	V	non-expressed	canonical
33	mO_010	199	217	GAAATAATATAATAGATA	327	345	TATTTATTATTTTATTTT	I	expressed	canonical
34	mO_010	358	376	GAAATGATGTAATAGATA	487	505	TATCTATTATTTTATTTG	II	expressed	canonical
35	mO_010	614	632	GAAATATGATAATAGATA	736	754	TATTTATTAATATATTTC	IV	expressed	canonical
36	mO_011	179	197	AAAATGGAATAATAGATA	303	321	TATTTATTATCTTATTTA	I	expressed	canonical
37	mO_011	337	355	GAAATGTATTAATAGATA	461	479	TATCTATTATTTTATTTG	II	expressed	canonical
38	mO_011	580	598	GAAATAGGATAATAGATA	704	722	TATCTATTAATTTATTTT	IV	expressed	canonical
39	mO_012	150	168	AAAATATAATAATAGATA	275	293	TATTTATTATTTTATTTT	I	expressed	canonical
40	mO_012	374	392	AAAATGAAATAATAGATA	496	514	TATTTATTATTATATTTA	II	expressed	canonical
41	mO_012	560	578	AGAATAATGTAATAGTAC	685	703	TATCTATTATTTTATTTT	IV	expressed	canonical
42	mO_013	160	178	TAAATAGAATAATAGATA	278	296	TATCTATTATTTTCTTTT	I	expressed	non-canonical
43	mO_013	347	365	TAAATGAGATAATAGATA	466	484	TATTTATTATAATATTTA	II	expressed	non-canonical
44	mO_013	607	625	AAAATGAGATAATAGATA	731	749	TATTTATTATTTTATTTC	IV	expressed	canonical
45	mO_013	760	778	AGGATGTAGTAATAGATA	881	899	TATTTATTAATATATTTT	V	expressed	canonical
46	mO_014	222	240	GAAATAGTATAATAGATA	345	363	TATTTATTATTTTATTTT	I	expressed	canonical
47	mO_014	376	394	AGAAGTGTATAATAGATA	493	511	TATCTATTATAGTATTTG	II	expressed	canonical
48	mO_014	726	744	AAAATAGATTAATAGATA	850	868	TATTTATTATTTCATTTG	V	expressed	canonical
49	mO_015	188	206	GAAATAAGATAATAGATA	315	333	TATTTATTACTATATTTG	I	expressed	canonical
50	mO_015	360	378	TAAATGTGTTAATAGATA	474	492	TATTTATTATAATATTTT	II	expressed	non-canonical
51	mO_015	620	638	AAAATACGGTAATAGATA	743	761	TATTTATTATCTTATTTT	IV	expressed	canonical
52	mO_015	773	791	GAAATAATGTAATAGATA	894	912	TATTTATTATATTATGTT	V	expressed	canonical
53	mO_016	205	223	AGAATAGGATAATAGATA	328	346	TATTTATTATCTTATTTC	I	expressed	canonical
54	mO_016	358	376	AAAATAGTGTAATAGATA	483	501	TATCTATTATTATATTTT	II	expressed	canonical
55	mO_016	631	649	AAAATTAAATAATAGATA	759	777	TATTTATTATATTATTTT	IV	expressed	canonical
56	mO_017	225	243	AAAATAGGATAATAGATA	349	367	TATTTATTAAATTATTCT	I	expressed	canonical
57	mO_017	385	403	AAAATTAGATAATAAATA	509	527	TATTTATTATTTTATTCT	II	expressed	canonical
58	mO_017	601	619	AAAATAATGTAATAGATA	727	745	TATCTATTATATTATTCT	IV	expressed	canonical
59	mO_018	187	205	AAAATATGATAATAGATA	306	324	TATCTATTAACATATTTA	I	expressed	canonical
60	mO_018	370	388	AAAATAGAATAATAGATA	490	508	TATTTATTATTTTATTTT	II	expressed	canonical
61	mO_018	574	592	AAGATAAGATAATAGATA	692	710	TATCTATTATTTTATTCT	IV	expressed	canonical
62	mO_018	725	743	TAAATAGGGTAATAGATA	850	868	TATTTATTATTTTATTCT	V	expressed	non-canonical
63	mO_019	168	186	AGAATAAAATAATAGATA	301	319	TATTTATTAATATATTTT	I	expressed	canonical
64	mO_019	357	375	GAAATGAATTAATAGATA	481	499	TATTTATTATCGTATTTC	II	expressed	non-canonical
65	mO_019	628	646	AAAATAATATAATAGATA	752	770	TATTTATTATTTCATTAT	IV	expressed	canonical
66	mO_020	213	231	AAAATAATATAATAGATC	338	356	TATTTATTATAGTATTTT	I	non-expressed	non-canonical
67	mO_020	372	390	GAAATAGTGTAATAGATA	498	516	TATCTATTATTGTATTTT	II	expressed	canonical
68	mO_020	636	654	AAAATAGTGTAATAGATA	766	784	TATTTATTATTATATTTT	IV	expressed	canonical
69	mO_021	206	224	AAAATAGGATAATAGATA	329	347	GATTTATTATTTTATTTA	I	expressed	canonical
70	mO_021	360	378	AGAATAATGTAATAGATA	488	506	TATTTATTATTATATTTT	II	expressed	canonical
71	mO_021	635	653	AAAATGATATAATAGATA	762	780	GATTTATTATATTATTTT	IV	expressed	canonical
72	mO_022	170	188	GAAATATGATAATAGATA	294	312	TATTTATTATTTTATTTA	I	expressed	canonical
73	mO_022	356	374	AGAATGAAGTAATAGATA	480	498	TATCTATTATTGTATTTA	II	expressed	non-canonical
74	mO_022	590	608	AAAATGAAATAATAGATA	717	735	TATTTATTATTTTATTTA	IV	expressed	canonical
75	mO_022	742	760	AGAATGGAATAATAGATA	864	882	TATCTATTATGGTATTTA	V	expressed	canonical
76	mO_023	195	213	AGAATATTATAATAGATA	322	340	TATTTATTATTACATTTC	I	expressed	canonical
77	mO_023	350	368	AAAAGAGGATAATAGATA	474	492	TATTTATTACTATATTTG	II	expressed	canonical
78	mO_023	570	588	AAAATAGAATAATAGATA	694	712	TATCTATTACGATATTTT	IV	non-expressed	canonical
79	mO_024	222	240	AAAATATAATAATAGATA	348	366	TATTTATTATTCTATTTT	I	expressed	canonical
80	mO_024	377	395	AAAATGATGTAATAGATA	506	524	TATTTATTATCGTATTTG	II	expressed	canonical
81	mO_024	654	672	AAAATAATATAATAGATA	782	800	TATTTATTATTATATGTT	IV	expressed	non-canonical
82	mO_025	199	217	GAAATAATATAATAGATA	324	342	TATTTATTATTTTATTTT	I	expressed	canonical
83	mO_025	357	375	TAAATGAGATAATAGATA	479	497	TATTTATTATAACATTTC	II	expressed	canonical
84	mO_025	605	623	AAAATAATGTAATAGATA	736	754	TATCTATTATTTTATTTT	IV	expressed	canonical
85	mO_026	194	212	AGAATGAGATAATAGATA	312	330	TATCTATTATTTTATTTA	I	expressed	canonical
86	mO_026	354	372	AAAATAATGTAATAGATA	477	495	TAATTATTATCTTATTTT	II	expressed	non-canonical
87	mO_026	669	687	GAAATATTGTAATAGATA	800	818	TATTTATTATTTTATTTT	IV	expressed	canonical
88	mO_027	160	178	AGAATTAGATAATAGATA	285	303	TATTTATTATCTTATTTG	I	expressed	canonical
89	mO_027	317	335	AGAATGATGTAATAGATA	439	457	TATCTATTATAATATTTT	II	expressed	canonical
90	mO_027	683	701	GAAATGGGATAATAGATA	808	826	TATCTATTATTATATTTT	IV	expressed	canonical
91	mO_028	174	192	GAAATGAGATAATAAATA	302	320	TATTTATTATAATATTTT	I	expressed	non-canonical
92	mO_028	372	390	GAAATAAAGTAATAGATA	494	512	TATCTATTATTATATTTT	II	expressed	canonical
93	mO_028	651	669	GAAATATAATAATAGATA	782	800	TATTTATTATTTTATTGT	IV	expressed	canonical
94	mO_029	190	208	AAAATAGAATAATAGATA	304	322	TATTTATTATTCTATTTT	I	expressed	non-canonical
95	mO_029	356	374	ATAATGAGATAATAGATA	482	500	TATTTATTATTATATTTG	II	expressed	canonical
96	mO_029	569	587	AAAATAATATAATAGATA	696	714	TATTTATTATTTTATTTG	IV	expressed	canonical
97	mO_030	138	156	ATAATAAGATAATAGATA	264	282	TATTTATTATTCTATTTT	I	expressed	canonical
98	mO_030	385	403	TGAATGAGATAATAGATA	507	525	TATTTATTAATACATTTA	II	expressed	canonical
99	mO_030	600	618	GAAATTAAATAATAAATA	725	743	TATTTATTATTTTATTTT	IV	expressed	canonical
100	mO_030	768	786	GGAAATATGTAATAGATA	884	902	TATCTATTATTTTATTTG	V	expressed	non-canonical
101	mO_031	187	205	AAAATAATATAATAGATA	314	332	TATTTATTATTGTATTCT	I	expressed	canonical
102	mO_031	347	365	GAAGTGAGATAATAGATA	473	491	TATTTATTATTATATTTA	II	expressed	canonical
103	mO_031	571	589	AAAATAATATAATAGATA	701	719	TATTTATTAATTTATTTT	IV	expressed	canonical
104	mO_032	171	189	AAAATATAGTAATAGATA	292	310	TATCTATTATAATATTTA	I	expressed	non-canonical
105	mO_032	343	361	AGAATAAGTTAGTAGGTA	468	486	TATTTATTACGTTATTTG	II	expressed	canonical
106	mO_032	563	581	AAAATGATATAATAGATA	688	706	TATCTATTATATTATTTT	IV	expressed	canonical
107	mO_033	218	236	GAAATATAATAATAGATA	341	359	TATTTATTATTTTACTTC	I	expressed	canonical
108	mO_033	371	389	GAAATGTGATAATAGATA	501	519	TATTTATTATATTATGTA	II	expressed	canonical
109	mO_033	575	593	GAAATATGGTAATAGATA	698	716	TATCTATTATTATATGTT	IV	expressed	canonical
110	mO_033	741	759	GAAATGAGATAATAAATA	865	883	TATTTATTAAATTATTTT	V	expressed	canonical
111	mO_034	233	251	AGAGTAGGATAATAGATA	356	374	TATTTATTAATTTATTTT	I	expressed	non-canonical
112	mO_034	385	403	GAAATAATGTAATAGATA	509	527	TATTTATTATTATATTTT	II	expressed	canonical
113	mO_034	616	634	AAAATAAGGTAATAGATA	745	763	TATTTATTATTTATTTTT	IV	expressed	canonical
114	mO_035	149	167	AGAATAAAGTAATAGGTA	265	283	TATTTATTATTTTATTTT	I	non-expressed	non-canonical
115	mO_035	352	370	AAAATTAGATAATAGATA	475	493	TATTTATTATTTACTTTT	II	non-expressed	non-canonical
116	mO_035	605	623	AAAATGGTATAATAGATA	732	750	TATTTATTATTTTATTTT	IV	expressed	canonical
117	mO_036	154	172	AAAATGTAATAATAGATA	276	294	TAGTTATTATTTTATTTT	I	expressed	non-canonical
118	mO_036	362	380	GAAATAGGGTAATAGATA	491	509	TATTTATTATTATATGTT	II	expressed	canonical
119	mO_036	619	637	GAAATTAAATAATAGATA	737	755	TATCTATTAATATATTGT	IV	expressed	non-canonical
120	mO_036	769	787	AAAATGTGATAATAAATA	889	907	TATTTATTAATATATTTA	V	expressed	canonical
121	mO_037	167	185	TAAATATGATAATAGATA	285	303	TATCTATTATTTTATTTA	I	expressed	non-canonical
122	mO_037	340	358	GAAATAGAGTAATAGATA	464	482	TATTTATTATCTTATTTT	II	expressed	non-canonical
123	mO_037	618	636	GAAATAAGGTAATAGATA	749	767	TATTTATTATTTTATTTT	IV	expressed	canonical
124	mO_038	159	177	GGAATATATTAATAGATA	280	298	TATTTATTATTTATTTGG	I	expressed	canonical
125	mO_038	352	370	AAAATAAGATAATAGATA	486	504	TATTTATTATTTAATTTG	II	expressed	canonical
126	mO_038	580	598	AAAATATGGTAATAGATA	704	722	TATTTATTATTTTATTTC	IV	expressed	non-canonical
127	mO_038	733	751	AAAATGTTATAATAGATA	857	875	GATCTATTATTTTATTTA	V	expressed	non-canonical
128	mO_039	205	223	GAAATAATATAATAGATA	339	357	TATCTATTATATATATTT	I	expressed	non-canonical
129	mO_039	433	451	AAAATGGAATAATAGATA	568	586	TATTTATTACGGTATTTT	III	expressed	canonical
130	mO_039	624	642	AAAATAATATAATAGATA	748	766	TATCTATTATTTATTTTC	IV	expressed	non-canonical
131	mO_040	237	255	AAAAGAGAATAATAGATA	356	374	TATTTATTATCATATTTT	I	expressed	canonical
132	mO_040	389	407	AGAATAATGTAATAGATA	517	535	TATCTATTATTGTATTTA	II	expressed	canonical
133	mO_040	625	643	AAAATAAGATAATAGATA	755	773	TATTTATTAAATTATTTT	IV	expressed	canonical
134	mO_041	157	175	AAAATAAGATAATAAATA	273	291	TATTTATTACTTTATTTT	I	expressed	non-canonical
135	mO_041	307	325	GAAATGTAGTAATAGATA	429	447	TATCTATTATTATATTTA	II	expressed	canonical
136	mO_041	668	686	AAAATGTGATAATAGATA	789	807	TATCTATTATTCTATTTT	IV	expressed	non-canonical
137	mO_042	169	187	AAAATATGATAATAGATA	286	304	TATTTATTATTTATTTTA	I	expressed	non-canonical
138	mO_042	325	343	TGAATAAAGTAATAGATA	448	466	TATTTATTATTTTATTTA	II	expressed	canonical
139	mO_042	616	634	AAAATGATATAATAGATA	746	764	TATTTATTATCTTATTTT	IV	expressed	non-canonical
140	mO_043	189	207	AAAATAGAATAATAGATA	315	333	TATTTATTATTTTATTAT	I	expressed	canonical
141	mO_043	346	364	GAAATGTGATAATAGATA	471	489	TATCTATTATCTTATTTT	II	expressed	canonical
142	mO_043	700	718	TAAATGATATAATAGATA	824	842	TATTTATTATTATATTTT	IV	expressed	canonical
143	mO_044	170	188	AAAATAAAATAATAAATA	284	302	TATTTATTATATTATTTC	I	non-expressed	non-canonical
144	mO_044	328	346	AGAATATAATAATAGATA	452	470	TATTTATTATTTATTTTT	II	expressed	canonical
145	mO_044	617	635	AAAATAATATAATAGATA	744	762	TATCTATTATTATATTTT	IV	expressed	canonical
146	mO_045	167	185	AAAATATAATAATAGATT	285	303	TATTTATTATTTTATTTT	I	non-expressed	non-canonical
147	mO_045	329	347	AGAATGAGGTAATAGATA	452	470	TATTTATTATTTTATTAG	II	expressed	canonical
148	mO_045	577	595	AAAATGGTATAATAGATA	702	720	TATCTATTACAATATTAT	IV	expressed	canonical
149	mO_046	213	231	AAAATAAGATAATAGATT	332	350	TATTTATTAAAATATTTA	I	expressed	canonical
150	mO_046	373	391	AAAGTGGTGTAATAGATA	497	515	TATCTATTATTATATTTT	II	expressed	canonical
151	mO_046	612	630	GAAATGTTGTAATAGATA	737	755	TATTTATTATATCATTTA	IV	expressed	canonical
152	mO_047	207	225	AAAATGGAATAATAGATA	330	348	TATTTATTATTTTATTTA	I	expressed	canonical
153	mO_047	372	390	GGAATAAGATAATAGATA	489	507	TATCTATTAATGTATTTG	II	expressed	canonical
154	mO_047	622	640	GAAATAGGATAATAGATA	741	759	TATTTATTATTGTATTTT	IV	expressed	canonical
155	mO_048	189	207	GAAATGAAGTAATAGATA	316	334	TATCTATTATTATATTTT	I	expressed	canonical
156	mO_048	376	394	GAAATGAGGTAATAGATA	498	516	TATCTATTATCTTATTTA	II	expressed	non-canonical
157	mO_048	646	664	GAAATAGGATAATAGATA	778	796	TATTTATTATTTTATGGT	IV	expressed	canonical
158	mO_049	129	147	AAAATAGAATAATAGATA	253	271	TATCTATTATTTTATTTT	I	expressed	non-canonical
159	mO_049	387	405	AAAATAGAGTAATAGATA	510	528	TATTTATTATCTTATTTG	II	expressed	canonical
160	mO_049	747	765	AAAATAATATAATAGATA	874	892	TATTTATTATTATATTTT	V	expressed	canonical
161	mO_050	176	194	AAAATGAGATAATAGATA	302	320	TATTTATTATATTATTTA	I	expressed	canonical
162	mO_050	377	395	AAAATAAAATAATAGATA	506	524	TATTTATTATCTTATTTA	II	expressed	canonical
163	mO_050	670	688	AGAATGAAATAATAAATA	776	794	TATATATAAGTTAATTAT	IV	non-expressed	non-canonical
164	mO_051	180	198	AGAATAGAATAATAGATA	299	317	CATTTATTATTTTATTTA	I	expressed	non-canonical
165	mO_051	367	385	AAAGTGAGATAATAGATA	490	508	TATTTATTATCATATTTT	II	expressed	canonical
166	mO_051	574	592	AAAATATAGTAATAGATA	688	706	AATTTATTATTATATTTT	IV	expressed	non-canonical
167	mO_051	742	760	GAAATAATATAATAGATA	867	885	TATTTATTATTCTATTTT	V	expressed	canonical
168	mO_052	176	194	AAAATAGAATAATAGATA	300	318	TATTTATTATATTATTTT	I	expressed	non-canonical
169	mO_052	357	375	TAAATAAGATAATAGATA	484	502	TATTTATTATTATATTTT	II	expressed	canonical
170	mO_052	600	618	AAAATGGAATAATAGATA	727	745	TAATTATTATAATATTTT	IV	expressed	canonical
171	mO_053	210	228	AGAATGATGTAATAGATA	335	353	TATCTATTATCTTATTTG	I	expressed	canonical
172	mO_053	365	383	AAAATGATGTAATAGATA	484	502	TATTTATTATTTAATTTG	II	expressed	canonical
173	mO_053	630	648	TAAATGAGATAATAGATA	758	776	TATTTATTATCTTATTTT	IV	expressed	canonical
174	mO_054	162	180	AAAATATAATAATAGATA	284	302	TATCTATTATTTATTTCT	I	expressed	canonical
175	mO_054	364	382	AAAATGTGATAATAGATA	493	511	TATTTATTATACTATTCT	II	expressed	canonical
176	mO_054	574	592	GAAATAAGGTAATAGATA	694	712	TATTTATTATTATATTTT	IV	expressed	canonical
177	mO_054	727	745	AGAATGGTGTAATAGATA	852	870	TATCTATTATTATATTTT	V	expressed	canonical
178	mO_055	195	213	TAAATATATTAATAGATA	315	333	AATTTATTATTATATTTT	I	non-expressed	non-canonical
179	mO_055	350	368	GAAATGGTATAATAGATA	476	494	TATTTATTATATTATTTA	II	expressed	canonical
180	mO_055	695	713	AGAATAGAATAATAGATA	815	833	TATTTATTATTATATTTT	IV	expressed	non-canonical
181	mO_056	213	231	AGAATAATGTAATAGATA	335	353	TATTTATTATTTTATTCA	I	expressed	canonical
182	mO_056	365	383	TAAATAGGATAATAGATA	487	505	TATCTATTACAATATTCT	II	expressed	canonical
183	mO_056	583	601	GAAATGATATAATAGATA	708	726	TATCTATTATTTTATTTT	IV	expressed	canonical
184	mO_057	180	198	TAAATAGAATAATAGATA	297	315	TATCTATTATCTTATTTT	I	expressed	non-canonical
185	mO_057	379	397	GAAATAATATAATAGATA	506	524	TATCTATTATTATATTTT	II	expressed	canonical
186	mO_057	681	699	AAAATATTATAATAGATA	810	828	TATTTATTATTATATTTG	IV	expressed	canonical
187	mO_058	195	213	AAAATGATGTAATAGATA	317	335	TACTTATTATTATATTTT	I	expressed	canonical
188	mO_058	396	414	GAAATAATGTAATAGATA	520	538	TATTTATTATTCTATTTA	II	expressed	canonical
189	mO_058	577	595	AAAATAGTGTAATAGATA	701	719	TATTTATTAAATTATTTT	IV	expressed	canonical
190	mO_058	733	751	TAAATGGGATAATAAATA	859	877	TAATTATTATTTTATTTT	V	non-expressed	non-canonical
191	mO_059	158	176	AAAATAATGTAATAGATA	277	295	TATTTATTATTATATTTC	I	expressed	non-canonical
192	mO_059	354	372	GAAATGAGATAATAGATA	482	500	TATTTATTATTTAATTTG	II	expressed	canonical
193	mO_059	717	735	TAAATAGTGTAATAGATA	844	862	TATTTATTATATTATTTT	V	expressed	canonical
194	mO_060	159	177	GAAATGGAGTAATAGATA	281	299	TATTTATTATTATAACAT	I	expressed	canonical
195	mO_060	317	335	AAAATAAGGTAATAGATA	439	457	AATCTATTATTATATTTT	II	expressed	non-canonical
196	mO_060	601	619	AAAATGAAATAATAAATA	723	741	TATGTATTAATTTATTTT	IV	expressed	canonical
197	mO_060	765	783	GAAGTTGAGTAATAGATA	889	907	TATTTATTATTACAATAT	V	expressed	canonical
198	mO_061	156	174	AGAATAATGTAATAGATA	278	296	TATTTATTATTATATTTT	I	expressed	canonical
199	mO_061	313	331	AGAATAGAGTAATAGACA	439	457	TATTTATTATTTTATTTG	II	expressed	canonical
200	mO_061	538	556	ATAATAGTATAATAGATA	663	681	TATTTATTATTGTATTCT	IV	expressed	canonical
201	mO_061	692	710	GAAATGAGATAATAGATA	814	832	TATTTATTATAATATTTT	V	expressed	canonical
202	mO_062	178	196	AAAATATATTAATAGATA	295	313	TATCTATTATTGTATTTT	I	expressed	non-canonical
203	mO_062	374	392	AAAATAATATAATAGATA	502	520	TATTTATTATTGTATTTT	II	expressed	canonical
204	mO_062	657	675	AAGATAATATAATAGATA	779	797	GATCTATTATTTTATTTT	IV	expressed	canonical
205	mO_063	177	195	AAAATATAATAATAGATA	292	310	TATTTATTATATTATTTC	I	non-expressed	non-canonical
206	mO_063	358	376	AGAATGATGTAATAGATA	478	496	TATCTATTATTATATTTT	II	expressed	canonical
207	mO_063	700	718	GAAATAAATTAATAGATA	825	843	AATTTATTAATTTATTTT	IV	expressed	canonical
208	mO_064	169	187	AAAATATAATAATAGATA	292	310	AATTTATTATATTATTTT	I	expressed	canonical
209	mO_064	335	353	AAAAGTAAATAATAGATA	462	480	TATTTATTATTTTATTTA	II	expressed	canonical
210	mO_064	731	749	AGAATAATATAATAGATA	855	873	GATTTATTATTTTATTTG	V	expressed	non-canonical
211	mO_065	179	197	GAAATAAGATAATAGATG	299	317	TATCTAATATTTTATTTA	I	expressed	canonical
212	mO_065	338	356	AGAATGAGATAATAGATA	461	479	TATTTATTATTTTATTTA	II	expressed	canonical
213	mO_065	574	592	GAAATAATATAATAGATA	700	718	TATCTATTATTTTATTTA	IV	expressed	non-canonical
214	mO_066	214	232	GAAATAGGATAATAGATA	327	345	TATCTATTATTTTATTTT	I	non-expressed	non-canonical
215	mO_066	370	388	GAAATGAGATAATAGATA	500	518	TATTTATTAATGTATTTA	II	expressed	canonical
216	mO_066	646	664	AAAATATGATAATAGATA	773	791	TATTTATTATATTATTTT	IV	expressed	canonical
217	mO_067	178	196	GAAATAAGATAATAGATA	302	320	TATTTATTATATTATTTG	I	expressed	non-canonical
218	mO_067	335	353	AAAATGCTGTAATAGATA	457	475	GATCTATTATTTTATTTA	II	expressed	canonical
219	mO_067	560	578	AGAATAATGTAATAGATA	690	708	TATTTATTATTCTATTTT	IV	expressed	canonical
220	mO_068	170	188	AAAATATAATAATAGATC	289	307	TATTTATTATTTTATTTT	I	non-expressed	non-canonical
221	mO_068	354	372	AGAATGAGATAATAAATA	484	502	TATTTATTATTATCTTTT	II	non-expressed	non-canonical
222	mO_068	611	629	AGAATGAGGTAATAGATA	741	759	TATCTATTATTTTATTTA	IV	expressed	canonical
223	mO_069	153	171	AAAATAATATAATAGATA	277	295	TATTTATTATTTAATTTT	I	expressed	canonical
224	mO_069	378	396	GAAAGAGAATAATAGATA	503	521	TATTTATTATAATATTTT	II	expressed	canonical
225	mO_069	631	649	AAAATAAAATAATAGATA	763	781	TATTTATTATAGTATTTT	IV	expressed	canonical
226	mO_070	228	246	AAAATGGAATAATAGATA	346	364	TATTTATTATTTTCTTTT	I	expressed	canonical
227	mO_070	374	392	AGAATGTGATAATAGATA	500	518	TATTTATTATTCTATTTA	II	expressed	canonical
228	mO_070	695	713	GAAATAATATAATAGATA	820	838	TATTTATTATAATATTTT	IV	expressed	canonical
229	mO_071	150	168	TAAATAATATAATAGATA	274	292	TATTTATTAATATATTTT	I	expressed	canonical
230	mO_071	372	390	GAAATAAGGTAATAGATA	496	514	TATTTATTATCTTATTTG	II	expressed	canonical
231	mO_071	619	637	AAAATAAGATAATAGATA	742	760	TATTTATTATTTTATTGT	IV	expressed	non-canonical
232	mO_071	774	792	AAATGAGATGGATAAATA	894	912	TATTTATTATTTATTTAT	V	non-expressed	non-canonical
233	mO_072	234	252	AAAATGGAATAATAGATA	345	363	TATTTATTATGATATTTA	I	non-expressed	non-canonical
234	mO_072	365	383	GAAATTAATTAATAGATA	485	503	TATCTATTATCTTATTAT	II	expressed	non-canonical
235	mO_072	662	680	AAAATAAAATAATAGATA	784	802	TATCTATTATTTTATTTT	IV	expressed	non-canonical
236	mO_073	158	176	AGAATATATTAATAGATA	277	295	TATTTATTAAATTATTTT	I	non-expressed	non-canonical
237	mO_073	314	332	GAAATGAGATAATAGATA	435	453	TATCTATTATTTTATTTT	II	expressed	canonical
238	mO_073	573	591	GAAATAAAATAATAGATA	700	718	AATCTATTATTTTATTTA	IV	expressed	canonical
239	mO_074	175	193	AGAATAAAATAATAGATA	296	314	TATTTATTATATCATTTT	I	expressed	non-canonical
240	mO_074	330	348	ATAATAGGATAATAGATA	451	469	TATTTATTATTTTATTTA	II	expressed	non-canonical
241	mO_074	523	541	AAAGTAAGGTAATAGATA	646	664	TATTTATTATTTTATTTA	IV	expressed	canonical
242	mO_074	738	756	AAAATGAAGTAATAGATA	866	884	TATTTATTAATTTATTTA	V	expressed	canonical
243	mO_075	150	168	GAAAATAGATAATAGATA	268	286	TATTTATTATTTTAATTT	I	non-expressed	non-canonical
244	mO_075	332	350	AAAATAATATAATAGATA	462	480	TATTTATTATTATATTTT	II	expressed	non-canonical
245	mO_075	629	647	TAAATGAGATAATAGATA	753	771	TATCTATTATTTATTTTT	IV	expressed	canonical
246	mO_075	788	806	AGAGTAGTGTAATAGATA	909	927	TATTTATTATTTTATTTA	V	expressed	non-canonical
247	mO_076	170	188	GAAATGGAATAATAGATA	295	313	TATTTATTATTATATTGT	I	expressed	canonical
248	mO_076	329	347	GAAATGTAGTAATAGATA	455	473	TATCTATTATAATATTTA	II	expressed	canonical
249	mO_076	578	596	GAAATAGAATAATAGATA	705	723	TATTTATTATATTCTTTT	IV	expressed	canonical
250	mO_077	172	190	AAAATATAATAATAGATA	285	303	TATTTATTATTTATTTTT	I	expressed	non-canonical
251	mO_077	328	346	GAAATGTGATAATAGATA	453	471	TATTTATTATTTTATTTA	II	expressed	canonical
252	mO_077	632	650	AAAATGATATAATAGATA	760	778	TATCTATTATTTTATTTT	IV	expressed	canonical
253	mO_078	208	226	AAAATAAAGTAATAGATA	333	351	TATTTATTATTATATTTC	I	expressed	canonical
254	mO_078	363	381	AAAATAGGATAATAGATA	495	513	TATTTATTACTTTATTTT	II	expressed	canonical
255	mO_078	616	634	GAAATAAATTAATAGATA	742	760	TATTTATTATCTTATTAT	IV	expressed	non-canonical
256	mO_079	197	215	GAAATATAATAATAGATA	316	334	TATTTATTATTATATTTC	I	expressed	canonical
257	mO_079	375	393	AGAATGTAGTAATAGATA	497	515	TATCTATTATAATCTTTT	II	expressed	canonical
258	mO_079	574	592	AAAATAGGATAATAGATA	695	713	TAGTTATTATTTTATTTT	IV	expressed	canonical
259	mO_080	175	193	AAAATAAAGTAATAGATA	293	311	TATTTATTAATTTATTTT	I	expressed	non-canonical
260	mO_080	336	354	GAAATATAATAGTAGATA	458	476	TATTTATTATTTCATTTT	II	expressed	canonical
261	mO_080	554	572	AAAATGTAGTAATAGATA	681	699	TATTTATTATTTTATTTG	IV	expressed	canonical
262	mO_080	713	731	AGAATGGTGTAATAGATA	839	857	TATTTATTATTTTATTTT	V	expressed	canonical
263	mO_081	185	203	GAAATGAGATAATAGATA	318	336	TATTTATTATATTATTTT	I	expressed	canonical
264	mO_081	380	398	GAAATGGGATAATAGATA	502	520	TATCTATTATATCTTTTA	II	expressed	non-canonical
265	mO_081	608	626	GAAATATGATAATAGATA	735	753	TATTTATTATTATATTTT	IV	expressed	non-canonical
266	mO_082	151	169	AGAATAGGATAATAGATA	268	286	TATTTATTATTTTCTTTT	I	non-expressed	canonical
267	mO_082	297	315	GAAATGAGGTAATAGATA	421	439	TATTTATTATTTTATGTT	II	expressed	canonical
268	mO_082	580	598	AAAATAAGGTAATAGATA	703	721	TATTTATTATTTTATTTG	IV	expressed	canonical
269	mO_083	184	202	AAAATATAGTAATAGATA	302	320	TATCTATTATTTTATTTT	I	expressed	non-canonical
270	mO_083	592	610	AAAATGAAATAATAGATA	718	736	TAGTTATTATTATATTTT	IV	expressed	non-canonical
271	mO_084	171	189	AAAATATATTAATAGATA	285	303	TATTTATTATTTTATTTT	I	expressed	non-canonical
272	mO_084	359	377	GAAATAAGGTAATAGATA	489	507	TATCTATTACTTTATTTT	II	expressed	canonical
273	mO_084	614	632	AGAATGAGATAATAAATA	738	756	TATTTATTATTTTATTTT	IV	expressed	canonical
274	mO_084	768	786	GAAATTAGATAATAGATA	892	910	GATCTATTATTTTATTTT	V	expressed	canonical
275	mO_085	186	204	AAAATAGAATAATAGATA	311	329	TATTTATTATTATATTTA	I	expressed	canonical
276	mO_085	353	371	GAGATAAGTTAATAGATA	477	495	TATCTATTATTATATTTT	II	expressed	non-canonical
277	mO_085	590	608	GAAATAAGTTAATAGATA	709	727	TATTTATTATATTATTCT	IV	expressed	non-canonical
278	mO_085	748	766	TAAATGGAATAATAGATA	872	890	TATTTATTATATTATTTG	V	expressed	canonical
279	mO_086	194	212	GAAATATTATAATAGATA	321	339	TATTTATTATTTATTTAT	I	expressed	canonical
280	mO_086	418	436	ATAAATATATAATAGATA	537	555	TATGTAGTATATTATTCT	III	expressed	canonical
281	mO_086	571	589	GAAATGATATAATAAATA	697	715	TATTTATTACTTTATTTT	IV	expressed	canonical
282	mO_086	729	747	ATAATGAGATAATAGATA	858	876	TATCTATTATAATATTTT	V	expressed	canonical
283	mO_087	183	201	GGAATGGAATAATAGATA	304	322	TATTTATTATTTATTTGT	I	expressed	non-canonical
284	mO_087	335	353	GAAATAAGATAATAGATA	458	476	TATTTATTATTGTATTTT	II	expressed	canonical
285	mO_087	593	611	GAAATGGAATAATAGATA	717	735	TATCTATTATTTTATTTT	IV	expressed	non-canonical
286	mO_087	764	782	TAAATGAGATATTAGATA	884	902	AATTTATTATTTTATTTT	V	non-expressed	canonical
287	mO_088	187	205	AAAATAGGATAATAGATA	314	332	TATTTATTATATTATTTG	I	expressed	canonical
288	mO_088	347	365	AAGATAAGATAATAGATA	472	490	TATCTATTACTTTATTTA	II	expressed	canonical
289	mO_088	707	725	GAAATAGGATAATAGATA	831	849	TATTTATTATATTATTTT	V	expressed	canonical
290	mO_089	151	169	AGAATGGGATAATAGATA	267	285	TATCTATTATTCTATTTT	I	expressed	non-canonical
291	mO_089	344	362	AAAATGATATAATAGATA	467	485	TATTTATTATTATCATAT	II	expressed	non-canonical
292	mO_089	614	632	TAAAGAGAATAATAGATA	739	757	TATTTATTATCTTACTTT	IV	expressed	non-canonical
293	mO_089	775	793	TAAATAATATAATAGATA	898	916	TATCTATTATCATATTTT	V	expressed	canonical
294	mO_090	169	187	GAAATAGGATAATAGATA	296	314	TATTTATTAATACATTTC	I	expressed	canonical
295	mO_090	362	380	AAAATGGTGTAATAAATA	483	501	TATTTATTATCTTATTTT	II	expressed	canonical
296	mO_090	569	587	AAAATAATATAATAGATA	699	717	TATTTATTATTATATTTT	IV	expressed	canonical
297	mO_091	189	207	AAAATAAAGTAATAGATA	305	323	TATTTATTATCTTATTTT	I	expressed	non-canonical
298	mO_091	375	393	AAAATGATATAATAAATA	495	513	TATTTATTATTATATTTG	II	expressed	canonical
299	mO_091	719	737	AAAATGATATAATAGATA	844	862	TATTTATTATATTATTTA	V	expressed	canonical
300	mO_092	201	219	AAAATAAGATAATAGATA	327	345	TATCTATTATTTTATTTA	I	expressed	canonical
301	mO_092	356	374	GAAATGGAATAATAAATA	476	494	TATTTATTATATCATTTA	II	expressed	non-canonical
302	mO_092	571	589	AGAATAGGATAATAGATA	697	715	TATCTATTATAATATTTT	IV	non-expressed	non-canonical
303	mO_093	177	195	AAAATATAATAATAGATA	299	317	TATTTATTATATTATTTT	I	expressed	canonical
304	mO_093	334	352	AAAAGTAAATAATAGATA	461	479	TATTTATTATAATATTTT	II	expressed	non-canonical
305	mO_093	601	619	AAAATGGAATAATAGATA	730	748	TATCTATTATTTTATTTA	IV	expressed	canonical
306	mO_094	183	201	GAAATGATATAATAGATA	306	324	TATTTATTAATGTATTTA	I	expressed	non-canonical
307	mO_094	368	386	TAAATAAGATAATAGATA	490	508	TATTTATTATTTTACTTT	II	expressed	canonical
308	mO_094	585	603	AAAATAGAGTAATAGATA	705	723	TATCTATTATTATATTCT	IV	expressed	canonical
309	mO_094	735	753	GAAATAAGTTAATAAATA	861	879	ATATTATTATTTAATTTT	V	expressed	non-canonical
310	mO_095	129	147	AAAATATAATAATAGATA	251	269	TATCTATTATTTTATTTT	I	expressed	non-canonical
311	mO_095	385	403	AAAAGAAAATAATAGATA	507	525	TATCTATTATCTTATTTG	II	expressed	canonical
312	mO_095	738	756	GAAATAAGATAATAGATA	868	886	TATTTATTATTTTATTTT	V	expressed	canonical
313	mO_096	202	220	TAAATATTGTAATAGATA	324	342	TATTTATTATTTTATTGT	I	non-expressed	non-canonical
314	mO_096	358	376	AAAGTAAGATAATAGATA	482	500	TATTTATTATATTATTTT	II	expressed	canonical
315	mO_096	721	739	GAAATAGTATAATAGATA	849	867	TATTTATTATATTATTTT	V	expressed	canonical
316	mO_097	251	269	AGAATAAGATAATAGATA	367	385	TATTTATTATTTCATTTT	I	expressed	canonical
317	mO_097	396	414	AGAATGAGATAATAGATA	516	534	TATCTATTATTTTATTTA	II	expressed	non-canonical
318	mO_097	738	756	TAAATGGTGTAATAGATA	865	883	TATTTATTAATATATTTT	V	expressed	canonical
319	mO_098	176	194	AAAATATGATAATAGATA	301	319	TATCTATTATTTTATTTA	I	expressed	canonical
320	mO_098	363	381	AAAATGATGTAATAGATT	485	503	TATCTATTATATTATTCT	II	expressed	canonical
321	mO_098	579	597	AGAATATTGTAATAGATA	705	723	AATTTATTATTTTATTTT	IV	expressed	canonical
322	mO_098	735	753	GAAATGGAATAATAGATA	865	883	TATTTATTATTTTATTTA	V	expressed	canonical
323	mO_099	178	196	AAAATATAATAATAGATA	302	320	TATCTATTATTTTATTTA	I	expressed	canonical
324	mO_099	368	386	AAAAGAATATAATAGATA	489	507	TATCTATTACATTATTCT	II	expressed	canonical
325	mO_099	582	600	GGAATATTGTAATAGATA	704	722	TAATTATTATTTTATTCT	IV	expressed	canonical
326	mO_099	734	752	GAAATAGGATAATAGATA	862	880	TATCTATTATTTTATTTA	V	expressed	canonical
327	mO_100	206	224	GAAATAAGATAATAGATA	332	350	TACTTATTATTTATTTAT	I	expressed	canonical
328	mO_100	374	392	GAAATGGGATAATAGATA	501	519	TATCTATTACTTTATTTT	II	expressed	canonical
329	mO_100	589	607	GAAATGGAATAATAGATA	713	731	TATCTATTATTTCATTTA	IV	expressed	canonical
330	mO_100	747	765	GAAGTAGGGTAATAAATA	863	881	TATTTATTATTTTATTTG	V	non-expressed	non-canonical
331	mO_101	151	169	ATAATGAGATAATAGATA	272	290	TATCTATTATTATATTTT	I	expressed	canonical
332	mO_101	380	398	AGAATATTGTAATAGATA	502	520	TATCTATTATATTATTTA	II	expressed	non-canonical
333	mO_101	659	677	GAAATAATATAATAGATA	788	806	TATTTATTATTTCATTTG	IV	expressed	canonical
334	mO_102	161	179	GAAATATAATAATAGATA	278	296	TATTTATTATTATATTTT	I	expressed	canonical
335	mO_102	307	325	GAAATAAGGTAATAGATA	431	449	TATTTATTATTATATTTT	II	expressed	canonical
336	mO_102	587	605	GAAATGGAATAATAGATA	715	733	TATTTATTATTTATTTAT	IV	expressed	canonical
337	mO_102	747	765	GGAATAATGTAATAGATA	869	887	TATTTATTATATTATTTA	V	expressed	non-canonical
338	mO_103	170	188	AGAATGAGATAATAGATA	293	311	TATCTATTAATTTATTTT	I	expressed	canonical
339	mO_103	375	393	AAAATATAATAATAGATA	497	515	TATTTATTACTTTATTTA	II	expressed	canonical
340	mO_103	658	676	GAAATGAGATAATAGATA	782	800	TATCTATTATTTTATTTT	IV	expressed	canonical
341	mO_104	172	190	AAAATGAAATAATAGATA	295	313	TATTTATTAATATATTAT	I	expressed	canonical
342	mO_104	350	368	GAAGTAGTATAATAGATA	470	488	TATTTATTATTTCATTTT	II	expressed	canonical
343	mO_104	607	625	AAAATGAAGTAATAGATA	735	753	TATCTATTATAGTATTTT	IV	expressed	non-canonical
344	mO_105	160	178	TAAATATAGTAATAGATA	279	297	TATTTATTATTTTATTTA	I	non-expressed	non-canonical
345	mO_105	337	355	TAAATGTGTTAATAGATA	461	479	TATTTATTATAATATTTT	II	non-expressed	non-canonical
346	mO_105	593	611	AAAATGAGATAATAGATA	724	742	TATTTATTATAGTATTTT	IV	expressed	canonical
347	mO_106	174	192	TAAATAAAGTAATAGATA	293	311	TATCTATTAATTTATTTT	I	expressed	non-canonical
348	mO_106	337	355	AAAATGGGATAATAAATA	460	478	TATCTATTATTTTACTTT	II	expressed	canonical
349	mO_106	556	574	AAAATGAGATAATAGATA	682	700	TATTTATTATTTTATTTG	IV	expressed	canonical
350	mO_106	714	732	AAAGTAAGATAGTAGATA	836	854	TATCTATTATGATATTTT	V	expressed	non-canonical
351	mO_107	224	242	GAGATATTATAATAGATA	336	354	TATTTATTATTTTATGAT	I	non-expressed	non-canonical
352	mO_107	369	387	GAAATAAGATAATAGATA	493	511	TATCTATTACAGTATTTT	II	expressed	canonical
353	mO_107	653	671	AAAATAATATAATAGATA	776	794	TATCTATTATTATATTTT	IV	expressed	canonical
354	mO_108	169	187	GAAATGGAATAATAGATA	292	310	TAGTTATTATATTATTTA	I	expressed	non-canonical
355	mO_108	381	399	AAAGTAAGGTAATAGATA	505	523	TATCTATTATTGTATTTT	II	expressed	non-canonical
356	mO_108	582	600	GAAATGGGATAATAGATA	706	724	TATTTATTATATTATTTG	IV	expressed	canonical
357	mO_108	738	756	TGGATTGGATAATAAATA	861	879	TATTTATTACATTATTTT	V	expressed	non-canonical
358	mO_109	229	247	AAAATGGAATAATAGATA	351	369	TATCTATTATTATATTTT	I	expressed	non-canonical
359	mO_109	425	443	ATAATAATGTAATAGATA	551	569	TATCTATTATTTTATTGG	III	expressed	canonical
360	mO_109	586	604	GAAATGATGTAATAGATA	711	729	TATCTATTAATATATTTA	IV	expressed	canonical
361	mO_110	235	253	AAAATAATATAATAGATA	361	379	TATTTATTATTTTATTTT	I	expressed	canonical
362	mO_110	387	405	GAAGTAGAGTAATAGATA	504	522	TATTTATTATCTCATTTT	II	non-expressed	canonical
363	mO_110	629	647	GAAATGAGATAATAGATA	755	773	TATCTATTATTTTATTTT	IV	expressed	canonical
364	mO_111	166	184	GAAATGAGGTAATAGATA	287	305	TATTTATTATAATATTTA	I	expressed	canonical
365	mO_111	373	391	AAAATGTTGTAATAGATA	493	511	TATCTATTATAATATTTG	II	expressed	canonical
366	mO_111	572	590	AAAATGGAGTAATAGATA	693	711	TATATATTATTTTATTTA	IV	expressed	canonical
367	mO_112	191	209	AAAATAATATAATAGATA	316	334	TATTTATTATTACATTTC	I	expressed	non-canonical
368	mO_112	374	392	GAAAGGAAATAATAGATA	499	517	TATTTATTATTTCATTTT	II	expressed	non-canonical
369	mO_112	574	592	AAAATAGTATAATAGATA	700	718	TAATTATTATTTTATTTT	IV	expressed	canonical
370	mO_113	221	239	GAAATATTATAATAGATA	340	358	TACTTATTATATTATTTC	I	expressed	canonical
371	mO_113	375	393	GAAATGTAGTAATAGATA	498	516	TATTTATTATTATATTTC	II	expressed	canonical
372	mO_113	724	742	AATAGGATATAATAGATA	848	866	TATCTATTATTCTATTTT	V	expressed	non-canonical
373	mO_114	188	206	ATAATAAGATAATAGATA	317	335	AATTTATTCTTTTATTCT	I	non-expressed	canonical
374	mO_114	342	360	GAAATAGTGTAATAGATA	472	490	TATCTATTATTTTATTCT	II	expressed	canonical
375	mO_114	593	611	AAAATGTGATAATAGATA	719	737	TATTTATTATATTATTTT	IV	expressed	canonical
376	mO_114	761	779	GGAATTAAATAGTAAATA	880	898	TATCTATTAATATATTTA	V	expressed	canonical
377	mO_115	159	177	AAAATAATGTAATAGATA	284	302	TATTTATTATTTATTTTC	I	expressed	canonical
378	mO_115	380	398	GAAATAAGATAATAGATA	500	518	TATTTATTACCTTATTTT	II	expressed	canonical
379	mO_115	578	596	AAAATGATATAATAGATA	708	726	TATTTATTATTTATTTCT	IV	expressed	canonical
380	mO_116	189	207	AAAATGGAATAATAGATA	318	336	TATCTATTATCTTATTAT	I	expressed	canonical
381	mO_116	384	402	AGAGTGAAATAATAGATA	503	521	ACTTTATTATTATATTAT	II	expressed	canonical
382	mO_116	699	717	GAAATGGAATAATAGATA	830	848	TATCTATTAAATTATTTG	IV	expressed	canonical
383	mO_117	149	167	GAAATATTATAATAGATA	258	276	TATTTATTATTCTATTTT	I	non-expressed	non-canonical
384	mO_117	338	356	AAAATAAGTTAATAGATA	460	478	TATCTATTATTATATTCT	II	non-expressed	non-canonical
385	mO_117	616	634	TAAATAATATAATAGATA	745	763	ATATTATTATTTTATTTG	IV	expressed	canonical
386	mO_117	776	794	AAAATGGAGTAATAGATA	900	918	TATTTATTATTTTATTTT	V	expressed	non-canonical
387	mO_118	174	192	AGAATTAAATAATAGATA	298	316	TATTTATTATATTATTTG	I	expressed	non-canonical
388	mO_118	330	348	GAAATAGTGTAATAGATA	455	473	TATCTATTAATATATTTA	II	expressed	non-canonical
389	mO_118	585	603	GAAATAAGATAATAGATA	714	732	TATTTATTACTTTATTTT	IV	expressed	canonical
390	mO_119	180	198	AAAATAAAATAATAGATA	304	322	TATTTATTATTATATTTT	I	expressed	canonical
391	mO_119	337	355	GAAATAAGATAATAGATA	462	480	TATTTATTATTTTATTTT	II	expressed	canonical
392	mO_119	637	655	AAAATGTTATAATAGATA	758	776	TATCTATTATGATATTCT	IV	expressed	canonical
393	mO_119	785	803	GGAATGAGGTAATAAATA	910	928	AATTTATTATTTTATTTT	V	expressed	canonical
394	mO_120	182	200	GGAATAGGATAATAGATA	303	321	TATCTATTATATATTTTT	I	expressed	canonical
395	mO_120	341	359	AAAGTAAGATAATAGATA	460	478	TATTTATTATATTATTTT	II	expressed	non-canonical
396	mO_120	591	609	AGAATGGGATAATAGATA	710	728	TATTTATTAATATATTTT	IV	expressed	canonical
397	mO_120	745	763	GGAATTAAATAATAGATA	871	889	TATTTATTATTCTATTTA	V	expressed	non-canonical
398	mO_121	170	188	AAAATATATTAATAGATA	287	305	TATTTATTATCTTATTTT	I	expressed	non-canonical
399	mO_121	366	384	GAAATAATATAATAGATA	493	511	TATCTATTATTATATTTT	II	expressed	canonical
400	mO_121	659	677	AAAATAGTATAATAGATA	785	803	TATTTATTATTATATTTT	IV	expressed	canonical
401	mO_122	187	205	ATAATATAGTAATAGATA	301	319	TATTTATTAAAATATTCT	I	expressed	non-canonical
402	mO_122	361	379	AAAATAGGATAATAGATA	486	504	TATTTATTATCTTATTTA	II	expressed	canonical
403	mO_122	688	706	AGAATAGAATAATAGATA	819	837	TATTTATTATTATATTTA	IV	expressed	non-canonical
404	mO_123	188	206	AAAATAGAATAATAGATA	317	335	TATCTATTATTTTATTAT	I	expressed	canonical
405	mO_123	385	403	AGAATGTGATAATAGATA	510	528	TATTTATTATATTATTTT	II	expressed	canonical
406	mO_123	711	729	AAAATGAAATAATAGATA	841	859	TATCTATTAAATTATTTA	V	expressed	canonical
407	mO_124	226	244	AAAATAGAATAATAGATA	352	370	TATTTATTATTATCTTAT	I	expressed	canonical
408	mO_124	389	407	GAGATGGTGTAATAGATA	516	534	TATTTATTATTATATTTT	II	expressed	canonical
409	mO_124	620	638	GAAATAATATAATAGATA	739	757	AATTTATTATTATTTTAT	IV	expressed	canonical
410	mO_124	810	828	AAAATTGAGTAATAGATA	936	954	ATATTATTATTTTCTTTT	V	expressed	canonical
411	mO_125	179	197	GAAATAGGATAATAGATA	305	323	TATTTATTATATTATTTG	I	expressed	canonical
412	mO_125	368	386	AAAATAAGGTAATAGATA	499	517	TATTTATTATTTTATTCT	II	expressed	canonical
413	mO_125	644	662	GAAATAGGATAATAGATA	770	788	TATTTATTATAATATTTA	IV	expressed	canonical
414	mO_126	159	177	GAAATGTAATAATAGATA	289	307	TATTTATTACTTTATTTT	I	expressed	canonical
415	mO_126	322	340	GAAATGGAATAATAGATA	445	463	TATCTATTATTATATTTT	II	expressed	canonical
416	mO_126	572	590	AAAATAAGATAATAGATA	694	712	TATTTATTATTTTATTTT	IV	expressed	canonical
417	mO_127	160	178	AAAATAATGTAATAGATA	281	299	TATTTATTATAATATTCT	I	expressed	canonical
418	mO_127	366	384	AAAATAAGATAATAGATA	491	509	TATTTATTATTTATTTAA	II	expressed	non-canonical
419	mO_127	657	675	AAAGTAAGATAATAGATA	785	803	TATTTATTATAATATTTT	IV	expressed	canonical
420	mO_128	189	207	GAAATAATGTAATAGATA	312	330	TATTTATTATCTCATTTT	I	expressed	canonical
421	mO_128	351	369	AGAATAGGATAATAGATA	480	498	TATTTATTATCTTATTTG	II	expressed	canonical
422	mO_128	596	614	AAAATGGAATAATAGATA	727	745	TATTTATTATAATATTTT	IV	expressed	canonical
423	mO_129	222	240	AAAATATAATAATAGATA	345	363	TATTTATTATTTATTTTA	I	expressed	canonical
424	mO_129	373	391	AGAATAGTGTAATAGATA	504	522	TATTTATTATAGTATTTA	II	expressed	canonical
425	mO_129	658	676	AAAATAATATAATAGATA	784	802	TATTTATTATTTTATTTT	IV	expressed	non-canonical
426	mO_130	179	197	AAAATACGATAATAGATA	299	317	TATTTATTATAATATTTC	I	expressed	canonical
427	mO_130	370	388	GAAATGAGATAATAGATA	494	512	TATTTATTATTTGATTTG	II	expressed	non-canonical
428	mO_130	658	676	AAAATGGAATAATAGATA	785	803	TATCTATTATTATATTTT	IV	expressed	canonical
429	mO_131	180	198	GAAATATGATAATAGATA	306	324	TATTTATTATCTTCTTTT	I	expressed	canonical
430	mO_131	343	361	AAAATGAAGTAATAGATA	468	486	TATTTATTAATATATTTT	II	expressed	canonical
431	mO_131	590	608	AAAATAATATAATAAATA	720	738	TATTTATTATAATATTTA	IV	expressed	canonical
432	mO_132	178	196	AAAATGATGTAATAGATA	299	317	TATTTATTAATTTATTTT	I	expressed	canonical
433	mO_132	371	389	AGAATAGAATAATAAATA	491	509	GATCTATTATATTTATTT	II	non-expressed	non-canonical
434	mO_132	570	588	AAAATAGGATAATAAATA	700	718	TATTTATTATTCTATTTG	IV	expressed	non-canonical
435	mO_132	730	748	GAAATGAAATAATAGATA	857	875	TATTTATTATTTTATTTA	V	expressed	canonical
436	mO_133	177	195	AGAATGAGATAATAGATA	301	319	TATTTATTATTCTATTTT	I	expressed	canonical
437	mO_133	372	390	AGAATAATATAATAGATA	503	521	TATTTATTATCTTATTTA	II	expressed	canonical
438	mO_133	581	599	AAAATGGTATAATAGATA	710	728	TATTTATTATTCTATTTA	IV	expressed	canonical
439	mO_134	179	197	GAAATGAGATAATAGATA	304	322	TATCTATTATTTTTATTT	I	expressed	canonical
440	mO_134	361	379	GAAATGAGATAATAGATA	488	506	TATTTATTATATTATTTT	II	expressed	canonical
441	mO_134	606	624	AGAATAAAATAATAGATA	732	750	TATTTATTATAATATTTC	IV	expressed	canonical
442	mO_135	196	214	GAAATATAATAATAGATA	318	336	TATTTATTATATTATTTT	I	expressed	non-canonical
443	mO_135	360	378	AAAATTAGATAATAGATA	488	506	TATCTATTATTTTATTTA	II	expressed	canonical
444	mO_135	593	611	AAAATAATGTAATAGATA	722	740	TATTTATTATATTATTTT	IV	expressed	canonical
445	mO_135	752	770	GAAATATGGTAATAGATA	867	885	TATTTATTAATATATTTT	V	expressed	non-canonical
446	mO_136	170	188	GAAATATGGTAATAGATA	293	311	TATTTATTAATTTATTTA	I	expressed	canonical
447	mO_136	354	372	GAAATGATGTAATAGATA	477	495	TATTTATTATATATTTTC	II	expressed	canonical
448	mO_136	634	652	AAAATGGGATAATAAATA	761	779	TATTTATTATTTTATTTA	IV	expressed	canonical
449	mO_137	221	239	AAAATAATATAATAGATT	350	368	TATTTATTATCTTATTTA	I	expressed	canonical
450	mO_137	379	397	GTAATGAGGTAATAGATG	498	516	TATCTATTATATTATTGT	II	expressed	canonical
451	mO_137	575	593	GAAATGATGTAATAGATA	693	711	TATTTATTATTATATTTA	IV	expressed	canonical
452	mO_137	726	744	GAAATATATTAATAGATA	853	871	TATCTATTATTGTATTTT	V	expressed	canonical
453	mO_138	209	227	AAAATGTAATAATAGATA	334	352	TATTTATTATATTATTCT	I	expressed	canonical
454	mO_138	377	395	AAAATGAGATAATAGATA	500	518	TATTTATTATTTTATTTG	II	expressed	canonical
455	mO_138	596	614	AAAATAAGGTAATAGATA	720	738	TATTTATTATTTATTTTA	IV	expressed	non-canonical
456	mO_138	751	769	TAAATGTGATAATAGATA	874	892	TATTTATTATTTTAATGT	V	expressed	canonical
457	mO_139	169	187	AAAATAAAATAATAGATA	292	310	TATTTATTATTCTATTTT	I	expressed	canonical
458	mO_139	366	384	GAAATGAGATAATAGATA	494	512	TATCTATTATTTTATTTG	II	expressed	canonical
459	mO_139	579	597	GAAATAACATAATAAATA	700	718	AATCTATTACTTTATTTC	IV	non-expressed	non-canonical
460	mO_139	732	750	AAAATAGGATAATAAATA	850	868	GATTTATTATTTTATTTT	V	non-expressed	non-canonical
461	mO_140	151	169	GAAATTGAATAATAGATA	274	292	TATTTATTAATTTATTTT	I	expressed	canonical
462	mO_140	308	326	AAAATAGTATAATAGATA	426	444	TATTTATTATATTATTTG	II	expressed	canonical
463	mO_140	582	600	AAAATAAGTTAATAAATA	705	723	TATCTATTATTTTTATTT	IV	expressed	canonical
464	mO_140	737	755	GAAATAAGGTAATAAATA	865	883	TATTTATTATATTATTTG	V	expressed	non-canonical
465	mO_141	181	199	AAAATGATATAATAGATA	308	326	TATTTATTATATTATTTG	I	expressed	canonical
466	mO_141	374	392	AAAATGAGATAATAGATA	504	522	TATCTATTATTTTATTTG	II	expressed	canonical
467	mO_141	638	656	AAAATGGTGTAATAGATA	765	783	TATTTATTATAATATTTA	IV	expressed	canonical
468	mO_142	159	177	AAAATATATTAATAGATA	276	294	TATTTATTATTATATTTT	I	non-expressed	non-canonical
469	mO_142	344	362	AAAATGAAATAATAGATA	466	484	TATCTATTATTATATTTT	II	expressed	non-canonical
470	mO_142	657	675	GAAATAAAATAATAGATA	785	803	TATTTATTATCATATTTT	IV	expressed	canonical
471	mO_142	815	833	AAAGTAATATAATAGATA	939	957	TATTTATTATTTTATTTA	V	expressed	canonical
472	mO_143	203	221	AAAATGTAATAATAGATA	327	345	GATTTATTATTTCATTTT	I	expressed	canonical
473	mO_143	360	378	GAAATAAGGTAATAGATA	485	503	TATTTATTATATAATTTA	II	expressed	canonical
474	mO_143	572	590	AAAATGATATAATAGATA	699	717	GATCTATTATTTTATTTT	IV	expressed	canonical
475	mO_144	156	174	TAAATAAGATAATAGATA	275	293	TATTTATTATATTATGTT	I	expressed	non-canonical
476	mO_144	307	325	AGAATGGTGTAATAGATA	431	449	TATTTATTATTTTATTTA	II	expressed	canonical
477	mO_144	679	697	GAAATATAATAATAGATA	804	822	TATCTATTATATTATTTT	IV	expressed	canonical
478	mO_145	168	186	AGAATGAGATAATAGATT	296	314	TATTTATTATATTATTTT	I	expressed	canonical
479	mO_145	339	357	AAAATATTGTAATAGATA	467	485	TATTTAATATTTTATTCT	II	expressed	canonical
480	mO_145	579	597	AAAATGTTGTAATAGATA	708	726	TATCTATTATTTTATTTT	IV	expressed	canonical
481	mO_146	184	202	AAAAGATGATAATAGATA	309	327	TATCTATTATTTTATTTT	I	non-expressed	canonical
482	mO_146	340	358	GAAATGCAGTAATAGATA	465	483	TATCTATTATTTTATTTT	II	expressed	canonical
483	mO_146	584	602	AGAATAGAATAATAGATA	713	731	TATTTATTATTTTATTTT	IV	expressed	canonical
484	mO_147	220	238	AAAATGAGATAATAGATA	342	360	TATCTATTATTCTATTTT	I	expressed	non-canonical
485	mO_147	427	445	GAAATGTAATAATAGATA	554	572	TATCTATTATTTTATTCT	III	expressed	canonical
486	mO_147	589	607	GAAATGATGTAATAGATA	716	734	TATCTATTAATATATTTG	IV	expressed	canonical
487	mO_148	190	208	GAAATAATATAATAGATA	310	328	TATCTATTATTTTATTTA	I	expressed	canonical
488	mO_148	382	400	AAAATAAAGTAATAGATA	501	519	TATTTATTATTACATTTA	II	expressed	non-canonical
489	mO_148	676	694	AAAATAAGATAATAGATA	803	821	TATTTATTATTATATTTT	IV	expressed	canonical
490	mO_149	150	168	AGAATATATTAATAGATA	265	283	AATCTATTATTGTATTTT	I	non-expressed	non-canonical
491	mO_149	343	361	AAGATAAAATAATAGATA	464	482	TATTTATTATTATATTCT	II	non-expressed	non-canonical
492	mO_149	631	649	TAAATAGTATAATAGATA	756	774	AATTTATTATTTTATTTT	IV	expressed	non-canonical
493	mO_149	788	806	GTAATAATGTAATAGATA	913	931	AATTTATTATTTTATTTT	V	expressed	non-canonical
494	mO_150	162	180	AGAATGAGATAATAGATA	282	300	TATTTATTATTATATTCT	I	expressed	canonical
495	mO_150	310	328	GAAATGTAGTAATAGATA	433	451	TATTTATTATTTTATTTT	II	expressed	canonical
496	mO_150	600	618	AAAATATAATAATAGATA	729	747	AATCTATTATTTTATTTT	IV	expressed	canonical
497	mO_151	168	186	AGAATAGGATAATAGATA	292	310	TATTTATTATTATATTGT	I	expressed	canonical
498	mO_151	366	384	GAAATGGTGTAATAGATA	492	510	TATTTATTACTTTATTTT	II	expressed	canonical
499	mO_151	619	637	AAAATGATATAATAGATA	741	759	TATCTATTATTTTATTAT	IV	expressed	canonical
500	mO_152	160	178	AAAATGAGATAATAGATA	282	300	TATCTATTATATTATTTT	I	non-expressed	canonical
501	mO_152	380	398	GAAATATCGTAATAAATA	497	515	TATATATTATTTTATTTA	II	non-expressed	non-canonical
502	mO_152	563	581	AAAATGAGATAATAGATA	686	704	TATTTATTAATTTATTTT	IV	expressed	canonical
503	mO_152	718	736	GAATTAAGATAATAGATA	837	855	CATCTATTATTTTATTTT	V	expressed	non-canonical
504	mO_153	166	184	TAAATAATATAATAGATA	288	306	TATTTATTACAATATTTT	I	expressed	non-canonical
505	mO_153	369	387	GAAATGGGATAATAGATA	491	509	TAATTATTATTTTATTTG	II	expressed	non-canonical
506	mO_153	590	608	AAAATATAATAATAGATA	716	734	TATCTATTATTTTATTCT	IV	expressed	non-canonical
507	mO_153	750	768	GAAGTGATATAATAGATA	870	888	TAATTATTATTATATTTT	V	expressed	non-canonical
508	mO_154	208	226	GAAATAGAATAATAGATA	330	348	TATTTATTATATTATTTG	I	expressed	canonical
509	mO_154	369	387	AGAATAAGATAATAGATA	489	507	TATTTATTATCATATTGT	II	expressed	canonical
510	mO_154	568	586	AAAATAGAATAATAGATA	694	712	TATTTATTATATTATTTT	IV	expressed	canonical
511	mO_154	722	740	GAGAAGAATTAATAGATA	842	860	TATTTATTAATTTAGTTG	V	non-expressed	non-canonical
512	mO_155	226	244	AGAATAGAATAATAAATA	349	367	TATTTATTATATTATTTT	I	expressed	non-canonical
513	mO_155	383	401	AAAATAAGGTAATAGATA	505	523	TATCTATTATTTTATTTA	II	expressed	canonical
514	mO_155	584	602	AAAGTGAGATAATAGATA	715	733	TATTTATTACAATATTTT	IV	expressed	canonical
515	mO_156	223	241	AGAATAAGATAATAGATA	348	366	TATTTATTATTTTATTTT	I	expressed	canonical
516	mO_156	380	398	AGAATGGGATAATAGATA	500	518	TATCTATTACAGTATTTG	II	expressed	non-canonical
517	mO_156	726	744	GAAATAAAATAATAGATA	847	865	TATTTATTATTTTATATA	V	expressed	canonical
518	mO_157	177	195	AGAATATAATAATAGATA	300	318	TATTTATTATAATATTTA	I	expressed	non-canonical
519	mO_157	381	399	AAAATAAGGTAATAGATA	504	522	TATTTATTAATATATTTT	II	expressed	canonical
520	mO_157	693	711	GAAATAAGATAATAGATA	822	840	TATTTATTATTTTATTTT	IV	expressed	non-canonical
521	mO_158	169	187	AAAATATTATAATAGATA	295	313	TATTTATTATTATATTTT	I	expressed	canonical
522	mO_158	369	387	GAAATAAGATAATAGATA	494	512	TATCTATTATTTTATTTA	II	expressed	canonical
523	mO_158	663	681	TAAATAATATAATAGATA	788	806	TATTTATTATCTTATTTT	IV	expressed	canonical
524	mO_159	151	169	AAAATATAATAATAGATA	276	294	TATTTATTAATATATTTA	I	expressed	canonical
525	mO_159	359	377	GAAATAATGTAATAGATA	483	501	GATTTATTACAATATTTC	II	expressed	canonical
526	mO_159	570	588	AGAATAGAATAATAGATA	697	715	TATTTATTATTTATTTTA	IV	expressed	canonical
527	mO_159	737	755	GGAATAAGGTAATAGATA	861	879	TATCTATTATTATATTTT	V	expressed	canonical
528	mO_160	211	229	AAAATATAATAATAGATA	333	351	TATTTATTATATTATTCT	I	expressed	canonical
529	mO_160	377	395	GAAATGAGATAATAGATA	498	516	GATTTATTATTTTATTTA	II	expressed	canonical
530	mO_160	591	609	AAAATAAGGTAATAGATA	715	733	TATTTATTAATTATTTTT	IV	expressed	canonical
531	mO_160	748	766	GAAATGGTATAATAGATA	870	888	TATTTATTATTTAATTTG	V	expressed	canonical
532	mO_161	201	219	AAAATATTATAATAGATA	319	337	TATTTATTATTTATTTTT	I	expressed	non-canonical
533	mO_161	368	386	GAAATGTGATAATAGATA	493	511	TATTTATTATCTTATTTT	II	expressed	canonical
534	mO_161	601	619	AAAATTAAATAATAGATA	724	742	TATTTATTATATTATTTT	IV	expressed	non-canonical
535	mO_162	207	225	GAAATTAGATAATAGATA	335	353	TATTTATTATTTTATGTT	I	expressed	non-canonical
536	mO_162	368	386	TAAATGAGATAATAGATA	493	511	TATCTATTATTCTATCTT	II	expressed	canonical
537	mO_162	643	661	AGAATAAGATAATAGATA	767	785	GATCTATTATTATATTTT	IV	expressed	canonical
538	mO_163	176	194	AAAATAGAGTAATAGATA	304	322	TATTTATTATTTTTATTT	I	expressed	canonical
539	mO_163	337	355	AGAATGGGATAATAGATA	456	474	TATTTATTATTTCATTTT	II	expressed	non-canonical
540	mO_163	594	612	TAAATAGGGTAATAGATA	713	731	TATCTATTATATTCTTTA	IV	expressed	canonical
541	mO_163	747	765	GAAATGTGATAATAGATA	872	890	TATTTATTATTTTATTTT	V	expressed	canonical
542	mO_164	190	208	AAAATAAGATAATAGATA	311	329	AATTTATTATACTATTTA	I	expressed	non-canonical
543	mO_164	345	363	AGAATGGAGTAATAGATA	468	486	TATCTATTATATTATTTT	II	expressed	canonical
544	mO_164	572	590	GAAATGAGATAATAAATA	695	713	TATCTATTATGTTATTCT	IV	expressed	canonical
545	mO_164	723	741	GAAATGAGATAATAGATA	844	862	TATTTATTATCTCATTTA	V	expressed	canonical
546	mO_165	186	204	AAAATAAAATAATAGATA	304	322	TATTTATTATATTATTTT	I	expressed	non-canonical
547	mO_165	351	369	AAAATTGGATAATAGATA	472	490	TATTTATTATTTTATTTT	II	expressed	canonical
548	mO_165	589	607	GAAATGATATAATAGATA	716	734	TATTTATTATTTTATTTT	IV	expressed	canonical
549	mO_166	221	239	TAAATGGAATAATAGATT	336	354	AATTTATTATCTTATTTG	I	expressed	non-canonical
550	mO_166	368	386	AAAATAATGTAATAGATA	489	507	TATCTATTATAGTATTCT	II	expressed	canonical
551	mO_166	599	617	AAAATATTATAATAGATA	724	742	TATTTATTATTTTATTTA	IV	expressed	canonical
552	mO_167	181	199	AAAATGGAATAATAGATA	307	325	TATTTATTATTTTATTTT	I	expressed	non-canonical
553	mO_167	338	356	GAATTGTGGTAATAGATA	462	480	TATTTATTATCCTATTAT	II	expressed	canonical
554	mO_167	580	598	AAAATGGTGTAATAGATA	703	721	AATTTATTATTTTATTTT	IV	expressed	canonical
555	mO_167	746	764	AGAATGAGATAATAAATA	862	880	GATCTATTATTTTATTTT	V	expressed	non-canonical
556	mO_168	158	176	AAAATGGTGTAATAGATA	285	303	TATTTATTATTTATTTGT	I	expressed	canonical
557	mO_168	380	398	GGAATGGTGTAATAGATA	503	521	TATTTATTATTATATTAT	II	expressed	canonical
558	mO_168	593	611	GAAATGTAGTAATAGATA	718	736	TATCTATTATATTATTTT	IV	expressed	canonical
559	mO_169	151	169	AGAATAAGATAATAGATA	268	286	TATTTATTATTTTCTTTT	I	expressed	canonical
560	mO_169	297	315	GAAATGTGATAATAGATA	419	437	TATTTATTATTTTATGTT	II	expressed	canonical
561	mO_169	578	596	GAAATGAGGTAATAGATA	701	719	TATTTATTATTTTATTTA	IV	expressed	canonical
562	mO_170	137	155	GGAATATTATAATAAATA	246	264	TATTTATTATCTCATTTA	I	non-expressed	non-canonical
563	mO_170	279	297	AAAATAAAGTAATAGATA	400	418	TATTTATTATCCTATTCT	II	non-expressed	non-canonical
564	mO_170	430	448	GAAATAAGATAATAGATA	559	577	TATTTATTATAATAATTC	III	expressed	canonical
565	mO_170	594	612	GAAATAAGATAATAGATA	726	744	TATTTATTATTTTATTTT	IV	expressed	canonical
566	mO_171	172	190	AGAATAAAATAATAGATA	287	305	TATTTATTATATTATTTT	I	expressed	non-canonical
567	mO_171	371	389	ATAATGAGATAATAGATA	493	511	TATCTATTAATTTATTTT	II	expressed	canonical
568	mO_171	581	599	TAAATGTGATAATAGATA	705	723	TATTTATTATTTTATTTA	IV	expressed	canonical
569	mO_171	739	757	GGAATAAAGTAATAGATA	861	879	TATCTATTATTTTATTTA	V	expressed	canonical
570	mO_172	160	178	AGAATAATATAATAGATA	279	297	TATCTATTATAATATTCT	I	expressed	canonical
571	mO_172	310	328	GAAATGATGTAATAGATA	433	451	TATTTATTAATGTATTTT	II	expressed	canonical
572	mO_172	615	633	AAAATAAGATAATAGATA	744	762	TATCTATTATATATTTTA	IV	expressed	canonical
573	mO_173	203	221	AAAATAAAATAATAGATA	325	343	TATTTATTATTTTATTTT	I	expressed	non-canonical
574	mO_173	356	374	GGAATGTGGTAATAGATA	482	500	TATCTATTATCTTATTTA	II	expressed	canonical
575	mO_173	623	641	AAAATATTATAATAGATA	753	771	TATTTATTATAGTATTTT	IV	expressed	canonical
576	mO_174	172	190	AAAATGGGATAATGAATA	293	311	TATCTATTATAATATTTG	I	non-expressed	non-canonical
577	mO_174	368	386	GAAATGAATTAATAGATA	495	513	AATTTATTATTCTATTTA	II	expressed	canonical
578	mO_174	623	641	GAAATAATATAATAGATA	750	768	TATCTATTATATTATTTT	IV	expressed	canonical
579	mO_175	196	214	AAAATATAATAATAGATA	315	333	TATTTATTATTATATTTC	I	expressed	canonical
580	mO_175	374	392	AGAATGTGATAATAGATA	496	514	TATCTATTATAATCTTTT	II	expressed	canonical
581	mO_175	574	592	AAAATAATATAATAGATA	695	713	TAGTTATTATTTTATTTT	IV	expressed	canonical
582	mO_176	237	255	GAAATGAGATAATAGATA	360	378	TAGTTATTATTTTATTTC	I	expressed	canonical
583	mO_176	389	407	AAAATGATGTAATAGATA	507	525	TATCTATTATAATATTTA	II	expressed	non-canonical
584	mO_176	709	727	AAAATGGTATAATAAATA	837	855	TATTTATTACTTTATTTT	V	expressed	canonical
585	mO_177	150	168	AAAATAGTATAATAGATA	271	289	TATTTATTATTATATTTT	I	expressed	canonical
586	mO_177	304	322	AGAATGAGATAATAGATA	422	440	TATTTATTATATTATTTT	II	expressed	canonical
587	mO_177	563	581	AAAATAGTATAATAGATA	684	702	TATTTATTATTTTATTTG	IV	expressed	canonical
588	mO_177	713	731	AAAATGATGTAATAAATA	835	853	TATTTATTATATTATTTC	V	expressed	non-canonical
589	mO_178	192	210	AGAATAATGTAATAGATA	314	332	TATCTAATATTATATTTC	I	expressed	canonical
590	mO_178	378	396	AAAATGAGATAATAATTG	500	518	TATATATTATTATATTTT	II	expressed	canonical
591	mO_178	580	598	AGAATAGGATAATAGATA	711	729	TATTTATTATTTAATTTA	IV	expressed	canonical
592	mO_178	744	762	GAAGTGGTGTAATAGATA	867	885	TATTTATTATATTATTTA	V	expressed	canonical
593	mO_179	180	198	AGAATAATATAATAGATA	304	322	TATTTATTATATTATTTT	I	expressed	canonical
594	mO_179	347	365	AAAATTAAGTAATAGATA	477	495	TATTTATTATATTATTCT	II	expressed	canonical
595	mO_179	616	634	AAAATTAGATAATAGATA	745	763	TATTTATTATTTATTTTA	IV	expressed	canonical
596	mO_180	213	231	AAAATATTATAATAGATA	334	352	GATTTATTACTTTATTTT	I	non-expressed	non-canonical
597	mO_180	369	387	GAAATGTAGTAATAGATA	493	511	TATTTATTATATTATTTA	II	expressed	canonical
598	mO_180	606	624	GAAGTGTGATAATAGATA	734	752	TATTTATTATTTTATTTA	IV	expressed	canonical
599	mO_181	168	186	AAAATAGAATAATAGATA	292	310	TATTTATTATTATATTTT	I	expressed	non-canonical
600	mO_181	326	344	TAAATAAGATAATAGATA	456	474	TATTTATTATTTCATTTG	II	expressed	canonical
601	mO_181	600	618	GAAATGAGATAATAGATA	730	748	TATTTATTATTTTATTCT	IV	expressed	canonical
602	mO_181	760	778	GAAATGAGATAATAGATA	882	900	TATCTATTATAGTATTTA	V	expressed	non-canonical
603	mO_182	270	288	GAAATAATATAATAGATA	385	403	AACTTATTATTATATTAT	II	expressed	canonical
604	mO_182	425	443	TAAATGTTGTAATAGATA	546	564	TATTTATTATATCATTTT	III	expressed	canonical
605	mO_182	592	610	AAAATAAGGTAATAGATA	716	734	TATTTATTATCTTATTAT	IV	expressed	canonical
606	mO_183	192	210	TAAATATATTAATAGATA	310	328	TATTTATTATTGTATTTT	I	non-expressed	non-canonical
607	mO_183	344	362	GAAATGTAGTAATAGATA	469	487	TACTTATTATATTATTTA	II	expressed	canonical
608	mO_183	685	703	AGAATGAAATAATAGATA	804	822	TATTTATTATTATATTTT	IV	expressed	non-canonical
609	mO_184	182	200	AAAATATTATAATAGATA	305	323	AATTTATTATTTTATTTA	I	non-expressed	non-canonical
610	mO_184	430	448	AAAATTAGATAATAGATA	560	578	ATATTATTATTCTATTTT	III	expressed	non-canonical
611	mO_184	640	658	GAAATATAATAATAGATA	765	783	TATCTATTATTTTATTTG	IV	expressed	canonical
612	mO_185	160	178	GAAATATGATAATAGATA	286	304	TATCTATTATTTTATTTT	I	expressed	canonical
613	mO_185	579	597	AGAATAATGTAATAGATA	706	724	TATTTATTATTTTATTTT	IV	expressed	canonical
614	mO_185	740	758	GAAATAATGTAATAGATA	863	881	TATCTATTATTTATTTCT	V	expressed	non-canonical
615	mO_186	206	224	GAAATGAGGTAATAGATA	326	344	TATTTATTATCTTATTTT	I	expressed	canonical
616	mO_186	362	380	AGAATGATATAATAGATA	484	502	TATTTATTATTATATTTG	II	expressed	non-canonical
617	mO_186	716	734	TAAATAGTATAATAGATA	837	855	AATCTATTATATTATTTT	V	expressed	non-canonical
618	mO_187	181	199	GAAATGAGATAATAGATA	302	320	TATTTATTATTCTATTTG	I	expressed	non-canonical
619	mO_187	327	345	GAAATGTTGTAATAGATA	451	469	TATTTATTATTTTATTTT	II	expressed	canonical
620	mO_187	591	609	TAAATGGAATAATAGATA	719	737	TATCTATTTTATTTTTAT	IV	expressed	non-canonical
621	mO_187	755	773	AAAATTGTATAATAGATA	873	891	TATCTATTAAATTATTTA	V	expressed	non-canonical
622	mO_188	201	219	GGAATGGAATAATAGATA	321	339	TATTTATTATTTATTTTT	I	expressed	non-canonical
623	mO_188	355	373	GAAATGGGATAATAGATA	480	498	TATTTATTATTATATTTT	II	expressed	canonical
624	mO_188	601	619	AAAATGATGTAATAGATA	725	743	TATTTATTATTTTATTTT	IV	expressed	non-canonical
625	mO_188	774	792	TGAGTAAAGTAATAAATA	898	916	AATTTATTATTTTATTTT	V	non-expressed	non-canonical
626	mO_189	138	156	AGAGTATATTAATAGATA	250	268	TATTTATTATAATATTTT	I	non-expressed	non-canonical
627	mO_189	333	351	AAAAGGATATAATAGATA	453	471	TATCTATTACTTCATTTA	II	expressed	non-canonical
628	mO_189	603	621	GAAAGTGAGTAATAGATA	724	742	TATTTATTATCTTATTTT	IV	expressed	non-canonical
629	mO_189	760	778	GAAAGAATATAATAGATA	881	899	GATTTACTATTATATTTT	V	expressed	canonical
630	mO_190	179	197	GAAATAAGATAATAGATA	301	319	TATTTATTATTTTATTCT	I	expressed	canonical
631	mO_190	371	389	AGAATGTGATAATAGATA	498	516	TATTTATTATATTATTTT	II	expressed	canonical
632	mO_190	605	623	AAAATAAAATAATAGATA	731	749	TATCTATTAATTTATTCT	IV	expressed	non-canonical
633	mO_191	189	207	AAAATAGAATAATAGATA	318	336	TATCTATTATTTTATTAA	I	expressed	canonical
634	mO_191	425	443	AAAATGAGGTAATAGATA	552	570	TATCTATTATTTAATTTA	III	expressed	non-canonical
635	mO_191	679	697	AAGATATTGTAATAGATA	809	827	TATTTATTAACTTATTAT	IV	expressed	canonical
636	mO_192	158	176	AAAATATTATAATAGATA	280	298	TATTTATTATTATATTTC	I	expressed	canonical
637	mO_192	310	328	AGAATAAGATAATAGATA	431	449	TATCTATTAAATTATTTT	II	expressed	non-canonical
638	mO_192	677	695	AGAATTAGATAATAGATA	805	823	TATTTATTATCTTATTTT	IV	expressed	canonical
639	mO_193	188	206	AAAATAGGATAATAGATA	311	329	TATTTATTATGTTATTTT	I	expressed	canonical
640	mO_193	345	363	AAAAGAATGTAATAGATA	476	494	TATTTATTAATATATTTT	II	expressed	non-canonical
641	mO_193	613	631	GAAATAGAATAATAGATA	741	759	TATTTATTATTTTATTTT	IV	expressed	non-canonical
642	mO_194	213	231	AGAAATAGATAATAGATA	342	360	TATTTATTATTTGATTTC	I	non-expressed	non-canonical
643	mO_194	373	391	AAAATGAGGTAATAGATA	502	520	TATTTATTAGTATATTTG	II	expressed	non-canonical
644	mO_194	645	663	GAAATAAAATAATAGATA	770	788	AATTTATTATTATATTTT	IV	expressed	canonical
645	mO_195	189	207	AAAATATAATAATAGATA	310	328	TATTTATTATATTATTTT	I	expressed	canonical
646	mO_195	345	363	AAAAGAAGATAATAGATA	476	494	TATTTATTATTGTATTTC	II	expressed	non-canonical
647	mO_195	596	614	GAAATAGAATAATAGATA	724	742	TATTTATTATTTCATTTT	IV	expressed	canonical
648	mO_196	210	228	GAAATGAAATAATAGATA	330	348	TATCTATTAATATATTTT	I	expressed	canonical
649	mO_196	582	600	AAAATAGAGTAATAGATA	707	725	TATTTATTATATTATTTT	IV	expressed	canonical
650	mO_196	735	753	GAAATAGTGTAATAGATA	861	879	TATTTATTATTTTATTTT	V	expressed	non-canonical
651	mO_197	171	189	AAAATATATTAATAGGTA	290	308	TATTTATTATTTATTTTT	I	non-expressed	non-canonical
652	mO_197	386	404	AGAATAAGATAATAGATA	511	529	TACTTATTATTTTATTTT	II	expressed	non-canonical
653	mO_197	618	636	AAAGTATAATAATAGATA	745	763	TATTTATTATATTATTTT	IV	expressed	canonical
654	mO_198	175	193	GAAATATATTAATAGATA	291	309	TATTTATTATTTTATTTG	I	non-expressed	non-canonical
655	mO_198	374	392	AAAATGGGATAATAGATA	496	514	TATCTATTATAATATTCT	II	expressed	canonical
656	mO_198	575	593	GAAATGAGATAATAGATA	707	725	TATCTATTATAATATTTA	IV	expressed	non-canonical
657	mO_199	166	184	AAAATAATATAATAGATA	287	305	TATTTATTATTCTATTTT	I	expressed	canonical
658	mO_199	322	340	GAAATGTGATAATAGATA	448	466	TATTTATTATTTTATTTA	II	expressed	canonical
659	mO_199	563	581	GAAATATATTAATAGATA	685	703	TATTTATTATATTATTTT	IV	expressed	canonical
660	mO_199	728	746	GAAATGAGATAATAAATA	851	869	TATTTATTATTATTATTT	V	expressed	canonical
661	mO_200	168	186	GAAATGGTGTAATAGATA	293	311	TATTTATTAATTTATTTT	I	expressed	canonical
662	mO_200	325	343	GAAATATAATAATAGATA	452	470	TATTTATTATTTTTATTT	II	expressed	canonical
663	mO_200	611	629	AAAATAGGATAATAGATA	734	752	TATCTATTATTTTATTTT	IV	expressed	canonical
664	mO_200	773	791	GAAGTGAGGTAATAGATA	899	917	TATTTATTATTATATTTA	V	expressed	canonical
665	mO_201	198	216	AAAATAATATAATAGATA	321	339	TATTTATTATTTTATTTG	I	expressed	canonical
666	mO_201	367	385	AGAATAGTGTAATAGATA	490	508	TATTTATTATTATATTTA	II	expressed	canonical
667	mO_201	596	614	AAAAGGGAATAATAGATA	720	738	TATCTATTAAATTATTAT	IV	expressed	canonical
668	mO_202	159	177	AAAATATGATAATAGATA	281	299	TATTTATTATTTTATTTT	I	expressed	canonical
669	mO_202	384	402	AAAATAAGATAATAGATA	504	522	TATCTATTACATTATTTA	II	expressed	canonical
670	mO_202	669	687	GAAATAATATAATAGATA	798	816	TATTTATTATTTTATTTA	IV	expressed	canonical
671	mO_203	186	204	AAAATATTGTAATAGATA	301	319	TATTTATTATCATATTTC	I	non-expressed	non-canonical
672	mO_203	366	384	AAAATGGTGTAATAGATA	487	505	TATCTATTATTTTATTTA	II	expressed	canonical
673	mO_203	560	578	AAAATAAGATAATAAATA	686	704	TATTTATTATTTTATTTG	IV	expressed	canonical
674	mO_203	712	730	GAAATGAATTAATAGATA	837	855	TATCTATTATTTTATTTT	V	expressed	canonical
675	mO_204	208	226	AAAATAATATAATAGATA	329	347	TATTTATTACACTATTTT	I	expressed	canonical
676	mO_204	364	382	AAAGTAAGATAATAGATA	490	508	TATCTATTATTTTATTTA	II	expressed	canonical
677	mO_204	569	587	AGAATGGAATAATAGATA	698	716	TATTTATTATACTATTTC	IV	expressed	canonical
678	mO_205	201	219	AAAATATAGTAATAGATA	325	343	TATTTATTATTTTATTCT	I	expressed	canonical
679	mO_205	367	385	AAAATAATGTAATAGATA	495	513	TATTTATTAAGTTATTTC	II	expressed	canonical
680	mO_205	712	730	AAAATAAAATAATAGATA	838	856	AATTTATTATTTTATTTT	V	expressed	canonical
681	mO_206	230	248	AGAATGAGATAATAGATA	342	360	TATTTATTATTGCATTTG	I	expressed	non-canonical
682	mO_206	371	389	AAAAGAATATAATAGATA	495	513	TATTTATTATCTTATTAT	II	expressed	canonical
683	mO_206	669	687	CAAATGGGATAATAGATA	798	816	AATTTATTATTATATTTT	IV	expressed	canonical
684	mO_207	158	176	AAAATGTAATAATAGATA	278	296	TAGTTATTATATTATTTT	I	expressed	canonical
685	mO_207	365	383	AAAATATGTTAATAGATA	492	510	TATTTATTATTATATGTT	II	expressed	non-canonical
686	mO_207	620	638	GAAATTAAATAATAGATA	741	759	TATCTATTAATGTATTAT	IV	expressed	non-canonical
687	mO_207	772	790	AAAATAGGATAATAAATA	893	911	TATTTATTAATTTATTTA	V	expressed	canonical
688	mO_208	159	177	AAAATAAGATAATAGATA	284	302	TATTTATTATTTTATTTT	I	expressed	canonical
689	mO_208	390	408	GGAATGAGATAATAGATA	513	531	TATTTATTATATTATTTG	II	expressed	canonical
690	mO_208	598	616	AAAATGAAATAATAGATA	724	742	TATTTATTATTTTATTTT	IV	expressed	canonical
691	mO_208	797	815	AAAATTAAATAATAGATA	921	939	TATTTATTATTTTATTTT	V	expressed	canonical
692	mO_209	168	186	AAAATAGAATAATAGATA	290	308	TATCTATTATTATTATTT	I	expressed	canonical
693	mO_209	374	392	AAAATGGTATAATAGATA	492	510	AATTTATTATTATATTTC	II	expressed	canonical
694	mO_209	578	596	GAAATAATATAATAAATA	707	725	TATTTATTATTTTATTTG	IV	expressed	canonical
695	mO_209	749	767	GAAATGATGTAATAGATA	873	891	TATCTATTATTTTATTTA	V	expressed	canonical
696	mO_210	203	221	TAAATATTATAATAGATA	316	334	TATTTATTATTCTATTTC	I	expressed	non-canonical
697	mO_210	361	379	TAAATGAGATAATAAATA	489	507	TATCTATTATCTTATGTT	II	expressed	canonical
698	mO_210	635	653	AAAATGGTGTAATAGATA	756	774	TATCTATTATTTTATTTT	IV	expressed	canonical
699	mO_211	188	206	AAAATATAATAATAGATC	303	321	TATCTAATATTTTATTTT	I	non-expressed	non-canonical
700	mO_211	365	383	AAAATGAGATAATAAATA	488	506	TATTTATTATTTTATTTG	II	expressed	canonical
701	mO_211	595	613	AAAATAGAATAATAGATA	723	741	TATTTATTATTTTATTTT	IV	expressed	non-canonical
702	mO_212	175	193	GAAATAGAATAATAGATA	297	315	TATTTATTATTTTATTTT	I	expressed	canonical
703	mO_212	369	387	AAAATTAAATAATAGATA	488	506	AATCTATTATTATATTCT	II	expressed	canonical
704	mO_212	721	739	AAAATAATATAATAGATA	845	863	TATTTATTATATTATTTT	V	expressed	canonical
705	mO_213	161	179	AAAATATTGTAATAGATA	281	299	TATTTATTATCTTATTTT	I	non-expressed	non-canonical
706	mO_213	326	344	ATAATGAGATAATAGATA	445	463	AATTTATTATTTTATTTG	II	expressed	canonical
707	mO_213	567	585	AAAATGGTATAATAGATA	691	709	TATCTATTATTTTATTTA	IV	expressed	canonical
708	mO_214	162	180	AAAATATTATAATAGATA	279	297	TATCTATTATTTTCTTTT	I	expressed	non-canonical
709	mO_214	346	364	GAAATAGAATAATAGATA	462	480	TATCTATTATAATATTTA	II	expressed	non-canonical
710	mO_214	605	623	GAAATGGAATAATAGATA	725	743	TATTTATTATTTTATTTT	IV	expressed	non-canonical
711	mO_214	757	775	TGAATGTGGTAATAGATA	877	895	TATCTATTAATATATTTT	V	expressed	canonical
712	mO_215	148	166	GGAATGGAATAATAAATA	264	282	TATTTATTATCCTATTTT	I	non-expressed	non-canonical
713	mO_215	293	311	GAAATGGAATAATAGATA	416	434	TATTTATTATTTTATTTA	II	expressed	canonical
714	mO_215	441	459	AAAATGTGATAATAGATA	567	585	TATTTATTATTCTATTTT	III	expressed	canonical
715	mO_215	615	633	AGAATAAGATAATAGATA	741	759	TATTTATTATTTTATTTT	IV	expressed	canonical
716	mO_216	170	188	AAAATAGTATAATAGATA	288	306	TATCTATTATATTATTTT	I	expressed	non-canonical
717	mO_216	366	384	AGAATGGAGTAATAGATA	488	506	TATTTATTAATTTATTTT	II	expressed	canonical
718	mO_216	565	583	AAAATGGGATAATAGATA	688	706	TATTTATTATCTTATTTG	IV	expressed	canonical
719	mO_216	719	737	AAAATAATATAATAGATA	854	872	TATTTATTATTGTATTTT	V	expressed	canonical
720	mO_217	181	199	AAAGTATTGTAATAGATA	296	314	TATTTATTATCATATTTC	I	non-expressed	non-canonical
721	mO_217	361	379	AGAATGATGTAATAGATA	484	502	TATCTATTATTTTATTTA	II	expressed	canonical
722	mO_217	560	578	AAAATACGATAATAAATA	686	704	TATTTATTACTTTATTTG	IV	expressed	canonical
723	mO_217	711	729	GAAATGAATTAATAGATA	836	854	TATTTATTATTTTATTTT	V	expressed	canonical
724	mO_218	198	216	AAGATAAGATAATAGATA	320	338	AATTTATTATTATATTTT	I	expressed	canonical
725	mO_218	370	388	AGAATAAAATAATAGATA	491	509	TATTTATTATTTTATTTT	II	expressed	non-canonical
726	mO_218	586	604	GAAATGAGATAATAGATA	709	727	TATTTATTATTTTATTTA	IV	expressed	canonical
727	mO_219	160	178	GAAATATAATAATAGATA	276	294	TATTTATTATTGTATTCT	I	expressed	canonical
728	mO_219	303	321	AAAATGTGGTAATAGATA	427	445	TATATATTATTATATTTT	II	expressed	canonical
729	mO_219	587	605	GAAATATAATAATAGATA	713	731	TATTTATTATTATTTTAT	IV	expressed	non-canonical
730	mO_219	748	766	GAAATAGAGTAATAGATA	872	890	TATTTATTATATTATTTA	V	expressed	canonical
731	mO_220	186	204	GAAATAATATAATAGATA	308	326	GATTTATTATATTATTTT	I	expressed	canonical
732	mO_220	351	369	GAAATGTGATAATAGATA	479	497	TATCTATTATTTTAATTT	II	expressed	canonical
733	mO_220	597	615	AAAATAATATAATAGATA	724	742	TATTTATTATTATATTTT	IV	expressed	canonical
734	mO_221	172	190	AAAATATATTAATAGATA	290	308	TATTTATTATTTTATTTG	I	non-expressed	non-canonical
735	mO_221	354	372	GAAGTGCTGTAATAGATA	479	497	TATTTATTATTATTATCT	II	expressed	non-canonical
736	mO_221	593	611	AAAATATGATAATAGGTA	710	728	TATTTATTACATCATTCT	IV	non-expressed	non-canonical
737	mO_221	741	759	AGAAATAGGTAATAGATA	861	879	TATTTATTATTATATTAT	V	expressed	canonical
738	mO_222	179	197	GGAATAGTATAATAGATA	300	318	TATTTATTAATATATTTA	I	expressed	canonical
739	mO_222	334	352	GAAGTAATGTAATAGATA	452	470	TATCTATTACAATATTCT	II	expressed	non-canonical
740	mO_222	585	603	AAAATGATATAATAGATA	714	732	TATTTATTATTTCATTTA	IV	expressed	canonical
741	mO_223	161	179	GAAATGTAATAATAGATA	288	306	TATTTATTATTATATTTC	I	expressed	canonical
742	mO_223	375	393	GAAATGAGATAATAGATA	478	496	TATTTATTATGTAAATTA	II	expressed	canonical
743	mO_223	561	579	GAAATATCGTAATAGATA	687	705	AATTTATTATTTATTTTG	IV	expressed	non-canonical
744	mO_223	719	737	ATATGATAATAATAAATA	829	847	TATATATTATTTTATTTC	V	non-expressed	non-canonical
745	mO_224	209	227	GAAATAAGTTAATAGATA	329	347	TATCTATTAAATTATTAT	I	expressed	canonical
746	mO_224	363	381	AAAATGTGATAATAGATA	486	504	TATTTATTATTCTATTTT	II	expressed	canonical
747	mO_224	611	629	AAAATGAAGTAATAGATA	734	752	TATTTATTATTATATTTA	IV	expressed	canonical
748	mO_224	773	791	GAAATTAGATAATAAATA	894	912	TATCTATTATTTATTTAT	V	expressed	canonical
749	mO_225	181	199	AAAATAAAATAATAGATA	297	315	TATTTATTATTTTATGTT	I	expressed	non-canonical
750	mO_225	335	353	GAAATAAGGTAATAGATA	464	482	TATTTATTATTGTATTTT	II	expressed	canonical
751	mO_225	623	641	AAAATAATATAATAGATA	746	764	TATTTATTACATTATTTT	IV	expressed	canonical
752	mO_226	182	200	AAAATATGATAATAGATA	304	322	TATTTATTATTCTATTTC	I	expressed	non-canonical
753	mO_226	379	397	GAAATATAGTAATAGATA	502	520	TATTTATTATTCTATTTA	II	expressed	canonical
754	mO_226	568	586	ATAATGAGATAATAGATA	693	711	TATTTATTATAATATTTT	IV	expressed	canonical
755	mO_226	726	744	GAAGTTGAATAATAGATA	849	867	TATTTATTATTTTATTTC	V	expressed	canonical
756	mO_227	220	238	AAAATAAGATAATAAATA	341	359	TATTTATTATTTTATTGT	I	expressed	non-canonical
757	mO_227	373	391	AGAATAGGATAATAGATA	502	520	AATCTATTATGATATTTT	II	expressed	canonical
758	mO_227	641	659	GAAATAAAATAATAGATA	769	787	TATCTATTATTATATTTT	IV	expressed	canonical
759	mO_228	181	199	AGAAATGAATAATAGATA	297	315	TATTTATTACTTTATCCT	I	non-expressed	non-canonical
760	mO_228	331	349	AAAATATTGTAATAGATA	465	483	TATTTATTATTTTATTTA	II	expressed	canonical
761	mO_228	561	579	GGAATAATGTAATAGATA	687	705	TATCTATTATTTTATTTT	IV	expressed	non-canonical
762	mO_228	731	749	TAAATGTGGTAATAAATA	851	869	TATTTATTATTTTATTTG	V	non-expressed	canonical
763	mO_229	190	208	GAAATGGGATAATAGATA	318	336	TATTTATTATATTATTTT	I	expressed	canonical
764	mO_229	371	389	AAAATTAAATAATAGATA	489	507	TATCTATTATAATATTTT	II	expressed	canonical
765	mO_229	602	620	AAAATAATATAATAAATA	732	750	TATTTATTATTTTATTTT	IV	expressed	canonical
766	mO_230	180	198	AAAATATAATAATAGATA	299	317	GATTTATTAAATTATTTA	I	non-expressed	non-canonical
767	mO_230	345	363	GAAATAGGATAATAGATA	469	487	TATTTATTATAATATTTT	II	expressed	non-canonical
768	mO_230	607	625	ATAATGGGATAATAGATA	732	750	TATTTATTATTTTATTTT	IV	expressed	non-canonical
769	mO_230	762	780	GGAATGAGGTAATAAATA	885	903	TATTTATTATATTATTTT	V	expressed	non-canonical
770	mO_231	181	199	GAAATATATTAATAGATA	296	314	TATCTATTATAATATTTT	I	expressed	non-canonical
771	mO_231	363	381	GAAATAAGATAATAGATA	488	506	TATCTATTATTTATTTCT	II	expressed	non-canonical
772	mO_231	708	726	AAAATAATATAATAGATA	831	849	TATCTATTATTTTATTTT	V	expressed	canonical
773	mO_232	159	177	GAAATAATATAATAGATA	277	295	TATCTATTATAATATTCT	I	expressed	canonical
774	mO_232	309	327	GAAATGAAATAATAGATA	434	452	TATTTATTAATTTATTTA	II	expressed	canonical
775	mO_232	610	628	AAAATAAGATAATAGATA	739	757	TATTTATTACCATATTTT	IV	expressed	canonical
776	mO_233	208	226	ATAATGAGATAATAGATA	332	350	TATTTATTAATATATTTC	I	expressed	canonical
777	mO_233	372	390	GAAATGGTGTAATAGATA	496	514	TATCTATTACAATATTTT	II	expressed	canonical
778	mO_233	623	641	AAAATAAAATAATAGATA	745	763	TATTTATTATTATATTTT	IV	expressed	canonical
779	mO_234	159	177	AAAATAAGATAATAGATA	280	298	TATTTATTATATCATTTT	I	expressed	canonical
780	mO_234	317	335	AGAATAAGGTAATAGATA	436	454	AATCTATTATTATATTTT	II	expressed	non-canonical
781	mO_234	599	617	AAAATAAGATAATAAATA	722	740	TATTTATTAATTTATTTT	IV	expressed	canonical
782	mO_234	766	784	GAAATTAGATAATAGATA	895	913	TATTTATTATGATATTTT	V	expressed	canonical
783	mO_235	200	218	GGAATAAGATAATAGATA	329	347	TATCTATTATTTTATTTT	I	expressed	canonical
784	mO_235	362	380	GAAATGAGATAATAAATA	491	509	TATTTATTATATTATGTT	II	expressed	canonical
785	mO_235	588	606	AAAATGATGTAATAGATA	712	730	TATTTATTACTTTATTTT	IV	expressed	non-canonical
786	mO_235	745	763	GAAGTGTAATAATAAATA	850	868	TATCTATTATTTTATTTC	V	non-expressed	canonical
787	mO_236	160	178	AAAATGGGATAATAGATA	265	283	TATTTATTATTTTATTCT	I	non-expressed	non-canonical
788	mO_236	304	322	AAAATAAGGTAATAGATA	430	448	TATTTATTATTATATTTA	II	expressed	canonical
789	mO_236	618	636	AAAATGAGATAATAGATA	740	758	TATTTATTATTATATTTT	IV	expressed	canonical
790	mO_237	187	205	AAAATATTGTAATAGATA	320	338	AATTTATTATTTTATTTT	I	non-expressed	non-canonical
791	mO_237	439	457	AAAATTAAATAATAGATA	570	588	AATTTATTATTCTATTTT	III	expressed	non-canonical
792	mO_237	651	669	AAAATAAGGTAATAGATA	779	797	AATCTATTATTTTATTTG	IV	expressed	canonical
793	mO_238	228	246	AAAATAATGTAATAGATA	350	368	TATCTATTATTTTATTCT	I	expressed	canonical
794	mO_238	382	400	AAAGTAGTATAATAGATA	507	525	TATCTATTATCTTATTTA	II	expressed	non-canonical
795	mO_238	635	653	TAAATAATATAATAGATA	762	780	TATTTATTATTATATTTA	IV	expressed	canonical
796	mO_239	168	186	AAAATAAAGTAATAGATA	290	308	TATTTATTATTTTATTTA	I	non-expressed	non-canonical
797	mO_239	331	349	AGAATGGAATAATAGATA	451	469	TATCTATTATATTATTTG	II	expressed	canonical
798	mO_239	591	609	AAAATAATATAATAGATA	713	731	TAATTATTATTATATTTT	IV	expressed	canonical
799	mO_240	171	189	AAAATATATTAATAGATA	292	310	TATCTATTATAATATTTA	I	non-expressed	non-canonical
800	mO_240	342	360	AGAATAAGTTAATAGATA	465	483	TATTTATTACATTATTTT	II	expressed	canonical
801	mO_240	563	581	AAAATGATATAATAGATA	690	708	TATCTATTATATTATTTT	IV	expressed	non-canonical
802	mO_241	199	217	AAAATATAATAATAGATA	323	341	TATTTATTATTCTATTCT	I	expressed	canonical
803	mO_241	356	374	AAAATAAGATAATAGATA	475	493	TATCTATTATTTTATTTA	II	expressed	canonical
804	mO_241	694	712	TAAATAAGATAATAGATA	822	840	TATTTATTATTTTATTTA	IV	expressed	canonical
805	mO_242	192	210	AAAATAAGATAATAGATA	314	332	TATCTATTATTTTATTAT	I	expressed	canonical
806	mO_242	570	588	AAAATAGAATAATAGATA	694	712	TATCTATTATTATATTTA	IV	expressed	canonical
807	mO_242	735	753	GAAATGAGATAATAAATA	860	878	TATTTATTATTTTATTTA	V	expressed	canonical
808	mO_243	199	217	AAAATATAATAATAGATA	321	339	TATTTATTATATTATTTT	I	expressed	canonical
809	mO_243	354	372	AGAATGGTGTAATAGATA	477	495	TATTTATTATTGTATTTT	II	expressed	canonical
810	mO_243	595	613	GAAATATGGTAATAGATA	725	743	TATTTATTACTTTATTTG	IV	expressed	canonical
811	mO_244	224	242	AAAATAGGATAATAGATA	347	365	TATCTATTAAATTATTCT	I	expressed	canonical
812	mO_244	382	400	AAAATTAGATAATAAATA	504	522	TATCTATTATTTTATTCT	II	expressed	canonical
813	mO_244	598	616	AAAATATTGTAATAGATA	722	740	TATCTATTATATTATTCT	IV	expressed	canonical
814	mO_245	204	222	GAAATAGAATAATAGATA	325	343	TATTTATTATTTTATTTA	I	expressed	non-canonical
815	mO_245	366	384	GAAATGATGTAATAGATA	487	505	TATCTATTATTTTATATT	II	expressed	canonical
816	mO_245	560	578	AAAATAGGGTAATAGATA	681	699	TATTTATTATACTATTTT	IV	expressed	canonical
817	mO_245	713	731	TAAATGAGATAATAGATA	828	846	TATCTATTATAATATTTG	V	expressed	non-canonical
818	mO_246	226	244	GAAATGGTGTAATAGATA	350	368	TATTTATTATTATATTTT	I	expressed	canonical
819	mO_246	382	400	AGAATAAAGTAATAGATA	512	530	TATTTATTATTATATTTT	II	expressed	canonical
820	mO_246	803	821	AAAATAAGGTAATAGATA	933	951	TATCTATTATTTTATTTA	V	expressed	canonical
821	mO_247	149	167	AAAATATGATAATAGATA	272	290	TATTTATTATAATATTGT	I	expressed	non-canonical
822	mO_247	312	330	AGAATTAAATAATAGATA	433	451	TATCTATTATTTTATTTT	II	expressed	canonical
823	mO_247	598	616	AGAATAGAATAATAGATA	719	737	TAATTATTAATTTATTTT	IV	expressed	non-canonical
824	mO_247	758	776	AAAAGGAAATAATAGATA	886	904	TATTTATTATAATATTTT	V	expressed	canonical
825	mO_248	180	198	AAAATATAATAATAGATA	299	317	TATTTATTATTCTATTTT	I	non-expressed	non-canonical
826	mO_248	377	395	AAAATGATATAATAAATA	497	515	AATCTATTATAATATTTG	II	expressed	canonical
827	mO_248	595	613	GAAATGTGTTAATAGATA	715	733	AATTTATTATTTTATTTT	IV	expressed	canonical
828	mO_249	200	218	AAAATATAATAATAGATC	314	332	TATCTATTATTTTATTTG	I	non-expressed	non-canonical
829	mO_249	380	398	AAAATGATATAATAAATA	501	519	TAGTTATTATTATATTTG	II	expressed	canonical
830	mO_249	736	754	AAAATATAATAATAGATA	862	880	TATTTATTATATTATTTG	V	expressed	canonical
831	mO_250	195	213	AAAATAGTGTAATAGATA	306	324	TATCTATTAATATATTTC	I	expressed	non-canonical
832	mO_250	426	444	AAAATAAAATAATAGATA	555	573	TATTTATTATTTCATTTA	III	expressed	non-canonical
833	mO_250	601	619	GAAATAGGGTAATAGATA	730	748	TATCTATTATTTTATTTT	IV	expressed	canonical
834	mO_251	181	199	AGAATATAGTAATAGATA	302	320	TATCTATTATAATATTTT	I	non-expressed	non-canonical
835	mO_251	344	362	GAAATAATGTAATAGATA	467	485	TATTTATTAAATTATTTT	II	expressed	canonical
836	mO_251	791	809	GAAATGAGATAATAGATA	917	935	TATTTATTATTTTATTTT	V	expressed	canonical
837	mO_252	192	210	GAAATGAAATAATAGATA	316	334	TATTTATTATTTTATTAT	I	expressed	canonical
838	mO_252	385	403	GAAATGGAATAATAGATA	507	525	TATCTATTAATATATTTT	II	expressed	canonical
839	mO_252	582	600	GAAATGGAATAATAGATG	707	725	TATCTATTATAATATTTT	IV	expressed	canonical
840	mO_253	177	195	AGAATAATATAATAGATA	296	314	TATTTATTATATTATTTG	I	expressed	canonical
841	mO_253	360	378	GAAATATGATAATAGATA	485	503	TATCTATTATAATATTTA	II	expressed	non-canonical
842	mO_253	589	607	GAAGTAAAGTAATAGATA	703	721	TATCTATTATAATATTTT	IV	expressed	non-canonical
843	mO_253	742	760	AAAATTAGATAATAAATA	872	890	TATTTATTACTTTATTTT	V	expressed	canonical
844	mO_254	168	186	AAAATAGAATAATAGATA	291	309	TATTTATTAATATATTTG	I	expressed	canonical
845	mO_254	324	342	TGAATGAGATAATAGATA	453	471	TATTTATTACATTATTTT	II	expressed	canonical
846	mO_254	579	597	AAAGTAGTATAATAGATA	706	724	AATTTATTATTTTATTTT	IV	expressed	canonical
847	mO_255	191	209	GAAATAGAATAATAGATA	313	331	TATTTATTATTATATTTT	I	expressed	canonical
848	mO_255	375	393	GAAATGGAATAATAGATA	495	513	TATTTATTATTATTTTAT	II	expressed	canonical
849	mO_255	580	598	TAAATGTGATAATAGATA	700	718	TATTTATTATAATATTTC	IV	expressed	non-canonical
850	mO_255	732	750	AGAATAATGTAATAGATA	858	876	TATCTATTATTTTATTAT	V	expressed	canonical
851	mO_256	182	200	GAAATATGATAATAGATA	303	321	TATTTATTATTTTATTCT	I	expressed	canonical
852	mO_256	374	392	AGAATGGGATAATAGATA	501	519	TATTTATTACATTATTTT	II	expressed	canonical
853	mO_256	610	628	AAAATAAGATAATAGATA	734	752	TATCTATTAATTTATTCT	IV	expressed	non-canonical
854	mO_257	236	254	AAAATAAAATAATAGATA	360	378	TGTTTATTATTTTATTTA	I	expressed	canonical
855	mO_257	392	410	AGGATTGAGTAATAGATA	517	535	TATTTATTATTATATTTT	II	expressed	canonical
856	mO_257	615	633	GAAATGGAATAATAGATA	740	758	TATTTATTATTTTATTTT	IV	expressed	canonical
857	mO_258	185	203	AAAATATGATAATAGATA	317	335	TATTTATTATTTTATTTT	I	expressed	canonical
858	mO_258	360	378	GAAATAATATAATAGATA	485	503	TATTTATTATTTCATTTT	II	expressed	non-canonical
859	mO_258	583	601	AAAAGAGAGTAATAGATA	697	715	TATTTATTATAACATTTC	IV	non-expressed	non-canonical
860	mO_258	734	752	AAAATAAAATAATAGATA	862	880	TATCTATTATATTATTTA	V	expressed	canonical
861	mO_259	168	186	GAAATGGAATAATAGATA	291	309	TAGTTATTATATTATTTA	I	expressed	non-canonical
862	mO_259	379	397	AAAATAAGATAATAGATA	504	522	TATCTATTATTGTATTTT	II	expressed	canonical
863	mO_259	582	600	GAAATGGGATAATAGATA	706	724	TATTTATTATATTATTTG	IV	expressed	canonical
864	mO_259	738	756	TGGATAGGATAATAAATA	861	879	TATTTATTACATTATTTT	V	expressed	non-canonical
865	mO_260	172	190	GAAATAATATAATAGATA	294	312	TATTTATTAATATATTTC	I	expressed	canonical
866	mO_260	367	385	AAAATGAATTAATAGATA	493	511	TATTTATTATCTTATTTT	II	expressed	canonical
867	mO_260	634	652	AAAATGAGATAATAGATA	761	779	TATTTATTATAATATTTT	IV	expressed	canonical
868	mO_261	177	195	AAAATGGAATAATAGATA	302	320	TATTTATTATATTATTTT	I	expressed	canonical
869	mO_261	346	364	GAAATGTAGTAATAGATA	459	477	TATTGAATATTATATTAT	II	expressed	canonical
870	mO_261	571	589	AAAATAATATAATAGATA	697	715	TATTTATTATATTAATTC	IV	expressed	canonical
871	mO_261	725	743	GAAATGAGATAATAGATG	851	869	GATCTATTATTTTATTTA	V	expressed	canonical
872	mO_262	190	208	AAAATAGGATAATAGATA	317	335	TATCTATTATTTTATGTT	I	expressed	canonical
873	mO_262	366	384	AGAATAGAATAATAGATA	489	507	TATCTATTATGTTATTTG	II	expressed	canonical
874	mO_262	604	622	AAAATAAGATAATAGATA	734	752	TATTTATTACATTATTTT	IV	expressed	non-canonical
875	mO_263	217	235	GAAATATGATAATAGATA	338	356	TATTTATTACTTTATTTG	I	expressed	canonical
876	mO_263	368	386	GAAGTAGTGTAATAGATA	488	506	TATCTATTATAATATTTC	II	expressed	canonical
877	mO_263	607	625	AAAATAATATAATAGATA	732	750	TATCTATTATTATATTTA	IV	expressed	canonical
878	mO_264	218	236	AAAATAAGATAATAGATA	349	367	TATTTATTAATTTATTTA	I	expressed	canonical
879	mO_264	496	514	AAAATGAAATAATAGATA	618	636	TATTTATTATTATATTTG	IV	expressed	canonical
880	mO_264	653	671	AAAATAAGATAATAGATA	778	796	TATTTATTATTTTATTTA	V	expressed	canonical
881	mO_265	171	189	AGAATGGAGTAATAGATA	297	315	TATTTATTATAACATTCT	I	expressed	non-canonical
882	mO_265	380	398	AAAATAATGTAATAGATA	506	524	TATTTATTATTTCATTTA	II	expressed	canonical
883	mO_265	658	676	GAAATTATATAATAAATA	788	806	TATTTATTATTATATTTT	IV	expressed	canonical
884	mO_266	189	207	AAAATAAAATAATAAATA	305	323	TATTTATTATTTTATTTT	I	non-expressed	non-canonical
885	mO_266	348	366	GAAATGGTGTAATAGATA	476	494	TATTTATTATATATTTTT	II	expressed	canonical
886	mO_266	573	591	AAAATAAGGTAATAGATA	703	721	TATTTATTATTTTATGTT	IV	expressed	non-canonical
887	mO_267	205	223	AGAAATAGATAATAGATA	332	350	TATTTATTACTTCATTTT	I	non-expressed	non-canonical
888	mO_267	365	383	AGAATATAATAATAGATA	496	514	TATGTATTAATTTATTTA	II	expressed	non-canonical
889	mO_267	696	714	AAAATATGGTAATAGATA	825	843	TATCTATTATTTTATTTT	IV	expressed	canonical
890	mO_268	171	189	AGAATAGGATAATAGATA	298	316	TATTTATTATATTATTTT	I	expressed	non-canonical
891	mO_268	329	347	GAAATGAAATAATAGATA	450	468	TAGTTATTATTTTATTTA	II	expressed	canonical
892	mO_268	608	626	AAAATAATATAATAGATA	737	755	TATTTATTATTATATTTT	IV	expressed	canonical
893	mO_269	178	196	AAAATAGAATAATAGATA	299	317	TATTTATTATTTTATTCT	I	expressed	canonical
894	mO_269	374	392	AGAATAAGATAATAGATA	495	513	TATTTATTACTTCATTTA	II	expressed	canonical
895	mO_269	671	689	AAAATAGTATAATAGATA	797	815	TATTTATTATTTTATTTA	IV	expressed	canonical
896	mO_270	172	190	AAAATATATTAATAGATA	285	303	TATTTATTATATTATTTT	I	non-expressed	non-canonical
897	mO_270	320	338	GAAATGGGATAATAGATA	443	461	AATTTATTATTTTATTTT	II	expressed	non-canonical
898	mO_270	567	585	AAAATAAGATAATAAATA	691	709	TACTTATTATTATATTAT	IV	expressed	non-canonical
899	mO_271	206	224	AAAATAGGATAATAGATA	329	347	GATTTATTATTTTATTTA	I	expressed	canonical
900	mO_271	361	379	AGAATAAGGTAATAGATA	489	507	TATTTATTATATTATTTT	II	expressed	non-canonical
901	mO_271	652	670	TAAATGGTGTAATAGATA	779	797	AATTTATTATATTATTTT	IV	expressed	canonical
902	mO_272	169	187	GAAATGGTGTAATAGATA	292	310	TATTTATTATTATATTTG	I	expressed	canonical
903	mO_272	335	353	GGAGTGAAATAATAGATA	461	479	TATTTATTATTTAATTTT	II	expressed	canonical
904	mO_272	589	607	AGAATAATATAATAGATA	717	735	TATTTATTATTTATTTTT	IV	expressed	canonical
905	mO_273	208	226	TAAATATTATAATAGATA	326	344	TATTTATTATATATTTTT	I	expressed	non-canonical
906	mO_273	359	377	AGAATGGAATAATAGATA	483	501	TATTTATTATGATATTTA	II	expressed	canonical
907	mO_273	597	615	AAAATAAGGTAATAGATA	721	739	TATTTATTATTCTATTTA	IV	expressed	canonical
908	mO_274	168	186	GAAATAAAATAATAGATA	292	310	TATTTATTATTTTATTTA	I	expressed	canonical
909	mO_274	354	372	AGAATGAGATAATAGATA	477	495	TATCTATTAATATATTTA	II	expressed	canonical
910	mO_274	587	605	AAAATGGAATAATAGATA	714	732	TATTTATTATCTTATTTA	IV	expressed	canonical
911	mO_274	739	757	AGAATGGAATAATAGATA	862	880	TATTTATTATATTATTTG	V	expressed	canonical
912	mO_275	205	223	GAAATGGGATAATAGATA	334	352	TATTTATTATTTTATTGT	I	expressed	canonical
913	mO_275	372	390	AAAGTATAATAATAGATA	501	519	TATTTATTAATTTATTTC	II	expressed	canonical
914	mO_275	750	768	AAAATAGAATAATAGATA	876	894	TATCTATTATATTATTTA	V	expressed	canonical
915	mO_276	177	195	ATAATATGGTAATAGATA	286	304	TATCTATTATTTTATTTT	I	non-expressed	non-canonical
916	mO_276	359	377	GAAATATTGTAATAGATA	481	499	TATCTATTATTCTATTTA	II	expressed	canonical
917	mO_276	568	586	TAAATAAGGTAATAGATA	692	710	TATTTATTATTTCATTTA	IV	expressed	non-canonical
918	mO_276	736	754	AAAATACAATAATAAATA	863	881	TATTTATTAATTATTTCG	V	expressed	canonical
919	mO_277	221	239	AAAATATTATAATAGATA	344	362	TATTTATTATTATATTGT	I	expressed	canonical
920	mO_277	374	392	GAAATGTGATAATAGATA	497	515	TATTTATTATTATATGTT	II	expressed	canonical
921	mO_277	605	623	AAAATAAGATAATAGATA	734	752	TATTTATTATTTATTTGT	IV	expressed	canonical
922	mO_278	164	182	TAAATGGTGTAATAGATA	282	300	AATTTATTATTATATTTT	I	expressed	canonical
923	mO_278	316	334	GAAGTAGGATAATAGATA	449	467	TATTTATTAATTTATTTA	II	expressed	canonical
924	mO_278	622	640	GGAATGCAATAATAGATA	746	764	AATTTATTATTTTATGTT	IV	expressed	canonical
925	mO_278	776	794	GAAATATAGTAATAGATA	896	914	TATTTATTATAATATTTG	V	expressed	canonical
926	mO_279	149	167	AAAATAGAATAATAGATA	273	291	TATTTATTAATTTATTTT	I	expressed	canonical
927	mO_279	305	323	GAAATGATGTAATAGATA	422	440	TATTTATTATATCATTTT	II	expressed	canonical
928	mO_279	572	590	AAAATAGTATAATAGATA	694	712	TATCTATTATTTATTTCT	IV	expressed	canonical
929	mO_279	723	741	AAAATAAGGTAATAAATA	844	862	TATTTATTATATTTATTT	V	expressed	non-canonical
930	mO_280	196	214	GAAATATTATAATAGATA	319	337	TATTTATTATCTTATTTG	I	expressed	canonical
931	mO_280	349	367	AAAAGAGAATAATAGATA	473	491	TATTTATTATATATTTTA	II	expressed	canonical
932	mO_280	624	642	AAAATGATATAATAAATA	752	770	TATTTATTATTATATTTT	IV	expressed	canonical
933	mO_281	180	198	AAAATATATTAATAGATA	298	316	TAGTTATTATTTTATTTG	I	non-expressed	non-canonical
934	mO_281	362	380	AGAATTGAATAATAGATA	489	507	TATTTATTATGGTATTTT	II	expressed	non-canonical
935	mO_281	585	603	GAAATATCATAATAGATA	710	728	TATTTATTATTATTTATA	IV	expressed	non-canonical
936	mO_281	776	794	AAAATTTAATAATAGATA	900	918	CATCTATTATATTATTTA	V	expressed	canonical
937	mO_282	172	190	GAAATAATATAATAGATA	291	309	TATTTATTAAATTATTTT	I	expressed	canonical
938	mO_282	371	389	AGAGTAGAATAATAGATA	489	507	TATCTATTATCCCATTAT	II	non-expressed	non-canonical
939	mO_282	579	597	TAAATGAAATAATAGATA	707	725	TATTTATTATTTTATTTT	IV	expressed	non-canonical
940	mO_283	192	210	GAAATGATGTAATAGATA	306	324	TATCTATTATTTTATTTT	I	expressed	non-canonical
941	mO_283	370	388	TAAATGAGGTAATAGATA	489	507	TATTTATTATTATTTTAA	II	expressed	non-canonical
942	mO_283	625	643	AGAATGAGATAATAGATA	749	767	TATCTATTATATTATTTA	IV	expressed	canonical
943	mO_284	168	186	GAAATATATTAATAGATA	283	301	TATCTATTATTTTATTTT	I	non-expressed	non-canonical
944	mO_284	348	366	AAAATGGGATAATAGATG	465	483	TATTTATTATTATAATAT	II	expressed	non-canonical
945	mO_284	585	603	GAAATGAGATAATAGATA	718	736	TATTTATTATAATATTTT	IV	expressed	canonical
946	mO_285	164	182	AGAATATATTAATAGATA	285	303	TAATTATTATTTTATTTG	I	expressed	non-canonical
947	mO_285	347	365	TAAATAAGATAATAGATG	469	487	TAATTATTATATTATTTT	II	expressed	non-canonical
948	mO_285	667	685	TAAATAGAATAATAGATA	795	813	TATTTATTATCTCATTTT	IV	expressed	canonical
949	mO_285	826	844	AAAGTAATATAATAGATA	949	967	AATCTATTATTTTATTTT	V	expressed	canonical
950	mO_286	196	214	AAAATAGGATAATAGATA	319	337	TATTTATTAATATATTTT	I	expressed	canonical
951	mO_286	351	369	TAAATGTGGTAATAGATA	480	498	TATTTATTATCTTATTTT	II	expressed	canonical
952	mO_286	577	595	AAAATAATATAATAGATA	703	721	TATTTATTATATATTTTT	IV	expressed	canonical
953	mO_287	175	193	AGAAGAATATAATAGATA	294	312	TATTTATTATTTATTTTA	I	expressed	canonical
954	mO_287	334	352	AAAGTAATGTAATAGATA	463	481	TATTTATTATCTTATTTT	II	expressed	canonical
955	mO_287	602	620	TAAATGAAATAATAGATA	735	753	TATTTATTATTATAATTG	IV	expressed	canonical
956	mO_288	165	183	AAAATAGTGTAATAGATA	294	312	TATTTATTATTTTATTTA	I	expressed	canonical
957	mO_288	326	344	ATAATGAGATAATAGATA	450	468	TATCTATTATTATACTTT	II	expressed	canonical
958	mO_288	581	599	AAAATAGAATAATAGATA	707	725	TATCTATTATTATATTTT	IV	expressed	canonical
959	mO_289	172	190	GAAATAAGATAATAGATA	297	315	TATTTATTATAATATTTC	I	expressed	canonical
960	mO_289	371	389	GAAATGGTGTAATAGATA	497	515	TATTTATTATGTTATTTT	II	expressed	canonical
961	mO_289	667	685	AAAATAATATAATAGATA	791	809	TATCTATTATTTTATTTT	IV	expressed	canonical
962	mO_290	212	230	AGAATGGAATAATAGATG	337	355	TATTTATTATTTTTATTT	I	expressed	canonical
963	mO_290	368	386	GAAGTGAGATAATAGATA	495	513	TATCTATTATATTATTTT	II	expressed	canonical
964	mO_290	587	605	GAAATAAGATAATAAATA	707	725	GATTTATTATTTTATTTT	IV	expressed	canonical
965	mO_290	751	769	GAAATGTTATAATAGATA	874	892	TATCTATTATTTTATTTT	V	expressed	canonical
966	mO_291	170	188	GAAATGAGATAATAGATA	292	310	TAATTATTATATTATTTT	I	expressed	canonical
967	mO_291	373	391	AAAATGAGATAATAGATA	499	517	TATCTATTACATATTTTA	II	expressed	canonical
968	mO_291	593	611	AAAATGAGGTAATAAATA	713	731	TATTTATTATTTTATTTT	IV	expressed	canonical
969	mO_291	756	774	GAAGTGTTATAATAGATA	881	899	TACTTATTATTTTATTTT	V	expressed	canonical
970	mO_292	185	203	ATAATAAAGTAATAGATA	305	323	TATTTATTATTTTATTTA	I	non-expressed	non-canonical
971	mO_292	348	366	GGAATGAGATAATAGATA	474	492	TATTTATTATAATATTTC	II	expressed	canonical
972	mO_292	568	586	AAAATAAGGTAATAGATA	697	715	TATCTATTATTTTATTTT	IV	expressed	non-canonical
973	mO_293	152	170	AAAATATTATAATAGATA	259	277	GATTTATTAACTTATTTC	I	expressed	non-canonical
974	mO_293	293	311	AAAATACGATAATAGATA	414	432	TATTTATTACACTATTCT	II	expressed	canonical
975	mO_293	441	459	GAAATGGGATAATAGATA	569	587	TATTTATTATTATATTTG	III	expressed	canonical
976	mO_293	603	621	AAAAGTGTATAATAAATA	736	754	TATTTATTATTTTATGTT	IV	expressed	non-canonical
977	mO_294	197	215	GAAGTAATATAATAGATA	312	330	AATTTATTATTTTATTTA	I	non-expressed	non-canonical
978	mO_294	333	351	AAAATGGGATAATAGATG	458	476	TATTTATTATTTTATTTT	II	expressed	canonical
979	mO_294	640	658	AAAATAAAATAATAGATA	768	786	TATTTATTATATATTTTT	IV	expressed	canonical
980	mO_295	213	231	TAAATATAGTAATAAATA	332	350	TATCTATTATCTTATTTG	I	non-expressed	non-canonical
981	mO_295	366	384	AGAATGAAATAATAGATA	489	507	TATTTATTATTATATTTT	II	expressed	canonical
982	mO_295	717	735	GAAATAATATAATAGATA	850	868	TATCTATTACTTTATTTT	V	expressed	canonical
983	mO_296	189	207	CAAATAGAATAATAGATA	308	326	TATTTATTATTATATTTT	I	expressed	non-canonical
984	mO_296	353	371	GAAATGTTGTAATAGATA	468	486	TATTTATTATTTTATTAT	II	expressed	canonical
985	mO_296	636	654	AAAATGAGATAATAGATA	763	781	TATTTATTATTCTATTTT	IV	expressed	canonical
986	mO_297	211	229	GAAATGGAATAATAGATA	329	347	TATCTATTAATATATTTT	I	expressed	canonical
987	mO_297	576	594	GGAATAATGTAATAGATA	702	720	TATTTATTATATTATTTT	IV	expressed	canonical
988	mO_297	731	749	GAAATAGTGTAATAGATA	856	874	TATTTATTATTTTATTTT	V	expressed	canonical
989	mO_298	174	192	AAAATAATATAATAGATA	301	319	TATTTATTATTATATTTC	I	expressed	canonical
990	mO_298	335	353	GAAATAATGTAATAAATA	446	464	TATTTATTATTTTATGTT	II	non-expressed	non-canonical
991	mO_298	616	634	AAAATAATATAATAGATA	742	760	TATCTATTATTTTATTTT	IV	expressed	canonical
992	mO_299	141	159	AGAATAATGTAATAGATA	266	284	TATTTATTATTTATTTAT	I	expressed	canonical
993	mO_299	364	382	AAAATGTAGTAATAGATA	488	506	TATTTATTATCTTATTTA	II	expressed	canonical
994	mO_299	575	593	GAAATGGAGTAATAGATA	699	717	TATTTATTATATTATTTT	IV	expressed	canonical
995	mO_300	159	177	GAAATAAATTAATAGATA	281	299	TATTTATTAATTTATTTT	I	expressed	non-canonical
996	mO_300	344	362	AAAATAAAATAATAGATA	468	486	AATCTATTATTTTATTTT	II	expressed	canonical
997	mO_300	581	599	AAAATAAGATAATAGATA	702	720	TATTTATTATATTATTTT	IV	expressed	non-canonical
998	mO_300	732	750	GAAGTGATGTAATAGATA	847	865	TATTTATTATAATATTTT	V	expressed	non-canonical
999	mO_301	199	217	AAAATAATATAATAGATA	325	343	TATTTATTATTTTACTTT	I	expressed	canonical
1000	mO_301	362	380	GAAATGATATAATAGATA	483	501	TATTTATTACTGTATTTT	II	expressed	non-canonical
1001	mO_301	602	620	AGAATGAGATAATAGATA	727	745	TATCTATTATTATATTTT	IV	expressed	canonical
1002	mO_302	177	195	AGAATGGAATAATAGATA	299	317	TATTTATTAAATTATTTT	I	non-expressed	non-canonical
1003	mO_302	667	685	AAAAGGGAATAATAGATA	795	813	TATTTATTATTTATTTTG	IV	expressed	canonical
1004	mO_302	824	842	TGAGTAATGTAATAGATA	941	959	TATCTATTATTTTATTTT	V	expressed	non-canonical
1005	mO_303	184	202	AGAATAATATAATAGATA	306	324	TATTTATTATATTATTTT	I	expressed	canonical
1006	mO_303	348	366	AGAATTAGATAATAAATA	476	494	TATTTATTATTATATTTT	II	expressed	canonical
1007	mO_303	612	630	AAAATAGAATAATAGATA	739	757	TATCTATTATTTTATTTT	IV	expressed	canonical
1008	mO_304	216	234	GAAATGCAATAATAGATA	335	353	TATTTATTATTTTATTTC	I	expressed	non-canonical
1009	mO_304	365	383	GAAATGTGGTAATAGATA	489	507	TATTTATTATATTATTTA	II	expressed	canonical
1010	mO_304	675	693	GAAATAAGATAATAGATA	809	827	TATTTATTACAATATTTT	IV	expressed	canonical
1011	mO_305	212	230	GAAATAAGATAATAGATA	334	352	TATTTATTATTTTATTCT	I	expressed	canonical
1012	mO_305	374	392	GAGATAAGGTAATAGATA	502	520	TATTTATTAATTCATTTA	II	expressed	canonical
1013	mO_305	731	749	AAAATGTTATAATAGATA	858	876	TATCTATTATAATATTTT	V	expressed	canonical
1014	mO_306	182	200	AGAATAATATAATAGATA	302	320	AATTTATTATTTTATTTT	I	expressed	canonical
1015	mO_306	335	353	GAAATGTAGTAATAGATA	458	476	TATCTATTAATATATTTT	II	expressed	canonical
1016	mO_306	599	617	GAAATATAGTAATAGATA	731	749	TATCTATTATTTTATGTT	IV	expressed	canonical
1017	mO_307	208	226	AAAATGAGATAATAGATA	335	353	TATTTATTACTTTATTTA	I	expressed	canonical
1018	mO_307	366	384	AAAATAGGATAATAGATA	488	506	TATCTATTACTTTATTTG	II	expressed	non-canonical
1019	mO_307	575	593	AAATTAAAATAATAGATA	699	717	AATCTATTATAATATTTT	IV	expressed	non-canonical
1020	mO_308	159	177	TAAATGAGATAATAGATA	279	297	TATTTATTATAATATTTG	I	expressed	canonical
1021	mO_308	372	390	AAAGTAGTGTAATAGATA	493	511	TATTTATTATCATACTTG	II	expressed	canonical
1022	mO_308	569	587	AAAATAAGATAATAGATA	698	716	AATTTATTATTTTATTTA	IV	expressed	canonical
1023	mO_309	160	178	GAAATGGAATAATAGATA	279	297	TATTTATTATTACATTTC	I	expressed	non-canonical
1024	mO_309	307	325	AAAATATTGTAATAGATA	427	445	GATCTATTATTTTATTTT	II	expressed	canonical
1025	mO_309	577	595	GAAATATGATAATAGATA	702	720	TATTTATTATTTTATTTA	IV	expressed	non-canonical
1026	mO_310	218	236	AAAATGGAATAATAGATA	343	361	TATTTATTATTTTATTTT	I	expressed	canonical
1027	mO_310	370	388	AGAATGATGTAATAGATA	496	514	TATTTATTATATATTTCT	II	expressed	canonical
1028	mO_310	636	654	AAAATGAGATAATAGATA	763	781	TATTTATTATTTTATTTA	IV	expressed	non-canonical
1029	mO_311	193	211	GAAATATTGTAATAGATA	302	320	TATCTATTAATATATCTC	I	expressed	non-canonical
1030	mO_311	423	441	AAAATAGAATAATAGATA	551	569	TATTTATTATTTTATTTA	III	expressed	canonical
1031	mO_311	598	616	AAAATAGGATAATAGATA	727	745	TATCTATTATTTTATTTG	IV	expressed	canonical
1032	mO_312	149	167	GAAATAATGTAATAGATA	273	291	TATTTATTATACTATTTT	I	expressed	canonical
1033	mO_312	368	386	GAAATGAGATAATAGATA	496	514	TATTTATTACAATATTAT	II	expressed	canonical
1034	mO_312	665	683	GAAATGAGATAATAGATA	792	810	TATTTATTAATTTATTTT	IV	expressed	canonical
1035	mO_313	200	218	AAAATGAAATAATAGATA	324	342	TATTTATTATTCTATTCT	I	expressed	canonical
1036	mO_313	357	375	AAAATAAGATAATAGATA	474	492	TATCTATTATTTTATTTA	II	expressed	non-canonical
1037	mO_313	694	712	GAAATAAGGTAATAGATA	821	839	TATTTATTATTCCATTTA	IV	expressed	canonical
1038	mO_314	160	178	AAAATAATATAATAGATA	282	300	TATTTATTAATATATTTT	I	expressed	canonical
1039	mO_314	361	379	GAAGTATGGTAATAGATA	488	506	TATTTATTATATTAATTA	II	expressed	non-canonical
1040	mO_314	565	583	AAAATGATGTAATAGATA	688	706	TATTTATTATATTATTTG	IV	expressed	canonical
1041	mO_314	719	737	GGAATGAGATAATAGATA	841	859	TATTTATTATTCTATTTT	V	expressed	canonical
1042	mO_315	189	207	AAAATAGGATAATAGATA	313	331	TATTTATTATATTATTTG	I	expressed	canonical
1043	mO_315	377	395	AAAATATTGTAATAGATA	503	521	TATTTATTATCTTATTCT	II	expressed	canonical
1044	mO_315	646	664	AAAATATTGTAATAGATA	771	789	TATTTATTATATTATTTT	IV	expressed	canonical
1045	mO_316	181	199	GAAATATAATAATAGATA	302	320	TATTTATTAATACATTTC	I	expressed	canonical
1046	mO_316	364	382	AGAATAAAGTAATAGATA	489	507	TATTTATTATTATATTCT	II	expressed	canonical
1047	mO_316	606	624	AAAATATAATAATAGATA	734	752	TATCTATTATTTTATTTT	IV	expressed	canonical
1048	mO_317	166	184	GAAATAATATAATAGATA	291	309	TATTTATTATATTATTTA	I	expressed	canonical
1049	mO_317	367	385	TAAATGGAATAATAGATA	495	513	TATTTATTATTTTAATTA	II	expressed	canonical
1050	mO_317	643	661	TAAATAAGGTAATAGATA	770	788	TATCTATTATTTATTTTA	IV	expressed	non-canonical
1051	mO_318	219	237	TAAATAAGATAATAAATA	337	355	AATTTATTATTTTATTTC	I	non-expressed	non-canonical
1052	mO_318	372	390	AAAATGGTGTAATAGATA	497	515	TATTTATTATTTTATTTT	II	expressed	canonical
1053	mO_318	581	599	AGAATAGTGTAATAGATA	708	726	TATTTATTATTTTATGCT	IV	expressed	non-canonical
1054	mO_318	735	753	GAAATGTAGTAATAGATA	858	876	TATCTATTATATTATTTG	V	expressed	canonical
1055	mO_319	201	219	GAAATATTGTAATAGATA	322	340	TATTTATTATCATATTTC	I	expressed	canonical
1056	mO_319	381	399	GAAATGGTGTAATAGATA	503	521	TATTTATTATGCTATTTT	II	expressed	canonical
1057	mO_319	580	598	GGAATGATGTAATAGATA	701	719	TATTTATTATTTTATTTT	IV	expressed	canonical
1058	mO_319	735	753	GAAATGGTGTAATAGATA	861	879	TATCTATTATCATATTAT	V	expressed	canonical
1059	mO_320	226	244	AAAATGGAATAATAGATA	345	363	TATTTATTATTATATTTG	I	expressed	non-canonical
1060	mO_320	378	396	AAAATAATGTAATAGATA	502	520	TATCTATTATTTCATTTT	II	expressed	canonical
1061	mO_320	573	591	AAAGTAAGATAATAGATA	700	718	TATTTATTACAATATTTT	IV	expressed	non-canonical
1062	mO_322	171	189	AAAATGAAGTAATAAATA	290	308	TATTTATTATTTTATTTA	I	expressed	non-canonical
1063	mO_322	370	388	AAATTATGATAATAGATA	499	517	TATCTATTATCTTATTTA	II	expressed	canonical
1064	mO_322	654	672	GAAATGAGATAATAGATA	781	799	TATTTATTAATATATTTT	IV	expressed	canonical
1065	mO_323	159	177	AAAATATATTAATAGATA	278	296	TATCTATTATTTCATTTA	I	non-expressed	non-canonical
1066	mO_323	325	343	AGAATGAGATAATAGATA	446	464	TATCTATTATATTATTTA	II	expressed	canonical
1067	mO_323	584	602	GAAATATTGTAATAGATA	706	724	TATTTATTATTTTATTTT	IV	expressed	canonical
1068	mO_323	746	764	AGAAGTAAATAATAGATG	877	895	TATTTATTATGATATGGG	V	expressed	canonical
1069	mO_324	171	189	AAAATATAATAATAGATA	289	307	TATTTATTATATCATTTT	I	expressed	non-canonical
1070	mO_324	359	377	TAAATGGTGTAATAGATA	483	501	TATTTATTATGATATTTT	II	expressed	non-canonical
1071	mO_324	641	659	AAAATAATGTAATAGATA	767	785	TATTTATTAAATTATTTA	IV	expressed	non-canonical
1072	mO_325	161	179	AAAGTATTGTAATAGATA	279	297	TATCTATTATTTTATTTT	I	expressed	non-canonical
1073	mO_325	348	366	TAAATAAGATAATAGATA	461	479	TATTTATTAATATATTTT	II	expressed	non-canonical
1074	mO_325	595	613	GAAATAAGTTAATAGATA	719	737	TATCTATTATTTTATTTA	IV	expressed	canonical
1075	mO_326	152	170	AAAATAAAGTAATAGATA	277	295	TATTTATTATTTTATTCT	I	expressed	non-canonical
1076	mO_326	306	324	AAAATGAGATAATAGATA	429	447	TATTTATTATTTATTTAT	II	expressed	canonical
1077	mO_326	608	626	AAAATGGTGTAATAGATA	730	748	TATTTATTATTTATTTCT	IV	expressed	canonical
1078	mO_326	768	786	GAAATGATATAATACATA	889	907	TATCTATTATTTTATTTT	V	expressed	canonical
1079	mO_327	160	178	TAAATGGAATAATAAATA	274	292	TATTTATTAAGTTATTTT	I	non-expressed	non-canonical
1080	mO_327	302	320	GAAATGAGATAATAGATA	428	446	TATTTATTATATTATTAA	II	expressed	canonical
1081	mO_327	627	645	ATAATAAGATAATAGATA	756	774	TATTTATTATATTATTTT	IV	expressed	canonical
1082	mO_328	170	188	GAAATATGGTAATAGATA	289	307	TATTTATTATTTTTATGT	I	expressed	non-canonical
1083	mO_328	321	339	GGAATAGAGTAATAGATA	447	465	TATTTATTATTTTATTTG	II	expressed	canonical
1084	mO_328	536	554	ATAATAGTATAATAGATA	662	680	TATTTATTAACATATTTA	IV	expressed	canonical
1085	mO_328	694	712	GAAATGAGATAATAGATA	817	835	TATTTATTATTTTATTTT	V	expressed	canonical
1086	mO_329	169	187	AAAATATATTAATAGATA	285	303	TATTTATTATTTATTTTT	I	non-expressed	non-canonical
1087	mO_329	328	346	GAATGGAGGTAATAGATA	447	465	TATTTATTATTTTATTAA	II	expressed	non-canonical
1088	mO_329	578	596	GAAATATTATAATAGATT	706	724	TATTTATTACTTCATTTT	IV	expressed	non-canonical
1089	mO_329	749	767	AAAAGTTGATAATAGATA	874	892	TATCTATTATTATATTTT	V	expressed	canonical
1090	mO_330	207	225	AAAATAGTATAATAGATA	329	347	TATTTATTACAATATTTG	I	expressed	non-canonical
1091	mO_330	363	381	GGAATTAGATAATAAATA	493	511	AATTTATTATTATATTTT	II	expressed	canonical
1092	mO_330	601	619	AAAATTAAATAATAGATA	729	747	TATTTATTATTTTATTTT	IV	expressed	canonical
1093	mO_331	158	176	GGAATGGAATAATAGATA	277	295	TATTTATTACTTTATTTT	I	non-expressed	non-canonical
1094	mO_331	344	362	TAAATAAGATAATAGATA	467	485	AATCTATTATTTTATTTT	II	expressed	canonical
1095	mO_331	583	601	GAAATAGAGTAATAGATA	704	722	TATTTATTATTTTATTTT	IV	expressed	non-canonical
1096	mO_331	733	751	AAAGTGATGTAATAGATA	849	867	TATTTATTATAATATTTT	V	expressed	non-canonical
1097	mO_332	218	236	AAAATGGAATAATAGATA	345	363	TATTTATTATTTTATTTT	I	expressed	canonical
1098	mO_332	378	396	GAAAGAGTATAATAGATA	495	513	TATCTATTATAGTATTGT	II	expressed	non-canonical
1099	mO_332	571	589	AAAATATGATAATAGATA	691	709	TATTTATTATTCTATTTA	IV	expressed	canonical
1100	mO_332	726	744	GAAGTAAGATAATAGATA	846	864	TATTTATTATTTCATTTT	V	expressed	non-canonical
1101	mO_333	180	198	TAAATAGGATAATAGATA	304	322	TATTTATTATTATCTTTT	I	expressed	canonical
1102	mO_333	340	358	GGAATGGGATAATAGATA	472	490	TATTTATTAAATTATTTT	II	expressed	non-canonical
1103	mO_333	537	555	TAAATAGTATAATAGATT	661	679	TATTTATTACTTTATTTT	IV	expressed	canonical
1104	mO_333	705	723	AGAATAAGATAATAGATA	825	843	TATCTACTATTATATTTT	V	expressed	canonical
1105	mO_334	175	193	AAAATATAGTAATAGATA	291	309	TATTTATTAATTTATTTT	I	non-expressed	non-canonical
1106	mO_334	334	352	GAAATGAGATAATAGATA	458	476	TATTTATTATTTTATTTA	II	expressed	canonical
1107	mO_334	564	582	AAAATAAGATAATAGATA	690	708	TATTTATTATTTTATTTT	IV	expressed	canonical
1108	mO_334	726	744	GAAAGATATTAATAGATA	851	869	TATCTATTATTTTATTTA	V	expressed	canonical
1109	mO_335	159	177	AAAATATTGTAATAGATA	271	289	TATTTATTATTAAATTTT	I	expressed	non-canonical
1110	mO_335	339	357	AAAATAAAGTAATAGATA	463	481	TATTTATTATTTTATTTA	II	expressed	non-canonical
1111	mO_335	601	619	AGGATAAGATAATAGATA	727	745	TATTTATTACTTTATTTA	IV	expressed	canonical
1112	mO_335	758	776	GAAATATTGTAATAGATA	881	899	TATTTATTATTTCATTTT	V	expressed	canonical
1113	mO_336	186	204	AGAATAATATAATAGATA	317	335	TATTTATTATATTATTTG	I	expressed	canonical
1114	mO_336	366	384	GAAATATGATAATAGATA	486	504	TATTTATTATGTTATTTT	II	expressed	non-canonical
1115	mO_336	609	627	GAAATATGATAATAGATA	737	755	TATTTATTATTCTATTTG	IV	expressed	non-canonical
1116	mO_337	194	212	GAAATATTGTAATAGATA	305	323	TATCTATTAATATATCTC	I	expressed	non-canonical
1117	mO_337	425	443	AAAATAAAATAATAGATA	553	571	TATTTATTATGTTATTTA	III	expressed	canonical
1118	mO_337	601	619	GAAATAGGATAATAGATA	730	748	TATCTATTATTTTATTTG	IV	expressed	canonical
1119	mO_338	212	230	AAAATGGAATAATAGATA	335	353	TATCTATTATTTTATGTT	I	expressed	canonical
1120	mO_338	372	390	TAAATGAGATAATAGATA	499	517	TATCTATTATTATACTTC	II	expressed	canonical
1121	mO_338	592	610	AGAATAGGATAATAGATA	713	731	TATTTATTATTTATTTTT	IV	expressed	canonical
1122	mO_338	756	774	GAAATAATGTAATAGATA	875	893	TATCTATTATATTATGTT	V	expressed	canonical
1123	mO_339	170	188	GAAATAGGATAATAGATA	301	319	TATTTATTAATTCATTTG	I	expressed	canonical
1124	mO_339	373	391	GAAATGATATAATAGATA	494	512	TATCTATTATTATATTTG	II	expressed	canonical
1125	mO_339	571	589	AAAAGGTAGTAATAGATA	696	714	TATTTATTATCCTATTTG	IV	expressed	canonical
1126	mO_339	730	748	GAAATGTGATAATAGATA	852	870	TATTTATTATTTTATTTG	V	expressed	canonical
1127	mO_340	188	206	GAAATAATATAATAGATA	309	327	TATCTATTATTTTATTTG	I	expressed	canonical
1128	mO_340	378	396	GAAATAGAGTAATAGATA	498	516	TATTTATTATTACATTTA	II	expressed	canonical
1129	mO_340	668	686	AGAATAAGATAATAGATA	794	812	TATTTATTATTTTATTTT	IV	expressed	canonical
1130	mO_341	199	217	AGAATAAGATAATAGATA	328	346	TATTTATTATTCTATTTT	I	expressed	canonical
1131	mO_341	360	378	AAAAGAGTGTAATAGATA	486	504	TATTTATTATTCTATTTG	II	expressed	canonical
1132	mO_341	618	636	GAAATATAATAATAGATA	743	761	TATTTATTAATATATTTC	IV	expressed	non-canonical
1133	mO_342	199	217	AGAATAGAATAATAGATA	322	340	TATTTATTATCTTATTTC	I	non-expressed	non-canonical
1134	mO_342	352	370	GAGATAAAATAATAGATA	475	493	TATTTATTATTATATTTT	II	expressed	canonical
1135	mO_342	593	611	AAAATATGATAATAGATA	723	741	TATCTATTATTATATTTT	IV	expressed	canonical
1136	mO_343	208	226	GAAATAGAATAATAGATA	330	348	TATTTATTATCTTATTTT	I	expressed	non-canonical
1137	mO_343	391	409	AAAATGAGATAATAGATA	509	527	TATCTATTATTGTATTAT	II	expressed	canonical
1138	mO_343	614	632	GAAATAGAATAATAGATA	740	758	TATCTAATATTTTATTTT	IV	expressed	canonical
1139	mO_344	168	186	GAAATATAATAATAGATA	291	309	TAATTATTATTTTATTTA	I	expressed	canonical
1140	mO_344	366	384	GAAATAAGGTAATAGATA	490	508	TATTTATTATTGTATTTT	II	expressed	canonical
1141	mO_344	567	585	TAAATGGGGTAATAGATA	687	705	TATTTATTATGATATTTG	IV	expressed	canonical
1142	mO_344	721	739	GAAATTAAATAATAGATA	845	863	TATTTATTATATTATTTT	V	expressed	canonical
1143	mO_345	209	227	GGAATAGGATAATAGATA	329	347	TAATTATTATATTATTTT	I	expressed	canonical
1144	mO_345	372	390	AAAATAGTGTAATAGATA	492	510	TATTTATTATTATATGTT	II	expressed	canonical
1145	mO_345	611	629	GAAATAATATAATAGATA	741	759	TATTTATTATTCTATTTT	IV	expressed	canonical
1146	mO_346	209	227	AAAATAAGATAATAGATA	332	350	TATTTATTATTTATTTCT	I	expressed	canonical
1147	mO_346	361	379	GGAATGAAGTAATAGATA	489	507	TATTTATTATTATATTCT	II	expressed	non-canonical
1148	mO_346	631	649	GAAATTAAATAATAAATA	753	771	AATTTATTATTTTATTTT	IV	expressed	canonical
1149	mO_346	785	803	AGAATGAGATAATAGATA	912	930	TATTTATTATTCTATTTG	V	expressed	canonical
1150	mO_347	199	217	GAAAGAATATAATAGATA	319	337	TATTTATTATAATATTTA	I	expressed	non-canonical
1151	mO_347	354	372	TAAATAAGGTAATAGATA	481	499	TATTTATTATTTTATTTA	II	expressed	non-canonical
1152	mO_347	638	656	TAAATAGAATAATAGATA	757	775	TATCTATTATATTATTTT	IV	expressed	canonical
1153	mO_348	150	168	AAAATAATATAATAGATA	273	291	TATTTATTATTTTATTTC	I	expressed	canonical
1154	mO_348	307	325	AAAATAAGGTAATAGATA	432	450	TATCTATTAATATATTTT	II	expressed	canonical
1155	mO_348	669	687	AAAATTAGATAATAGATA	797	815	TATTTATTATATTATTTT	IV	expressed	canonical
1156	mO_349	215	233	AGAATAGGATAATAGATA	341	359	TATTTATTATTTTATTAA	I	expressed	canonical
1157	mO_349	372	390	GAAATGCGATAATAGATA	494	512	TATTTATTATAGTATTTC	II	expressed	non-canonical
1158	mO_349	664	682	AAAATAATATAATAGATA	788	806	TATTTATTATTTAATTTA	IV	expressed	canonical
1159	mO_350	177	195	GAAATATGGTAATAGATA	299	317	TATCTATTATTTTATTTC	I	expressed	canonical
1160	mO_350	328	346	AAAATGTGGTAATAGATA	455	473	TATCTATTAATTTATTTA	II	expressed	canonical
1161	mO_350	614	632	GAAATAAAATAATAGATA	740	758	TATTTATTATTTATTTTT	IV	expressed	canonical
1162	mO_351	148	166	AAAATAAGGTAATAGATA	267	285	TATTTATTATCTTATTTT	I	expressed	canonical
1163	mO_351	300	318	AAAATGATGTAATAGATA	422	440	TATCTATTATAATATTTT	II	expressed	canonical
1164	mO_351	677	695	GAAATGAGATAATAGATA	804	822	TATTTATTATTATATTTT	IV	expressed	canonical
1165	mO_352	171	189	AAAATAATATAATAGATA	300	318	TATTTATTATTTTATTTT	I	expressed	canonical
1166	mO_352	342	360	GAAATAGAGTAATAGATA	472	490	TATTTATTATTTATTTTC	II	expressed	canonical
1167	mO_352	589	607	AAAATAATATAATAGATA	719	737	TATTTATTATTTCATTTT	IV	expressed	canonical
1168	mO_353	212	230	GAAATGGTGTAATAGATA	328	346	TATTTATTATCCTATTCT	I	expressed	canonical
1169	mO_353	362	380	GAAATGGTGTAATAGATA	480	498	TATCTATTACTATATTTT	II	expressed	canonical
1170	mO_353	512	530	TAAATGGAATAATAGATA	639	657	TATTTATTATTCTATTTA	IV	expressed	canonical
1171	mO_353	714	732	AAAATGATGTAATAGATA	842	860	TATTTATTATTTTATTTT	V	expressed	non-canonical
1172	mO_354	171	189	AAAATAGGATAATAGATA	299	317	TATCTATTATTGTATTTT	I	expressed	non-canonical
1173	mO_354	364	382	AAAATGAAGTAATAGATA	492	510	TATCTATTATTATATGTT	II	expressed	canonical
1174	mO_354	637	655	GAAATGAATTAATAGATA	758	776	TATTTATTATTATATTTT	IV	expressed	canonical
1175	mO_355	155	173	AGAATTGGATAATAGATA	275	293	TATTTATTATCTTATTTT	I	expressed	canonical
1176	mO_355	307	325	AGAATAATGTAATAGATA	430	448	TATCTATTATAATATTTT	II	expressed	canonical
1177	mO_355	669	687	GAAATAATGTAATAGATA	794	812	TATTTATTATTATATTTT	IV	expressed	canonical
1178	mO_356	178	196	AAAATATTATAATAGATA	295	313	GATTTATTATTTTATTTT	I	expressed	non-canonical
1179	mO_356	370	388	AAAATATAGTAATAGATA	493	511	TATTTATTATTTCATTTT	II	expressed	canonical
1180	mO_356	561	579	GAAATGAGATAATAGATA	687	705	TATTTATTATAATATTTT	IV	expressed	canonical
1181	mO_357	208	226	AGAATAATATAATAGATA	331	349	AATTTATTATTTTATTTT	I	expressed	canonical
1182	mO_357	364	382	TAAATGGGATAATAGATA	488	506	TATTTATTATATTATTTA	II	expressed	canonical
1183	mO_357	613	631	GAAATAAGATAATAGATA	741	759	TATCTATTACTTTATTTT	IV	expressed	canonical
1184	mO_358	204	222	AGAATAGTGTAATAGATA	333	351	TATCTATTATTTTATTTT	I	expressed	non-canonical
1185	mO_358	363	381	AAAGTAAGATAATAGATA	493	511	TATCTATTATTTTATTAT	II	expressed	canonical
1186	mO_358	580	598	AAAATGGGATAATAAATA	703	721	TATTTATTACTTTATTTT	IV	non-expressed	non-canonical
1187	mO_358	734	752	GAAATGTATTAATAGATA	860	878	TATTTATTATTATATTTA	V	expressed	canonical
1188	mO_359	197	215	AGAATGAAATAATAGATA	320	338	TATTTATTACAATATTTT	I	expressed	canonical
1189	mO_359	385	403	GAAGTGGGTTAATAGATA	510	528	TATTTATTATCTTATTTT	II	expressed	canonical
1190	mO_359	614	632	AAAATGATATAATAGATA	739	757	TATTTATTATTATATTTT	IV	expressed	canonical
1191	mO_360	192	210	GAAATAAGATAATAGATA	318	336	TATTTATTATTCTATTCT	I	expressed	canonical
1192	mO_360	369	387	GAAATAAGATAATAGATA	493	511	TATCTATTATAATATTTT	II	expressed	canonical
1193	mO_360	571	589	GAAATAGAATAATAGATA	698	716	TATTTATTATTTATTTCT	IV	expressed	canonical
1194	mO_361	197	215	AAAATAGAATAATAGATA	321	339	TATTTATTATATTATTTT	I	expressed	canonical
1195	mO_361	357	375	AGAATGAGATAATAGATA	475	493	TATCTATTATGATATTTT	II	expressed	non-canonical
1196	mO_361	561	579	GAAATAAAGTAATAGATA	684	702	TATCTATTATTTTATTAT	IV	expressed	canonical
1197	mO_361	728	746	GAAATGAGATAATAAATA	848	866	TATTTATTATATTATTTT	V	expressed	canonical
1198	mO_362	211	229	AAAATAGAATAATAGATA	332	350	TATTTATTATCTTATTTT	I	expressed	canonical
1199	mO_362	366	384	AAAATATAATAATAGATA	489	507	TATTTATTATTTTATTGT	II	expressed	canonical
1200	mO_362	573	591	AAAATGAAATAATAGATA	703	721	TATTTATTATATTATTTA	IV	expressed	canonical
1201	mO_363	214	232	GAAATAGGATAATAGATA	339	357	TATCTATTATATTCTTTT	I	expressed	canonical
1202	mO_363	373	391	GAAATGGTGTAATAGATA	497	515	TATCTATTATAGTATTCT	II	expressed	canonical
1203	mO_363	637	655	AGAATAGGATAATAGATA	767	785	TATTTATTATATTATTTT	IV	expressed	non-canonical
1204	mO_364	226	244	GAAATAAAATAATAGATA	346	364	TATTTATTATAACATTTT	I	expressed	non-canonical
1205	mO_364	380	398	TAAATGGTGTAATAGATA	501	519	TATCTATTATATTATTTT	II	expressed	canonical
1206	mO_364	772	790	GAAATAGAGTAATAGATA	895	913	AATCTATTATTGTATTTT	V	expressed	canonical
1207	mO_365	214	232	GAAATGGAATAATAGATA	334	352	TATTTATTATCTCATTTC	I	expressed	canonical
1208	mO_365	363	381	GAAATAAAGTAATAGATA	478	496	TATCTATTATTATTATTT	II	expressed	canonical
1209	mO_365	512	530	AGAGTGAGATAATAGATA	642	660	GATTTATTATTATATTTT	IV	expressed	non-canonical
1210	mO_365	724	742	GAAATAATATAATAGATA	851	869	TATCTATTATTATATTTT	V	expressed	canonical
1211	mO_366	211	229	AAAATATAATAATAGATA	335	353	TATTTATTATATTATTTA	I	expressed	canonical
1212	mO_366	385	403	GGAATATGATAATAAATA	504	522	TATCTATTACAATATTCT	II	expressed	canonical
1213	mO_366	580	598	AAAATGGTGTAATAGATA	707	725	TATCTATTATTTTATTTT	IV	expressed	canonical
1214	mO_367	218	236	GAAATATATTAATAGATA	336	354	TATTTATTACTATATTTT	I	expressed	canonical
1215	mO_367	369	387	GGAATGAGATAATAGATA	490	508	TATTTATTATTATATTTT	II	expressed	non-canonical
1216	mO_367	654	672	AAAATAATATAATAGATA	778	796	TATTTATTATTATTATTT	IV	expressed	non-canonical
1217	mO_368	172	190	GAAATATGATAATAGATA	295	313	TATTTATTAATTTATTTT	I	expressed	canonical
1218	mO_368	357	375	GAAATGAAGTAATAGATA	480	498	TATTTATTATAATATTTT	II	expressed	non-canonical
1219	mO_368	639	657	AAAATGAGATAATAAATA	767	785	TATTTATTATTTTATTTA	IV	expressed	canonical
1220	mO_369	203	221	AAAATAGGATAATAGATA	323	341	TATTTATTATATTATTTC	I	expressed	non-canonical
1221	mO_369	357	375	AAAATAGAGTAATAGATA	483	501	TATTTATTATTGTATTTT	II	expressed	canonical
1222	mO_369	622	640	AAAGTGTAATAATAGATA	749	767	TATCTATTATTATATTTT	IV	expressed	canonical
1223	mO_370	155	173	AGAATTAGGTAATAGATA	277	295	TATTTATTATCTTATTTT	I	expressed	canonical
1224	mO_370	311	329	GAAATAGTATAATAGATA	434	452	TATCTATTATAATATTTT	II	expressed	canonical
1225	mO_370	671	689	GAAATATGGTAATAGATA	796	814	TATTTATTATTATATTTT	IV	expressed	canonical
1226	mO_371	175	193	AAAATAAGGTAATAGATA	302	320	TATTTATTATTTTATTTT	I	expressed	canonical
1227	mO_371	345	363	AGAATTGAATAATAGATA	471	489	TATTTATTATTTTATTTT	II	expressed	canonical
1228	mO_371	606	624	AAAATAAGGTAATAGATA	728	746	TATTTATTATATTATTGT	IV	expressed	canonical
1229	mO_371	775	793	AAAATGAGTTAATAGATA	904	922	TATTTATTATTTATTTCT	V	expressed	canonical
1230	mO_372	171	189	AAAATAGTATAATAGATA	298	316	TATTTATTATTATATTTT	I	expressed	canonical
1231	mO_372	370	388	GAAATAAGATAATAGATA	495	513	TATCTATTATTTTATTTA	II	expressed	canonical
1232	mO_372	664	682	TAAATAATATAATAGATA	757	775	TAATTATTATAGTAATAT	IV	expressed	canonical
1233	mO_373	148	166	AGAATGAGATAATAGATA	267	285	AATCTATTATTTTATTTT	I	expressed	non-canonical
1234	mO_373	340	358	AAAATAATATAATAGATA	461	479	TATTTATTATCATATTTA	II	expressed	non-canonical
1235	mO_373	623	641	AAAAGAAAATAATAGATA	749	767	TATCTATTATTATATTTT	IV	expressed	non-canonical
1236	mO_373	787	805	AAAATAGTATAATAAATA	909	927	TATTTATTATTATATTTT	V	expressed	canonical
1237	mO_374	226	244	AAAATGTAATAATAGATA	347	365	TATTTATTATTCTATTTT	I	expressed	non-canonical
1238	mO_374	431	449	AAAATATGGTAATAGATA	557	575	TATCTATTATTTTATTGT	III	expressed	canonical
1239	mO_374	586	604	TAAATGTAGTAATAGATA	713	731	TATTTATTAATATATTTA	IV	expressed	canonical
1240	mO_375	199	217	AAAATAATGTAATAGATA	324	342	TATTTATTATTATATTTT	I	expressed	canonical
1241	mO_375	360	378	AAAATAGTGTAATAGATA	483	501	TATTTATTATAGTATTTT	II	expressed	canonical
1242	mO_375	594	612	AAAATAATATAATAGATA	717	735	TATCTATTATTTTATTTA	IV	expressed	canonical
1243	mO_376	147	165	AAAATAAGATAATAGATA	268	286	TAGTTATTATTATATTTC	I	expressed	canonical
1244	mO_376	382	400	GAAATGAGATAATAGATA	510	528	TATTTATTATTATATTTA	II	expressed	canonical
1245	mO_376	585	603	GAAATAATGTAATAGATA	710	728	ATATTATTATTTTATTTA	IV	expressed	canonical
1246	mO_376	767	785	GAAATGGGATAATAGATA	891	909	TATTTATTATTGTATTTT	V	expressed	canonical
1247	mO_377	216	234	GAAATATGATAATAGATA	340	358	AATTTATTATTTTATTTT	I	expressed	canonical
1248	mO_377	368	386	GAAATGAGGTAATAGATA	492	510	TATCTATTAATATATTTA	II	expressed	canonical
1249	mO_377	580	598	AAAATAAAATAATAGATA	706	724	TATTTATTATTATATTTT	IV	expressed	canonical
1250	mO_378	203	221	AAAATAATATAATAGATA	328	346	TATTTATTATTTTATTTT	I	expressed	canonical
1251	mO_378	374	392	AGAATAGAGTAATAGATA	497	515	TATTTATTATGATATTTT	II	expressed	non-canonical
1252	mO_378	591	609	GAAATAAATTAATAGATA	715	733	AATTTATTATTATATTTC	IV	expressed	non-canonical
1253	mO_378	750	768	GAAATTAGATAATAGATA	877	895	TATTTATTATGTTATTTA	V	expressed	canonical
1254	mO_379	211	229	AAAATAATATAATAGATA	332	350	TATTTATTACATCATTTC	I	expressed	canonical
1255	mO_379	367	385	AAGATAAGATAATAGATA	493	511	TATCTATTATTTTATTTA	II	expressed	canonical
1256	mO_379	573	591	AGAATGAGATAATAGATA	703	721	TATTTATTATACTATTTC	IV	expressed	canonical
1257	mO_380	206	224	AAAATATGATAATAGATA	328	346	AATTTATTATTTTATTTA	I	non-expressed	non-canonical
1258	mO_380	449	467	AAAATTAGATAATAGATA	579	597	TATTTATTATTCTATTTT	III	expressed	non-canonical
1259	mO_380	657	675	GAAATATAATAATAGATA	782	800	TATCTATTATTTTATTTG	IV	expressed	non-canonical
1260	mO_381	160	178	AAAATAATATAATAGATA	286	304	TATTTATTATTTATTTTA	I	expressed	canonical
1261	mO_381	378	396	GAAATAGGATAATAGATA	497	515	AAGTTATTATCTTATTTT	II	expressed	canonical
1262	mO_381	574	592	AAAATAATATAATAGATA	701	719	TATTTATTATTTATTTCT	IV	expressed	canonical
1263	mO_382	168	186	AAAATATAATAATAGATT	285	303	TATTTATTATTTCATTTT	I	non-expressed	non-canonical
1264	mO_382	332	350	AGAATGGAATAATAGATA	454	472	TATCTATTATTTTAATTG	II	expressed	non-canonical
1265	mO_382	580	598	GAAATGATATAATAGATA	704	722	TATTTATTATAATATTTC	IV	expressed	canonical
1266	mO_383	228	246	AAAATAATATAATAGATA	347	365	TATTTATTATTATTCTAT	I	non-expressed	canonical
1267	mO_383	430	448	GAAATATAGTAATAGATA	557	575	TATCTATTATTTTATTGT	III	expressed	canonical
1268	mO_383	586	604	TAAATGTGATAATAGATA	712	730	TATCTATTAATGTATTTA	IV	expressed	canonical
1269	mO_384	197	215	TAAATAGGATAATAGATA	325	343	TATTTATTATATTATTTT	I	expressed	canonical
1270	mO_384	355	373	AGAATGGTGTAATAGATA	480	498	TATCTATTATTATATTTC	II	expressed	canonical
1271	mO_384	567	585	AAAATGATGTAATAAATA	693	711	TATTTATTATATTATTTT	IV	expressed	canonical
1272	mO_385	198	216	TAAATAGAATAATAGATA	326	344	TATTTATTATTATATTTT	I	expressed	canonical
1273	mO_385	394	412	AAAATGAAATAATAGATA	517	535	TATTTATTATACTATTTT	II	expressed	canonical
1274	mO_385	606	624	GAATTAAGGTAATAGATA	734	752	TATTTATTATTATATTTG	IV	expressed	canonical
1275	mO_386	171	189	AAAATAATATAATAGATA	298	316	TATTTATTATTATATTCT	I	expressed	canonical
1276	mO_386	326	344	GAAATAGGATAATAGATA	446	464	TATTTATTATTTTATTTT	II	expressed	canonical
1277	mO_386	602	620	GAAAGAATATAATAGATA	725	743	TATTTATTATCAATTTTA	IV	expressed	canonical
1278	mO_387	211	229	AAAATAGAATAATAGATA	335	353	TATTTATTATTTTATTTC	I	expressed	canonical
1279	mO_387	366	384	AAAATGAGATAATAGATA	488	506	TATCTATTATAATATTTA	II	expressed	canonical
1280	mO_387	649	667	AAAATAATATAATAGATA	778	796	TATTTATTACTTTATTTT	IV	expressed	canonical
1281	mO_388	222	240	GAAATATAATAATAGATA	345	363	TATTTATTATTCTATTTC	I	expressed	canonical
1282	mO_388	374	392	GAAATAATATAATAGATT	501	519	TATTTATTATAATATTGT	II	expressed	non-canonical
1283	mO_388	578	596	AGAATATGATAATAGATA	702	720	AATTTATTATTTTATGTT	IV	expressed	canonical
1284	mO_388	744	762	AAAATGATATAATAAATA	868	886	TATCTATTATATTATTTT	V	expressed	canonical
1285	mO_389	159	177	AAAATACAATAATAGATA	281	299	TATTTATTATTCTATTTT	I	expressed	canonical
1286	mO_389	384	402	AAAATAAGATAATAGATA	504	522	TATCTATTATATTATTTA	II	expressed	canonical
1287	mO_389	669	687	GAAATAATATAATAGATA	798	816	TATTTATTATTTTATTTA	IV	expressed	non-canonical
1288	mO_391	176	194	GAAATATAATAATAGATA	294	312	TATTTATTATATTATTTT	I	expressed	non-canonical
1289	mO_391	328	346	TAAATGGTGTAATAGATA	455	473	TATTTATTAGTTTATTTT	II	expressed	canonical
1290	mO_391	616	634	AGAGTAGAATAATAGATT	731	749	AATTTATTATTTTATTTT	IV	expressed	non-canonical
1291	mO_391	767	785	AAAATGATATAATAGATA	901	919	TATTTATTAAAGTATTTC	V	expressed	non-canonical
1292	mO_392	210	228	AGAATGGAATAATAGATA	331	349	TATTTATTATATTATTTT	I	expressed	canonical
1293	mO_392	363	381	AGAATAGGATAATAGATA	490	508	TATTTATTATTATATTTT	II	expressed	non-canonical
1294	mO_392	578	596	AGAAGAGTATAATAGATA	699	717	TATTTATTATATCATTGT	IV	non-expressed	non-canonical
1295	mO_392	731	749	AAAGTGAATTAATAGATA	851	869	AATTTATTATTTTATTTT	V	expressed	non-canonical
1296	mO_393	185	203	AAAATAAAATAATAGATA	303	321	TATTTATTATATTATTTT	I	expressed	non-canonical
1297	mO_393	350	368	AAAATTGGATAATAGATA	471	489	TATTTATTATTTTATTTT	II	expressed	canonical
1298	mO_393	589	607	GAAATGATGTAATAGATA	716	734	TATTTATTATTTTATTTT	IV	expressed	canonical
1299	mO_394	189	207	GGAATATAATAATAGATA	316	334	CATCTAATATATTATTTT	I	non-expressed	non-canonical
1300	mO_394	375	393	AGAATGGTGTAATAGATA	497	515	TATCTATTATAATATTTA	II	expressed	canonical
1301	mO_394	690	708	GAAATGAGATAATAGATA	816	834	TATTTATTATTTAATTTT	IV	expressed	canonical
1302	mO_395	169	187	AAAATAAAGTAATAGATA	291	309	TATTTATTATTTTATTTA	I	non-expressed	non-canonical
1303	mO_395	332	350	AGAATGAAATAATAGATA	451	469	TATCTATTATATTATTTG	II	expressed	canonical
1304	mO_395	592	610	AAAATAATATAATAGATA	715	733	TAATTATTATTATATTTT	IV	expressed	canonical
1305	mO_396	177	195	AGAATAAATTAATAGATA	295	313	TATTTATTATATTATTTT	I	non-expressed	non-canonical
1306	mO_396	331	349	GAAGAGATGTAATAGATA	448	466	TATTTATTATTTTACTTG	II	non-expressed	canonical
1307	mO_396	526	544	AAAATAGAGTAATAGATA	649	667	TATTTATTATTTTATTCT	IV	expressed	non-canonical
1308	mO_396	754	772	AAAATAATATAATAGATA	877	895	TATCTATTAATATATTTT	V	expressed	canonical
1309	mO_397	170	188	AAAATATTGTAATAGATA	283	301	TATTTATTATTTTTATTC	I	expressed	non-canonical
1310	mO_397	350	368	GAAATAAGATAATAGATA	467	485	TATCTATTACATTATTTT	II	expressed	canonical
1311	mO_397	565	583	AAAATAATATAATAGATA	687	705	TATCTATTAATTTATTAT	IV	expressed	canonical
1312	mO_398	205	223	AAGAAATGATAATAGATA	319	337	TATTTATTACATTATTTT	I	non-expressed	non-canonical
1313	mO_398	359	377	GAAAGATAATAATAGATA	483	501	TATTTATTATCTTATTTG	II	non-expressed	canonical
1314	mO_398	615	633	GAAATAATATAATAGATA	732	750	TATTTATTATAATATTTT	IV	non-expressed	canonical
1315	mO_399	193	211	AAAATAAGATAATAGATA	315	333	TATCTATTATTTTATTAT	I	expressed	canonical
1316	mO_399	571	589	AAAATAGAATAATAGATA	695	713	TATTTATTATTATATTTA	IV	expressed	canonical
1317	mO_399	736	754	GAAATGAGATAATAAATA	861	879	TATTTATTATTTTATTTA	V	expressed	canonical
