# Supplementary material for: Organization of minicircle cassettes and guide RNA genes in Trypanosoma brucei
Source: RNA. 2022 Jul;28(7):972–92. doi: 10.1261/rna.079022.121 (PMC9202587; doi:10.1261/rna.079022.121)
Supplement: Supplemental Material [file supp_079022.121_Supplemental_File_S2.csv]

	mO_name	cassette_label	strand	length	rel_start	circle_start	circle_end	mRNA_name	product	mRNA_start	mRNA_end	mRNA_seq	gRNA_seq	pairing	mismatches	anchor_len	name	transcripts_total	transcripts_init_site	p-value	expression	gene_rel_start	init_seq	gene_rel_end	rel_pos	anchor_type	gene_mRNA_end	family_no	family_end	family_id
0	Maxicircle	Maxi	template	47	0	0	47	MURF2	MURF2	29	76	UGAuuuuAAuGuuuGGuuGuuuuAAuuuAGuuuuAUUuuuGuGCUUU	AUUAAAAUUGUAGGUUAAUGAGAUUAAAUUAAAAUAAAAACACGAAA	|:|||||||::|::::||::|:|||||||:|||||||||||||||||	0	17	Maxicircle_gMURF2(30-76)	0	0		non-expressed				0	unanchored	76	0	76	MURF2-Maxi-76
1	mO_001	V	coding	48	32	814	862	COX3	COX3	838	886	UUAGuuuGAuuuuuuuuAuuGCGAuuuGuuuAuuuuGAuGuuuuAuGu	AAUUAGAUUGAAGAAUGUGAUGUUAGACAAGUGAAACUACAAAAUACA	|||:|:|:|:||:||.:|:|:|:||:||||:|:|||||||||||||||	1	15	mO_001(V)_gCOX3(839-886)	349	333	0.0	expressed	30	ATACA	81	2	extenderA	888	52	889	COX3-V-889
2	mO_002	I	coding	44	36	223	267	COX3	COX3	613	657	uuGuuuuuGuGAAACCAGuuAUGAGAGUUUGCAuuGuuAuuuAu	AAUAGAGAUAUUUUAGUGAAUGCUCUCGUGUGUAACAAUAAAUA	||:|:|:|:|:|||.||.|||:|||||:.::|||||||||||||	3	13	mO_002(I)_gCOX3(614-657)	278	259	3.159589479612514e-284	expressed	32	ATATA	82	4	extenderA	661	39	662	COX3-I-662
3	mO_002	II	coding	38	49	434	472	ND7	ND7	995	1033	AuuuGCUUGUGuuGAACACCCCAAAGGuGAGuAuuGuu	UAAAUGAGUAUGAUUUGUGUGGCUUUGACUCAUAACAA	||||:||::|::|:|||||.||.||:.|||||||||||	3	11	mO_002(II)_gND7(996-1033)	64	18	4.5484491925740195e-08	expressed	32	ATGAG	87	17	extenderA	1050	51	1050	ND7-II-1050
4	mO_002	IV	coding	48	37	676	724	ND9	ND9	237	285	AuuGAuuuuuGuGGuuuuuGuuuuuGuCGuuuuAuGuuGuuGUAuAuu	UGAUUAAAAGUGUCAGAGAUAGUAACAGUAGAAUAUAACAACAUAUAA	|:|:|||||::::||:|:|:|:.|||||:|:||||:||||||||||||	1	12	mO_002(IV)_gND9(238-285)	10526	9881	0.0	expressed	31	ATATA	82	6	extenderA	291	10	291	ND9-IV-291
5	mO_003	V	coding	44	36	840	884	COX3	COX3	836	880	AUUUAGuuuGAuuuuuuuuAuuGCGAuuuGuuuAuuuuGAuGuu	UAAAUUAGAUUAGAGAAAAUAGUGCUAGAUAGAUAAAACUACAA	|||||:|:|:||:|:||||||::||||:|:|:||||||||||||	0	12	mO_003(V)_gCOX3(837-880)	8705	8560	0.0	expressed	30	ATATA	80	6	extenderA	886	52	889	COX3-V-889
6	mO_004	I	coding	42	36	216	258	ND8_v1	ND8	129	171	uACuAUUUGuuuACCCAuuGAGuuAACCAuuGuuAGuuuAuu	AUGAUAGUUAAAUGUGUAGCUUAAUUGGUGACAAUCAAAUAA	||||||:.:|||||.|||:||:|||||||:||||||||||||	2	12	mO_004(I)_gND8_v1(130-171)	76	71	3.8439218251909776e-79	expressed	30	ATATA	79	6	extenderA	177	4	177	ND8_v1-I-177
7	mO_004	I	coding	42	36	216	258	ND8_v2	ND8	129	171	uACuAUUUGuuuACCCAuuGAGuuAACCAuuGuuAGuuuAuu	AUGAUAGUUAAAUGUGUAGCUUAAUUGGUGACAAUCAAAUAA	||||||:.:|||||.|||:||:|||||||:||||||||||||	2	12	mO_004(I)_gND8_v2(130-171)	76	71	3.8439218251909776e-79	expressed	30	ATATA	79	6	extenderA	177	4	177	ND8_v2-I-177
8	mO_004	II	coding	43	37	373	416	ND7	ND7	112	155	uAuGuuGuuuAuuGuAuuuuuGuGGuGAAuuuAuuGuuuAUAU	AUAUAGUAGAUAGCAUAGAAGUGUCACUUAAGUAACAAAUAUA	|||:|::|:|||:||||:||::::|||||||:|||||||||||	0	11	mO_004(II)_gND7(113-155)	2132	1773	0.0	expressed	31	ATACA	81	6	extenderA	161	6	161	ND7-II-161
9	mO_004	IV	coding	46	32	658	704	RPS12	RPS12	191	237	GuuGuuuuuuuuGuuGuuuuAuuGGuuuAGuuAuGUCAuuAuuuAu	UAAUAGAAGAAGCAGUGAAAUGAUUGGAUCAAUACAGUAAUAAAUA	:||:|:||:||:||:::||||:|::::|||||||||||||||||||	0	19	mO_004(IV)_gRPS12(192-237)	1062	1029	0.0	expressed	30	ATATA	80	2	extenderA	239	11	240	RPS12-IV-240
10	mO_004	V	coding	42	37	821	863	ND8_v1	ND8	520	562	uuAuuGUGuuuAuGuAuuuAAAGAAAuuCuAUGGUGAAAUUA	AAUGAUGUAGAUAUGUAGAUUUCUUUGAGAUACCACUUUAAU	|||:|:::|:|||::||:||||||||:|||||||||||||||	0	15	mO_004(V)_gND8_v1(521-562)	8679	8333	0.0	expressed	32	ATATA	81	5	initiator	567	24	567	ND8_v1-V-567
11	mO_004	V	coding	42	37	821	863	ND8_v2	ND8	518	560	uuAuuGUGuuuAuGuAuuuAAAGAAAuuCuAUGGUGAAAUUA	AAUGAUGUAGAUAUGUAGAUUUCUUUGAGAUACCACUUUAAU	|||:|:::|:|||::||:||||||||:|||||||||||||||	0	15	mO_004(V)_gND8_v2(519-560)	8679	8333	0.0	expressed	32	ATATA	81	5	initiator	565	25	565	ND8_v2-V-565
12	mO_005	II	coding	43	36	423	466	A6_v1	A6	698	741	AuGGAuuuuuuGuuGuuuuuGuuGuuuGuuuAGuuuuGuAuuu	UAUUUAGAGAGUAGCAAAGACAGUAAGUAGAUCAAAACAUAAA	||::||:|:|::|:||||:|||::||::|:|||||||||||||	0	13	mO_005(II)_gA6_v1(699-741)	16023	15089	0.0	expressed	30	ATATA	79	6	extenderA	747	38	748	A6_v1-II-748
13	mO_005	II	coding	43	36	423	466	A6_v2	A6	698	741	AuGGAuuuuuuGuuGuuuuuGuuGuuuGuuuAGuuuuGuAuuu	UAUUUAGAGAGUAGCAAAGACAGUAAGUAGAUCAAAACAUAAA	||::||:|:|::|:||||:|||::||::|:|||||||||||||	0	13	mO_005(II)_gA6_v2(699-741)	16023	15089	0.0	expressed	30	ATATA	79	6	extenderA	747	38	748	A6_v2-II-748
14	mO_005	IV	coding	41	38	726	767	ND7	ND7	387	428	AuAuCAuGuAuGGuuuuGGAuuuAGGuuGuuuGuCUCCGuu	UAUAGUGUAUGUUGGAAUCUAAGUUCGAUAGACAGAGGCAA	||||||::||:::::||:||||:|:|:|:|:||||||||||	0	10	mO_005(IV)_gND7(388-428)	14762	11811	0.0	expressed	32	ATATA	72	6	extenderA	434	20	443	ND7-IV-443
15	mO_006	II	coding	32	31	401	433	COX3	COX3	789	821	ACGuuuuGuuuuuuuGuAuuGuGuuuGuuuAu	UGUGAAACAGAAGAGUAUAACACAAACAAAUA	||::|||||:||:|::||||||||||||||||	0	17	mO_006(II)_gCOX3(790-822)	3216	2889	0.0	expressed	32	ATAAA	84	0	extenderA	821	49	822	COX3-II-822
16	mO_006	IV	coding	44	35	659	703	COX3	COX3	181	225	uGuGGuuuuAuuuuuuuuuuuGuuGGuuuuuGuAuuuGuuuGuu	AUAUUGAAGUAAAAGAGAGAGUAGCCAAAGACAUGAACAAACAA	|:|:::||:|||||:|:|:|::|:|||||:||||:|||||||||	0	9	mO_006(IV)_gCOX3(182-225)	1012	994	0.0	expressed	31	ATATA	80	4	extenderA	229	10	234	COX3-IV-234
17	mO_006	V	coding	44	40	830	874	ND3	ND3	274	318	uGUGAuAGuGuuGuuuuAuuuuuGuuAUGGuuuuuuGUUUUuGu	AUAUGAUUAUAGUGAGAUGGAAGUAAUAUCAAGAGAUAAAAACA	|:|:.||:|:|:::|:||::||::||||:|||:|:|:|||||||	1	7	mO_006(V)_gND3(275-318)	503	433	0.0	expressed	30	AAAGA	79	10	extenderA	328	9	328	ND3-V-328
18	mO_007	IV	coding	31	37	662	693	COX3	COX3	196	227	uuuuuuGuuGGuuuuuGuAuuuGuuuGuuGu	AAGAGAUAGUCAAGAGCAUAGACAAACAACA	||:|:|:|::|||:|:||||:||||||||||	0	10	mO_007(IV)_gCOX3(197-227)	31544	30458	0.0	expressed	30	ATATT	77	7	extenderA	234	10	234	COX3-IV-234
19	mO_007	V	coding	37	43	833	870	ND3	ND3	278	315	AuAGuGuuGuuuuAuuuuuGuuAUGGuuuuuuGUUUU	UGUUAUAAUAGAAUGAAGAUGAUACUAGAAGACAAAA	|:|:|:||:|:|||:||:|::||||:|:||:||||||	0	6	mO_007(V)_gND3(279-315)	31368	29488	0.0	expressed	31	ATATA	78	12	extenderA	327	9	328	ND3-V-328
20	mO_008	I	coding	35	44	242	277	ND8_v1	ND8	233	268	GuuuAuGuGAuuuAAuuuGCCCuAGuuuAGCAuuG	UAAAUGUAUUGAAUUAAGUGAGAUUAGAUCGUAAC	:||||::|:|:||||||::|.|||:|:||||||||	1	8	mO_008(I)_gND8_v1(234-268)	223	200	3.0315119938370515e-211	expressed	32	ATATA	80	12	extenderA	280	11	281	ND8_v1-I-281
21	mO_008	I	coding	35	44	242	277	ND8_v2	ND8	233	268	GuuuAuGuGAuuuAAuuuGCCCuAGuuuAGCAuuG	UAAAUGUAUUGAAUUAAGUGAGAUUAGAUCGUAAC	:||||::|:|:||||||::|.|||:|:||||||||	1	8	mO_008(I)_gND8_v2(234-268)	223	200	3.0315119938370515e-211	expressed	32	ATATA	80	12	extenderA	280	11	281	ND8_v2-I-281
22	mO_008	II	coding	40	33	385	425	ND8_v1	ND8	209	249	GuuuAGAGCGuuGuAuuGCuuGuCGuuuAuGuGAuuuAAu	UAAAUGUCGCGUCAUAAUGGAUAGCAUAUACACUAAAUUA	:||||.||||:.|||||:|:|:||||.|||||||||||||	3	13	mO_008(II)_gND8_v1(210-249)	1142	1009	0.0	expressed	31	ATATT	81	2	extenderA	251	9	251	ND8_v1-II-251
23	mO_008	II	coding	40	33	385	425	ND8_v2	ND8	209	249	GuuuAGAGCGuuGuAuuGCuuGuCGuuuAuGuGAuuuAAu	UAAAUGUCGCGUCAUAAUGGAUAGCAUAUACACUAAAUUA	:||||.||||:.|||||:|:|:||||.|||||||||||||	3	13	mO_008(II)_gND8_v2(210-249)	1142	1009	0.0	expressed	31	ATATT	81	2	extenderA	251	9	251	ND8_v2-II-251
24	mO_009	I	coding	45	34	235	280	ND9	ND9	201	246	uGAuuuuuGuuuuuAuAuuGUUGuGAUUuGuuAuuGAuuGAuuuu	AUUAAGAGUGAAGAUAUGACGUUACUGGUCAAUAACUAACUAAAA	|:|||:|:::||:||||:||:.:|||::.||||||||||||||||	2	16	mO_009(I)_gND9(202-246)	51	48	2.532200620407011e-54	expressed	30	ATATA	63	4	extenderA	250	9	253	ND9-I-253
25	mO_009	II	coding	35	47	440	475	COX3	COX3	753	788	uuuuAuGCGuuuGuuuAAuuuuuuGuGuAuGGAuA	GAAAUAUGUAGAUAGAUUAAGAGACAUAUACCUAU	:|||||:|:|:|:|:|||||:|:|||:||||||||	0	8	mO_009(II)_gCOX3(754-788)	28	27	7.747463724454739e-32	expressed	31	ATATA	81	16	extenderA	804	48	805	COX3-II-805
26	mO_009	V	coding	45	34	800	845	A6_v1	A6	325	370	AuuuuuGuuuuGuuuuuuAuGuGAuuuuuuuuuGuuuAAuAAuuu	UAAAGAUAGAAUAAAAGAUAUACUGAGAAAAGACAAAUUAUUAAA	||||:|:|:||:||||:|||:|||:|:||||:|||||||||||||	0	13	mO_009(V)_gA6_v1(326-370)	4	2	0.021464279108812753	non-expressed	30	ATATA	96	4	extenderA	374	18	374	A6_v1-V-374
27	mO_009	V	coding	45	34	800	845	A6_v2	A6	325	370	AuuuuuGuuuuGuuuuuuAuGuGAuuuuuuuuuGuuuAAuAAuuu	UAAAGAUAGAAUAAAAGAUAUACUGAGAAAAGACAAAUUAUUAAA	||||:|:|:||:||||:|||:|||:|:||||:|||||||||||||	0	13	mO_009(V)_gA6_v2(326-370)	4	2	0.021464279108812753	non-expressed	30	ATATA	96	4	extenderA	374	18	374	A6_v2-V-374
28	mO_010	I	coding	46	35	252	298	A6_v1	A6	599	645	uGuuuuuGuuuAuuAuuuuAUGuGuuuuuAuAUUuGuuGGAuuuAU	AUAAAAGUAGAUGAUAGAAUAUACAGAGAUAUAAGCAACCUAAAUA	|:||||::|:||:|||:||||:|||:|:||||||:|||||||||||	0	11	mO_010(I)_gA6_v1(600-645)	2027	1904	0.0	expressed	31	ATATA	82	4	extenderA	649	31	649	A6_v1-I-649
29	mO_010	I	coding	46	35	252	298	A6_v2	A6	599	645	uGuuuuuGuuuAuuAuuuuAUGuGuuuuuAuAUUuGuuGGAuuuAU	AUAAAAGUAGAUGAUAGAAUAUACAGAGAUAUAAGCAACCUAAAUA	|:||||::|:||:|||:||||:|||:|:||||||:|||||||||||	0	11	mO_010(I)_gA6_v2(600-645)	2027	1904	0.0	expressed	31	ATATA	82	4	extenderA	649	31	649	A6_v2-I-649
30	mO_010	II	coding	40	34	410	450	COX3	COX3	129	169	uuGuuuGuuGGGAuuuAuuuGuuuAuuGUUUGGuAGuuuu	AGUGAGUAACUUUGAAUGAACGAAUAAUAAACCAUCAAAA	|:::|::|||::|:|||:|||:|||||:||||||||||||	0	12	mO_010(II)_gCOX3(130-169)	517	503	0.0	expressed	30	ATATA	80	4	extenderA	173	7	174	COX3-II-174
31	mO_010	IV	coding	41	36	668	709	ND9	ND9	375	416	uGUuAuGCGuuuuuGuuGuuGGAACGCGAAuGUuuuGAUUU	AUAGUAUGUAGAAAUAGCGACUUUGAGCUUACAAAACUAAA	|:|:||:|:|:|||:|:|:||:|||.|||||||||||||||	1	15	mO_010(IV)_gND9(376-416)	111	96	1.1255244973980683e-98	expressed	30	ATATA	80	6	extenderA	422	17	422	ND9-IV-422
32	mO_011	I	coding	27	38	235	262	ND8_v1	ND8	316	343	uuuACAuuGAGuuAUCGUCGuuGuAuu	AGAUGUAGUUCAGUAGCAGCAACAUAA	|:|||||::|||:||||||||||||||	0	14	mO_011(I)_gND8_v1(317-343)	6522	5911	0.0	expressed	32	ATATA	79	6	extenderA	349	14	350	ND8_v1-I-350
33	mO_011	I	coding	27	38	235	262	ND8_v2	ND8	316	343	uuuACAuuGAGuuAUCGUCGuuGuAuu	AGAUGUAGUUCAGUAGCAGCAACAUAA	|:|||||::|||:||||||||||||||	0	14	mO_011(I)_gND8_v2(317-343)	6522	5911	0.0	expressed	32	ATATA	79	6	extenderA	349	14	350	ND8_v2-I-350
34	mO_011	II	coding	46	35	390	436	ND9	ND9	318	364	uuuGuuuuGuGUUGuuuGUuuuuAuuuuuuGGAuuGuGuuuuAGuu	AAAUAAAGUGUAGUAAGUGAAGAUAGAGAGCCUGACACAAAAUCAA	|||:|||::::|::||:::||:|||:|:|:|||:||||||||||||	0	12	mO_011(II)_gND9(319-364)	934	866	0.0	expressed	31	ATATA	83	4	extenderA	368	14	368	ND9-II-368
35	mO_011	IV	coding	45	35	633	678	RPS12	RPS12	188	233	uGCGuuGuuuuuuuuGuuGuuuuAuuGGuuuAGuuAuGUCAuuAu	AUGUAGUGAAAAGAGCAAUAGAAUAGUCAGAUUAAUACAGUAAUA	|:|:|:::||||:|:|||:|:||||::||:||:||||||||||||	0	12	mO_011(IV)_gRPS12(189-233)	22400	21650	0.0	expressed	31	ATATA	81	4	extenderA	237	11	240	RPS12-IV-240
36	mO_012	I	coding	32	37	205	237	ND9	ND9	555	587	GuAuGuACGuuuACGAuGuuAuuuuuGuuGuu	UAUAUGUGCGAAUGUUACAAUAGAAACAACAA	:|||::|||:||||:|||||||:|||||||||	0	9	mO_012(I)_gND9(556-587)	228	219	3.060504112651039e-249	expressed	31	ATAAA	78	6	extenderA	593	27	597	ND9-I-597
37	mO_012	II	coding	42	34	426	468	ND9	ND9	432	474	GuuGGuAAuGAuAuuuuACAUCGuuuAuuuGuuGAuuGGuuu	UAAUUAUUGUUAUAGAAUGUAGCAGAUAAGUGACUAACCAAA	:||::|||::||||:|||||||||:||||:::||||||||||	0	10	mO_012(II)_gND9(433-474)	781	761	0.0	expressed	30	ATATA	77	4	extenderA	478	20	478	ND9-II-478
38	mO_012	IV	coding	42	35	613	655	ND7	ND7	618	660	GGuAAUCGuuuAUuuuAuuuGCGuuuGCGuGGuuuGuCAuuu	UUAUUAGUGAAUAGAAUAAAUGCAAGUGUAUCAAACAGUAAA	::|||||::||||:||||||:||||::|:|:|||||||||||	0	11	mO_012(IV)_gND7(619-660)	1517	1369	0.0	expressed	31	ATATA	80	4	extenderA	664	30	665	ND7-IV-665
39	mO_013	IV	coding	40	36	661	701	RPS12	RPS12	61	101	UUGuAuGGuuGuuGuuuACGuuuuGuuuuAuuuGuuuuAu	AGUAUAUUAAUGACAGAUGCUAAGCAAGGUAAACAAAAUA	|::|||::||::|||:||||.||:|||::|||||||||||	1	11	mO_013(IV)_gRPS12(62-101)	711	669	0.0	expressed	31	GTACT	80	5	extenderA	106	2	106	RPS12-IV-106
40	mO_013	V	coding	39	31	809	848	A6_v1	A6	265	304	uACUuAUUUGAAuuuGUAUuuGuuGuuuuGuAuuGuuuu	AUGAAUAAGUUUGAAUAUAAGCAAUAGAACAUAACAAAA	||||||||::||:||:||||:|||:|:||||||||||||	0	12	mO_013(V)_gA6_v1(266-304)	22	21	1.03113769334588e-24	expressed	31	AAAAC	75	0	extenderA	304	14	304	A6_v1-V-304
41	mO_013	V	coding	39	31	809	848	A6_v2	A6	265	304	uACUuAUUUGAAuuuGUAUuuGuuGuuuuGuAuuGuuuu	AUGAAUAAGUUUGAAUAUAAGCAAUAGAACAUAACAAAA	||||||||::||:||:||||:|||:|:||||||||||||	0	12	mO_013(V)_gA6_v2(266-304)	22	21	1.03113769334588e-24	expressed	31	AAAAC	75	0	extenderA	304	14	304	A6_v2-V-304
42	mO_014	I	coding	40	35	275	315	ND8_v1	ND8	235	275	uuAuGuGAuuuAAuuuGCCCuAGuuuAGCAuuGGAuGUUC	AAUGUAUUAAGUUAGAUGGUAUCGAAUAGUAACCUACAAG	|||::|:|||:|||:|:||.|||:|||.||||||||||||	2	12	mO_014(I)_gND8_v1(236-275)	609	575	0.0	expressed	30	ATACA	77	5	extenderA	280	11	281	ND8_v1-I-281
43	mO_014	I	coding	40	35	275	315	ND8_v2	ND8	235	275	uuAuGuGAuuuAAuuuGCCCuAGuuuAGCAuuGGAuGUUC	AAUGUAUUAAGUUAGAUGGUAUCGAAUAGUAACCUACAAG	|||::|:|||:|||:|:||.|||:|||.||||||||||||	2	12	mO_014(I)_gND8_v2(236-275)	609	575	0.0	expressed	30	ATACA	77	5	extenderA	280	11	281	ND8_v2-I-281
44	mO_014	II	coding	35	34	428	463	CR3	CR3	30	65	uuAuuuuuACAuuAuGuuuGAUUGuuuGGuuuuGu	AGUGAAAAAGUAAUAUAAAUUAACAAACCAAAACA	|:|:||||.||||||:|||:|||||||||||||||	1	15	mO_014(II)_gCR3(31-65)	330	322	0.0	expressed	32	ATACA	78	2	extenderA	67	0	67	CR3-II-67
45	mO_014	V	coding	30	38	782	812	COX3	COX3	33	63	uuuuuuuAuGuuuuuGuuuCGuuGuAuAuu	AAAGAGAUAUAGAAACGAAGCAACAUAUAA	|||:|:|||:|:||||:|||||||||||||	0	13	mO_014(V)_gCOX3(34-63)	41	38	1.4481862131470438e-42	expressed	32	ATATA	80	6	extenderA	69	0	69	COX3-V-69
46	mO_015	I	coding	39	32	238	277	COX3	COX3	527	566	uuGuuAAuuuuuuuGuuuuGuGUUUUUGGuuuAGGuuuu	GGUAAUUAGAGAGACGAGGUAUAAAGACCAAAUCCAAAA	:::|||||:|:|:||:|:::|:|||:|||||||||||||	0	13	mO_015(I)_gCOX3(528-566)	106	77	2.336467981741041e-68	expressed	32	AAAAC	78	0	extenderA	566	34	571	COX3-I-571
47	mO_015	IV	coding	41	38	676	717	ND7	ND7	841	882	GuAuGAGuuuGuuGAuuuGuAAGCAAuGuuuuuuuGuuGGu	UAUAUUUAGAUAAUUGAGCAUUCGUUACAGAGAUACAACCA	:|||:|:|:|:||:|:|:|||||||||||:|:|.|||||||	1	7	mO_015(IV)_gND7(842-882)	1127	987	0.0	expressed	31	ATATA	79	7	extenderA	889	42	890	ND7-IV-890
48	mO_015	V	coding	42	37	828	870	ND7	ND7	309	351	uGuuGuuuGuCGuuACGuuGuGCAuuuAuGCGuuuAuuAAuu	GUAAUAAGUAGUGAUGUGAUACGUGAAUAUGCAGAUAAUUAA	::||:||::||::|||::|:||||:||||:|||:||||||||	0	8	mO_015(V)_gND7(310-351)	135	78	1.5757070294434894e-57	expressed	31	ATTAC	84	6	extenderA	357	15	357	ND7-V-357
49	mO_016	I	coding	37	35	258	295	RPS12	RPS12	116	153	CGCGAuuGCCCAGuuCCGGuAACCGACGuGuAuuGuA	GUGUUAGUAGAUUGAGGCUAUUGGUUGCACAUAACAU	|:|:||::.|.|::||||:|||||:||||||||||||	2	12	mO_016(I)_gRPS12(117-153)	3063	2948	0.0	expressed	30	ATACT	78	5	extenderA	158	5	158	RPS12-I-158
50	mO_016	II	coding	49	37	413	462	COX3	COX3	119	168	AuuGGuuAuuuuGuuuGuuGGGAuuuAuuuGuuuAuuGUUUGGuAGuuu	UAAUUAAUAGAGUGAAUAGUCUUGAAUAGAUAAAUGACAAACCAUCAAA	|||::||||:|:::||:|::|:|:||||:|:||||:|||||||||||||	0	13	mO_016(II)_gCOX3(120-168)	866	789	0.0	expressed	31	ATATA	83	6	extenderA	174	7	174	COX3-II-174
51	mO_016	IV	coding	29	34	683	712	ND7	ND7	130	159	uuuGuGGuGAAuuuAuuGuuuAUAUUGAU	AGAUACUGCUUGAGUAACAAAUAUAACUA	|:|:||::|||:|:|||||||||||||||	0	15	mO_016(IV)_gND7(131-159)	2326	2195	0.0	expressed	30	ATATA	79	4	extenderB	163	7	165	ND7-IV-165
52	mO_017	I	coding	42	31	274	316	CR4	CR4	353	395	UGuGuuuuGuGuuAuuuuuuGAuuuAuuuuuuAuGUuGUuuu	AUAUAGAAUAUAGUGAAAGACUAAGUGAAAGAUACAACAAAA	|:|:|:||:|:|:|:|||:|||||:|:|||:|||||||||||	0	11	mO_017(I)_gCR4(354-395)	16	15	1.2703003757936212e-17	expressed	31	AAAAC	75	0	extenderA	395	18	399	CR4-I-399
53	mO_017	II	coding	34	43	446	480	ND7	ND7	498	532	uuGGCUUUCAuGGuuuuAuuAGGuAUUCUUGAUG	AAUUGAUAGUACUGGAAUAAUCUAUAGGAACUAC	||::||.|||||:::|||||||:|||:|||||||	1	7	mO_017(II)_gND7(499-532)	285	278	2.08e-322	expressed	31	ATATA	57	12	extenderB	544	24	544	ND7-II-544
54	mO_017	IV	coding	43	36	655	698	A6_v1	A6	442	485	GuuGuGuCGuuGuuuGuCGACGuuuuuGCGuuuGUUUUGuAAu	UAAUAUGGUAGUAAGUAGCUGUAGAAAUGCAGACAAAACAUUA	:||:|::|:|::||::|||||:|:|||:|||:|||||||||||	0	11	mO_017(IV)_gA6_v1(443-485)	481	423	0.0	expressed	32	ATATA	66	4	extenderA	489	24	493	A6_v1-IV-493
55	mO_017	IV	coding	43	36	655	698	A6_v2	A6	442	485	GuuGuGuCGuuGuuuGuCGACGuuuuuGCGuuuGUUUUGuAAu	UAAUAUGGUAGUAAGUAGCUGUAGAAAUGCAGACAAAACAUUA	:||:|::|:|::||::|||||:|:|||:|||:|||||||||||	0	11	mO_017(IV)_gA6_v2(443-485)	481	423	0.0	expressed	32	ATATA	66	4	extenderA	489	24	493	A6_v2-IV-493
56	mO_018	I	coding	35	36	241	276	COX3	COX3	147	182	uuGuuuAuuGUUUGGuAGuuuuuuAuuuGuuGAuu	AGUGGAUAGUAGAUCGUCAAGAGAUAAACAACUAA	|::::|||::|:|:|:||||:|:||||||||||||	0	12	mO_018(I)_gCOX3(148-182)	1174	940	0.0	expressed	32	AAATA	78	4	extenderA	186	8	186	COX3-I-186
57	mO_018	II	coding	38	31	419	457	ND7	ND7	477	515	uGUUGuGGuuGuCGuAuGCAuuuGGCUUUCAuGGuuuu	AUAGUGUCAAUAGAAUAUGUAGACUGAGAGUACCAAAA	|:|::::|||:||.|||:|||:||:||:||||||||||	1	10	mO_018(II)_gND7(478-515)	9205	7174	0.0	expressed	31	AAAAC	72	0	extenderA	515	23	518	ND7-II-518
58	mO_018	IV	coding	43	35	627	670	ND8_v1	ND8	325	368	AGuuAUCGUCGuuGuAuuuAuuGuGGuuuuuGuAuGCAuGuuu	UUAAUAGUAGCAGCGUAAAUGACAUUAAAAACAUAUGUACAAA	|:|||||:||||:|:|||||:|||::|||||||||:|||||||	0	7	mO_018(IV)_gND8_v1(326-368)	1094	1049	0.0	expressed	30	ATATA	79	5	extenderA	373	15	373	ND8_v1-IV-373
59	mO_018	IV	coding	43	35	627	670	ND8_v2	ND8	325	368	AGuuAUCGUCGuuGuAuuuAuuGuGGuuuuuGuAuGCAuGuuu	UUAAUAGUAGCAGCGUAAAUGACAUUAAAAACAUAUGUACAAA	|:|||||:||||:|:|||||:|||::|||||||||:|||||||	0	7	mO_018(IV)_gND8_v2(326-368)	1094	1049	0.0	expressed	30	ATATA	79	5	extenderA	373	15	373	ND8_v2-IV-373
60	mO_019	I	coding	44	37	223	267	COX3	COX3	493	537	AuAAAuACAuuuuAUUUGUuuGuuAGuGGuuuAuuuGuuAAuuu	UAUUAAUGUGUAGUGAGUGAGCAGUUACUAAAUAAACAAUUAAA	||||.||||:.|:|:|:::|:||:|:||:|||||||||||||||	2	15	mO_019(I)_gCOX3(494-537)	469	377	0.0	expressed	32	ATATT	81	5	extenderA	542	32	544	COX3-I-544
61	mO_019	IV	coding	40	43	689	729	ND3	ND3	338	378	uGuAuAGGAUuuGuGuGGuAuuuuuGGGAUCACGuAuAuu	AUAUAUCUUAAAUGUAUCAUGGAAGUUUUAGUGCAUAUAA	|:|||||:||||:::|:|||::||::::||||||||||||	0	12	mO_019(IV)_gND3(339-378)	1872	1772	0.0	expressed	30	ATATA	80	13	unanchored	391	11	391	ND3-IV-391
62	mO_020	II	coding	44	37	427	471	COX3	COX3	767	811	uuAAuuuuuuGuGuAuGGAuACACGuuuuGuuuuuuuGuAuuGu	AAUUUAAAGGUAUAUAUCUAUGUGCAAAGCGAAGAAACAUAACA	||||.|||:::|:|||:|||||||||||:|:||:||||||||||	1	10	mO_020(II)_gCOX3(768-811)	40	37	2.150995782504203e-41	expressed	31	ATATA	60	6	extenderA	817	49	822	COX3-II-822
63	mO_020	IV	coding	44	37	691	735	COX3	COX3	174	218	uGuuGAuuGuGGuuuuAuuuuuuuuuuuGuuGGuuuuuGuAuuu	AUAAUUAGUGUUAGAAUGAGAGAAAGAACGACUAAAAACAUAAA	|:||:||:::::|:|||:|:|:|||:|||:||:|||||||||||	0	11	mO_020(IV)_gCOX3(175-218)	107	74	3.553685181986537e-63	expressed	31	ATAAA	84	6	extenderA	224	10	234	COX3-IV-234
64	mO_021	I	coding	44	36	260	304	CR3	CR3	155	199	uGGAuuuuuGuuuuuuAuuuAAuAuGGGuuuAUuGuuGuGuuuA	AUUUAAAGAUAGAAGAUGAAUUAUAUCUAGAUAGCAACACAAAU	|::||||:|:|:||:||:|||||||:|:|:|||:||||||||||	0	10	mO_021(I)_gCR3(156-199)	5694	5497	0.0	expressed	32	ATATT	81	4	extenderA	203	9	204	CR3-I-204
65	mO_021	II	coding	44	37	415	459	COX3	COX3	806	850	AuuGuGuuuGuuuAuAuuGACAuuuuGuuGAUUUAGuuuGAuuu	UAAUAUAGAUAGAUAUGACGGUAGAGCAACUAGAUCAAACUAAA	|||:|:|:|:|:||||:||.|||:|:||||||:|||||||||||	1	11	mO_021(II)_gCOX3(807-850)	2972	2750	0.0	expressed	31	ATATA	82	6	extenderA	856	51	856	COX3-II-856
66	mO_021	IV	coding	43	34	687	730	CR4	CR4	202	245	uuGGGuuGuGAuuuuuuAuuGGuGuuuuGAuuGuAuAGuuuAu	AAUUUAGUGCUAGAGAGUAGUCAUAGAACUGACAUAUCAAAUA	||:::|:::|||:|:|:||::||:|:||||:||||||||||||	0	12	mO_021(IV)_gCR4(203-245)	6554	6081	0.0	expressed	30	ATATA	79	4	extenderA	249	10	249	CR4-IV-249
67	mO_022	I	coding	28	51	239	267	COX3	COX3	613	641	uuGuuuuuGuGAAACCAGuuAUGAGAGU	AAUAGAAGUAUUUUGAUCGAUACUCUCA	||:|:||::|:||||.||:|||||||||	1	9	mO_022(I)_gCOX3(614-641)	3406	3274	0.0	expressed	32	ATATA	81	19	extenderA	660	39	662	COX3-I-662
68	mO_022	IV	coding	44	36	644	688	ND7	ND7	840	884	CGuAuGAGuuuGuuGAuuuGuAAGCAAuGuuuuuuuGuuGGuuu	GUAUAUUCUAGUAAUUGAGUGUUCGUUAUAGGAAGACAACCAAA	|:|||:||.|::||:|:|:::|||||||:|::||:|||||||||	1	9	mO_022(IV)_gND7(841-884)	315	300	0.0	expressed	30	ATAAA	77	6	extenderA	890	42	890	ND7-IV-890
69	mO_022	V	coding	40	38	798	838	ND7	ND7	1101	1141	UGuuuAuuGGAuGuuuGuuuGCGuGGuuuuuuAuuGCAuG	AUAAAUAGUGUAUAGAUAGACGCGUCAGAGAAUAACGUAC	|:|||||::.||:|:|:|:||||::||:|:||||||||||	1	10	mO_022(V)_gND7(1102-1141)	159	143	6.70565312888326e-152	expressed	31	ATATA	80	7	extenderA	1148	58	1149	ND7-V-1149
70	mO_023	I	coding	45	35	248	293	A6_v1	A6	106	151	uAGGuuAuGuuuuAuuGuGuAuuuuAAUuGuuuAAuGuuGAuuuu	AUUUAAUAUAGAAUAGUGCAUGAAAUUGACGAGUUACAACUAAAA	||::||||:|:||||:::|||:|||||:||:|:||||||||||||	0	12	mO_023(I)_gA6_v1(107-151)	23	23	1.946460355667489e-28	expressed	30	ATATC	73	5	extenderA	156	3	159	A6_v1-I-159
71	mO_023	I	coding	45	35	248	293	A6_v2	A6	106	151	uAGGuuAuGuuuuAuuGuGuAuuuuAAUuGuuuAAuGuuGAuuuu	AUUUAAUAUAGAAUAGUGCAUGAAAUUGACGAGUUACAACUAAAA	||::||||:|:||||:::|||:|||||:||:|:||||||||||||	0	12	mO_023(I)_gA6_v2(107-151)	23	23	1.946460355667489e-28	expressed	30	ATATC	73	5	extenderA	156	3	159	A6_v2-I-159
72	mO_023	II	coding	43	36	404	447	ND8_v1	ND8	198	241	UuAUUGGuGuGGuuuAGAGCGuuGuAuuGCuuGuCGuuuAuGu	AAUAGUGACACUAGAUGUUGCAGUAUAAUGAGUAGCAAAUACA	||||::.||||:|:||.|:|||::||||:||::||||||||||	2	10	mO_023(II)_gND8_v1(199-241)	465	441	0.0	expressed	30	AAATA	81	6	extenderA	247	9	251	ND8_v1-II-251
73	mO_023	II	coding	43	36	404	447	ND8_v2	ND8	198	241	UuAUUGGuGuGGuuuAGAGCGuuGuAuuGCuuGuCGuuuAuGu	AAUAGUGACACUAGAUGUUGCAGUAUAAUGAGUAGCAAAUACA	||||::.||||:|:||.|:|||::||||:||::||||||||||	2	10	mO_023(II)_gND8_v2(199-241)	465	441	0.0	expressed	30	AAATA	81	6	extenderA	247	9	251	ND8_v2-II-251
74	mO_023	IV	coding	25	37	625	650	CR4	CR4	311	336	UGuuuuuAUUuGGuuuGuuuGGuuu	AUAAAAAUAAACUAAACAAACCAAA	|:||||||||||:||||||||||||	0	12	mO_023(IV)_gCR4(312-336)	2	0	1.0	non-expressed	0		98	37	extenderA	373	16	341	CR4-IV-341
75	mO_024	I	coding	37	36	276	313	RPS12	RPS12	284	321	CACGUAuuGuAAGuuAGAUUUAGAuAUAAGAUAUGUU	GUGUAUAAUGUUCAAUCUAAGUCUAUAUUCUAUACAA	|||:||||::||||||||||:||||||||||||||||	0	16	mO_024(I)_gRPS12(285-321)	447	305	3.2835450182506714e-252	expressed	30	AAATA	77	6	initiator	327	17	327	RPS12-I-327
76	mO_024	II	coding	51	34	429	480	COX3	COX3	459	510	uuAuuGGUAuuuuuuAGAuuuAuuuAAuuuGuuGAuAAAuACAuuuuAUUU	GAUAAUUAUAAGAGAUUUAAGUAGAUUAGGUAACUGUUUAUGUAAAAUAAA	:||||::||||:|:||:|||:||:||||:::||||:|||||||||||||||	0	15	mO_024(II)_gCOX3(460-510)	16509	15305	0.0	expressed	30	ATATA	80	4	extenderA	514	31	514	COX3-II-514
77	mO_025	I	coding	39	36	253	292	CR3	CR3	161	200	uuuGuuuuuuAuuuAAuAuGGGuuuAUuGuuGuGuuuAu	AGAUAGAAGAUAGAUUAUGUUCAGAUGACAACACAAAUA	|:|:|:||:|||:|||||:::||:||:||||||||||||	0	12	mO_025(I)_gCR3(162-200)	7904	7774	0.0	expressed	32	ATATA	81	4	extenderA	204	9	204	CR3-I-204
78	mO_025	II	coding	32	36	411	443	COX3	COX3	813	845	uuGuuuAuAuuGACAuuuuGuuGAUUUAGuuu	AAUAGAUGUAGCUGUGAAAUAACUAAAUCAAA	||:|:||:||:||||:|||:||||||||||||	0	12	mO_025(II)_gCOX3(814-845)	5005	4811	0.0	expressed	30	ATATA	80	6	extenderA	851	51	856	COX3-II-856
79	mO_025	IV	coding	40	38	661	701	CR4	CR4	202	242	uuGGGuuGuGAuuuuuuAuuGGuGuuuuGAuuGuAuAGuu	AAUUCAGUGUUGGAAGAUGACUACGAGAUUAACAUAUCAA	||::||::::|::||:||:||:||:|:|:|||||||||||	0	11	mO_025(IV)_gCR4(203-242)	4718	4451	0.0	expressed	32	ATATA	81	6	extenderA	248	10	249	CR4-IV-249
80	mO_026	I	coding	39	32	244	283	COX3	COX3	108	147	uGuuAuuGuGuAuuGGuuAuuuuGuuuGuuGGGAuuuAu	AUAGUAGUAUAUGACCGAUAAGAUAGACAACCCUAAAUA	|:|:||::|:||:|||:||||:|:|:|||||||||||||	0	13	mO_026(I)_gCOX3(109-147)	725	615	0.0	expressed	30	ATATA	80	2	extenderA	149	6	149	COX3-I-149
81	mO_026	IV	coding	41	32	719	760	COX3	COX3	246	287	uuGuGAuuuuuuACGuGGuuuAuuuGAuuuuuGuGuuuuAu	AGUGUUAGAGAGUGCAUUAAAUGAGCUAAAAAUACAAAAUA	|::::||:|:|:||||::||||:|:|||||||:||||||||	0	8	mO_026(IV)_gCOX3(247-287)	914	784	0.0	expressed	30	ATATA	83	2	extenderA	289	15	289	COX3-IV-289
82	mO_027	I	coding	40	35	213	253	A6_v1	A6	479	519	UGuAAuuuAuuAuCAuCCCAUUUUUuAuuGuuGAuGuuuu	AUAUUGAAUGAUAGAAGGGUGAAGAGUGACAACUACAAAA	|:|||:|||:||||.|||||:||:|:|:||||||||||||	1	12	mO_027(I)_gA6_v1(480-519)	31	27	7.175993756968234e-29	expressed	31	ATATA	77	4	extenderA	523	25	523	A6_v1-I-523
83	mO_027	I	coding	40	35	213	253	A6_v2	A6	479	519	UGuAAuuuAuuAuCAuCCCAUUUUUuAuuGuuGAuGuuuu	AUAUUGAAUGAUAGAAGGGUGAAGAGUGACAACUACAAAA	|:|||:|||:||||.|||||:||:|:|:||||||||||||	1	12	mO_027(I)_gA6_v2(480-519)	31	27	7.175993756968234e-29	expressed	31	ATATA	77	4	extenderA	523	25	523	A6_v2-I-523
84	mO_027	II	coding	36	36	371	407	ND8_v1	ND8	99	135	uuGuuuuuAuAuGuGUuuuGuuuGuuGuGuuACuAU	AAUAGAGAUAUACAUAGAAUAGACAACACAAUGAUA	||:|:|:|||||||:|:||:|:||||||||||||||	0	14	mO_027(II)_gND8_v1(100-135)	119	107	5.32308266863033e-114	expressed	31	ATATG	81	5	extenderA	140	2	141	ND8_v1-II-141
85	mO_027	II	coding	36	36	371	407	ND8_v2	ND8	99	135	uuGuuuuuAuAuGuGUuuuGuuuGuuGuGuuACuAU	AAUAGAGAUAUACAUAGAAUAGACAACACAAUGAUA	||:|:|:|||||||:|:||:|:||||||||||||||	0	14	mO_027(II)_gND8_v2(100-135)	119	107	5.32308266863033e-114	expressed	31	ATATG	81	5	extenderA	140	2	141	ND8_v2-II-141
86	mO_027	IV	coding	36	35	736	772	ND8_v1	ND8	270	306	uGUUCGuGuuGGGuGGAGuuuuGGuGGuCAUCGuuu	GUGAGUAUAGUCUACAUCAAAGUCACUAGUAGCAAA	:::||:|:|::|:||.|||||::|||:|||||||||	1	9	mO_027(IV)_gND8_v1(271-306)	1318	1286	0.0	expressed	31	ATATA	78	4	extenderA	310	13	315	ND8_v1-IV-315
87	mO_027	IV	coding	36	35	736	772	ND8_v2	ND8	270	306	uGUUCGuGuuGGGuGGAGuuuuGGuGGuCAUCGuuu	GUGAGUAUAGUCUACAUCAAAGUCACUAGUAGCAAA	:::||:|:|::|:||.|||||::|||:|||||||||	1	9	mO_027(IV)_gND8_v2(271-306)	1318	1286	0.0	expressed	31	ATATA	78	4	extenderA	310	13	315	ND8_v2-IV-315
88	mO_028	II	coding	43	35	425	468	COX3	COX3	465	508	GUAuuuuuuAGAuuuAuuuAAuuuGuuGAuAAAuACAuuuuAU	UAUAGAGAGUGUAGAUGAAUUAGACAAUUAUUUAUGUAAAAUA	:|||:|:|:|.||:||:|||||:||||:|||||||||||||||	1	15	mO_028(II)_gCOX3(466-508)	448	359	0.0	expressed	31	ATATA	82	4	extenderA	512	31	514	COX3-II-514
89	mO_028	IV	coding	41	37	706	747	A6_v1	A6	64	105	UUGGuuGCGuuuGuuAuuAuGuAuGuAuuAuuGuGuAuGAu	AAUUAGUGUAGACAAUGAUACGUGUAUAAUAGCACAUACUA	||::|::|:|:|||||:||||:|::||||||:|||||||||	0	9	mO_028(IV)_gA6_v1(65-105)	167	160	6.837665479266001e-182	expressed	31	ATATA	88	6	extenderA	111	1	113	A6_v1-IV-113
90	mO_028	IV	coding	41	37	706	747	A6_v2	A6	64	105	UUGGuuGCGuuuGuuAuuAuGuAuGuAuuAuuGuGuAuGAu	AAUUAGUGUAGACAAUGAUACGUGUAUAAUAGCACAUACUA	||::|::|:|:|||||:||||:|::||||||:|||||||||	0	9	mO_028(IV)_gA6_v2(65-105)	167	160	6.837665479266001e-182	expressed	31	ATATA	88	6	extenderA	111	1	113	A6_v2-IV-113
91	mO_029	II	coding	39	38	412	451	A6_v1	A6	408	447	GuuuuuuGuuGuGuuuuuuAGAGuGuuuuuCuuuGuuGu	UAAAGAGUGACACGAAAGAUCUCAUAGAAAGAAACAACA	:|||:|:::||||:|||:||||||:|:||||||||||||	0	12	mO_029(II)_gA6_v1(409-447)	21284	18401	0.0	expressed	31	ATAAA	80	7	extenderA	454	23	462	A6_v1-II-462
92	mO_029	II	coding	39	38	412	451	A6_v2	A6	408	447	GuuuuuuGuuGuGuuuuuuAGAGuGuuuuuCuuuGuuGu	UAAAGAGUGACACGAAAGAUCUCAUAGAAAGAAACAACA	:|||:|:::||||:|||:||||||:|:||||||||||||	0	12	mO_029(II)_gA6_v2(409-447)	21284	18401	0.0	expressed	31	ATAAA	80	7	extenderA	454	23	462	A6_v2-II-462
93	mO_029	IV	coding	40	38	625	665	ND7	ND7	454	494	AAuuGAuGACAuuuuuuGAuuuAuGUUGuGGuuGuCGuAu	UUAAUUAGUGUCAGAGACUAAGUGCAAUACUAACAGCAUA	||||:||.|||.|:|:|||||:|:|||:||:|||||||||	2	9	mO_029(IV)_gND7(455-494)	15622	15121	0.0	expressed	30	ATATA	79	8	extenderA	502	22	505	ND7-IV-505
94	mO_030	I	coding	31	34	190	221	ND8_v1	ND8	373	404	ACAGAUGCCAuuACGCAUUCAuuGuuuGuuA	UGUCUUUAGUGAUGCGUUAGUAACAAACAAU	|||||.:.||:||||||.|||||||||||||	3	13	mO_030(I)_gND8_v1(374-404)	3052	2577	0.0	expressed	30	AAATT	77	4	extenderA	408	18	418	ND8_v1-I-418
95	mO_030	II	coding	40	38	441	481	CR4	CR4	455	495	uGGuuGuuGuuAuuuuGuuAGuuuGGuuGuuGUUGuuAUu	ACUGAUAGUGAUGAGACAAUUAAAUCAGUAACAACAAUAA	||::|:|:::||:|:|||||:|||:||::|||||||||||	0	11	mO_030(II)_gCR4(456-495)	763	636	0.0	expressed	30	ATATA	82	8	extenderA	503	24	503	CR4-II-503
96	mO_030	IV	coding	36	41	659	695	A6_v1	A6	356	392	uuGuuuAAuAAuuuGUuAGuuGGuGAuAGuuuuAuG	AAUAGAUUAUUGAGCAGUUAAUCACUAUCAAAAUAC	||:|:||||||:|:||:|:||:||||||||||||||	0	14	mO_030(IV)_gA6_v1(357-392)	192	177	1.649055552841184e-192	expressed	30	ATATT	79	11	extenderA	403	21	403	A6_v1-IV-403
97	mO_030	IV	coding	36	41	659	695	A6_v2	A6	356	392	uuGuuuAAuAAuuuGUuAGuuGGuGAuAGuuuuAuG	AAUAGAUUAUUGAGCAGUUAAUCACUAUCAAAAUAC	||:|:||||||:|:||:|:||:||||||||||||||	0	14	mO_030(IV)_gA6_v2(357-392)	192	177	1.649055552841184e-192	expressed	30	ATATT	79	11	extenderA	403	21	403	A6_v2-IV-403
98	mO_031	I	coding	44	35	240	284	CR4	CR4	351	395	GUUGuGuuuuGuGuuAuuuuuuGAuuuAuuuuuuAuGUuGUuuu	UAAUAUAAGAUACAGUGAGAGACUAGAUAAGAAAUACAACAAAA	:||:|:||:|:|||:|:|:|:||||:||||:|||||||||||||	0	13	mO_031(I)_gCR4(352-395)	80673	78749	0.0	expressed	31	ATATA	80	4	extenderA	399	18	399	CR4-I-399
99	mO_031	II	coding	42	36	401	443	ND7	ND7	1024	1066	AGuAuuGuuuGuuAuuAUGuuuuuGuGuuGGuuuAuGuuCUC	UUAUAGUGAGUAAUGAUGUGAAGAUGUAACUAAAUACAAGAG	|:|||:::|::|||:||:::||:|:::|||:|||||||||||	0	11	mO_031(II)_gND7(1025-1066)	24980	24468	0.0	expressed	31	ATATA	78	5	extenderA	1071	52	1072	ND7-II-1072
100	mO_031	IV	coding	38	35	624	662	CR4	CR4	289	327	uGuuuuGuGuuuuuuGuGuuGUUGuuuuuAUUuGGuuu	AUAGAGUAUAGAGAAUAUAGCAGCAAAGAUAAACCAAA	|:|:|::|:|:|:||:|:|:||:||||:||||||||||	0	10	mO_031(IV)_gCR4(290-327)	2068	1907	0.0	expressed	31	AAATA	77	4	extenderA	331	14	331	CR4-IV-331
101	mO_032	II	coding	42	31	392	434	ND7	ND7	640	682	GuuuGCGuGGuuuGuCAuuuuuuGAuuuAuAuGAuuuAGuuu	UAAGUGUGUUAGAUAGUGAGAAGUUAAAUAUGCUAAAUCAAA	:||::|::::|:|:|||:|:||::|||||||:||||||||||	0	10	mO_032(II)_gND7(641-682)	606	412	0.0	expressed	31	AAACT	77	0	extenderA	682	31	682	ND7-II-682
102	mO_032	IV	coding	43	36	617	660	ND7	ND7	841	884	GuAuGAGuuuGuuGAuuuGuAAGCAAuGuuuuuuuGuuGGuuu	UAUAUUUAAGUGACUGAGCAUUUGUUACGGAAAAACAACCAAA	:|||:|:||:::|||:|:||||:|||||::|||||||||||||	0	13	mO_032(IV)_gND7(842-884)	3408	3242	0.0	expressed	30	ATATA	77	6	extenderA	890	42	890	ND7-IV-890
103	mO_033	I	coding	27	35	271	298	CR3	CR3	110	137	uuuGuGAUUUGuuuuuAuGuuuGuuAU	GAGCACUGAACGAGAAUACAAACAAUA	:|:||||:|||:|:|||||||||||||	0	13	mO_033(I)_gCR3(111-137)	12223	11887	0.0	expressed	31	ATAGA	79	4	extenderA	141	6	141	CR3-I-141
104	mO_033	II	coding	41	36	425	466	ND8_v2	ND8	490	531	GuuuuGuGuAGuuAuuuuAuGGuGuGAuuuAuuGUGuuuAu	UAGAGUAUAUUGAUAGAAUGUCACACUAGAUAACACAAAUA	:|:|::|:||::|||:|||::|||||||:||||||||||||	0	12	mO_033(II)_gND8_v2(491-531)	17035	16706	0.0	expressed	30	ATATA	80	6	extenderA	537	24	537	ND8_v2-II-537
105	mO_033	IV	coding	44	36	629	673	A6_v1	A6	353	397	uuuuuGuuuAAuAAuuuGUuAGuuGGuGAuAGuuuuAuGGAuGu	AAAAGUAAAUUGUUAGAUGAUUGACUACUAUUAAAAUACCUACA	||||::|||||:|||:|::||::||:|||||:||||||||||||	0	12	mO_033(IV)_gA6_v1(354-397)	1788	1607	0.0	expressed	30	ATATA	82	6	extenderA	403	21	403	A6_v1-IV-403
106	mO_033	IV	coding	44	36	629	673	A6_v2	A6	353	397	uuuuuGuuuAAuAAuuuGUuAGuuGGuGAuAGuuuuAuGGAuGu	AAAAGUAAAUUGUUAGAUGAUUGACUACUAUUAAAAUACCUACA	||||::|||||:|||:|::||::||:|||||:||||||||||||	0	12	mO_033(IV)_gA6_v2(354-397)	1788	1607	0.0	expressed	30	ATATA	82	6	extenderA	403	21	403	A6_v2-IV-403
107	mO_033	V	coding	39	39	798	837	ND7	ND7	1033	1072	uGuuAuuAUGuuuuuGuGuuGGuuuAuGuuCUCGuuuAC	AUAAUAGUGUAAGAGUAUAAUCAGAUAGAAGAGCAAAUG	|:||||:|::||:|::|:||:||:|||.|||||||||||	1	11	mO_033(V)_gND7(1034-1072)	4442	4230	0.0	expressed	30	ATATT	79	9	extenderA	1081	53	1082	ND7-V-1082
108	mO_034	II	coding	39	40	443	482	COX3	COX3	119	158	AuuGGuuAuuuuGuuuGuuGGGAuuuAuuuGuuuAuuGU	UAAUUGAUAGAAUAAGUGACUCUGAAUAAGCAAAUAACA	|||:::|||:||:||:::||:||:|||||:|||||||||	0	9	mO_034(II)_gCOX3(120-158)	438	378	0.0	expressed	30	ATATA	80	10	extenderA	168	7	174	COX3-II-174
109	mO_034	IV	coding	45	33	667	712	ND7	ND7	115	160	GuuGuuuAuuGuAuuuuuGuGGuGAAuuuAuuGuuuAUAUUGAUu	UAAUAAGUGAUAUAGAGAUACCAUUUAAGUGACAAAUAUAACUAA	:||:||:|:|:|||:|:|:||||:||||:|:||||||||||||||	0	14	mO_034(IV)_gND7(116-160)	114	95	2.075478780014414e-94	expressed	30	ATAAA	80	3	extenderA	163	7	165	ND7-IV-165
110	mO_035	IV	coding	43	36	659	702	RPS12	RPS12	54	97	GuGAUUUUUGuAuGGuuGuuGuuuACGuuuuGuuuuAuuuGuu	UAUUAGUAGUAUGUCAAUGAUAAGUGCAGAGUAAAAUAAACAA	:|:||:.|::||::|||::|:||:||||:|::|||||||||||	1	11	mO_035(IV)_gRPS12(55-97)	4240	4115	0.0	expressed	30	ATATA	80	6	extenderA	103	2	106	RPS12-IV-106
111	mO_036	II	coding	33	51	431	464	A6_v1	A6	618	651	AUGuGuuuuuAuAUUuGuuGGAuuuAUUuGCCG	UAUAUAAGAAUAUGAGUGACUCGAAUAAACGGC	||:|:||:|||||:|:::||:.:||||||||||	1	10	mO_036(II)_gA6_v1(619-651)	459	427	0.0	expressed	32	ATAAT	72	19	extenderA	670	32	675	A6_v1-II-675
112	mO_036	II	coding	33	51	431	464	A6_v2	A6	618	651	AUGuGuuuuuAuAUUuGuuGGAuuuAUUuGCCG	UAUAUAAGAAUAUGAGUGACUCGAAUAAACGGC	||:|:||:|||||:|:::||:.:||||||||||	1	10	mO_036(II)_gA6_v2(619-651)	459	427	0.0	expressed	32	ATAAT	72	19	extenderA	670	32	675	A6_v2-II-675
113	mO_036	V	coding	41	35	822	863	ND7	ND7	871	912	uuuuuGuuGGuuuuuuuGuuuuuGGuuuuGuuuGuuuGuuu	AAGAGUGAUCAAAGAGAUAAAGACUAAGGCAAACAAACAAA	||:|:::|:||||:|:|:|||:||:||::||||||||||||	0	12	mO_036(V)_gND7(872-912)	9800	9174	0.0	expressed	31	ATATA	82	4	extenderA	916	43	924	ND7-V-924
114	mO_037	IV	coding	37	36	672	709	CR3	CR3	83	120	uuGuACAuuuuuuuuGuuuuuuAuuuGuuuGuGAUUU	AGUAUGUAGAGAGAACGGGAAAUAGACAAACACUAAA	|::|||||:|:|:|||:::|||||:||||||||||||	0	12	mO_037(IV)_gCR3(84-120)	1333	1261	0.0	expressed	31	ATAAT	78	5	extenderA	125	4	130	CR3-IV-130
115	mO_038	I	coding	29	42	219	248	ND9	ND9	467	496	uuGGuuuuuuGuuGGuuuuuuuuuGuuGA	AAUUAAAGUGUCAUUAAAAAUAAACAACU	||::|||:.::.|::|||||.||||||||	3	8	mO_038(I)_gND9(468-496)	41	28	1.4041227631928087e-24	expressed	31	AGAAA	96	11	extenderA	507	21	509	ND9-I-509
116	mO_038	II	coding	30	36	406	436	COX3	COX3	128	158	uuuGuuuGuuGGGAuuuAuuuGuuuAuuGU	GAGUGAACGGCUCUAAGUAAACAAAUAACA	:|:::|||::|:||||:|||||||||||||	0	13	mO_038(II)_gCOX3(129-158)	38317	38016	0.0	expressed	31	ATATG	80	5	extenderA	163	7	174	COX3-II-174
117	mO_039	III	coding	46	36	487	533	A6_v1	A6	140	186	AuGuuGAuuuuuGAuuuuuuAuuAuuuuGuuuGUUUGAuuuGuAuu	UAUAAUUGAAAGUUAAGAGAUGAUAGAAUAGACAAACUAAACAUAA	||:||:|:|||::|||:|:||:|||:||:|:|||||||||||||||	0	15	mO_039(III)_gA6_v1(141-186)	952	730	0.0	expressed	30	ATATA	82	6	extenderA	192	6	192	A6_v1-III-192
118	mO_039	III	coding	46	36	487	533	A6_v2	A6	140	186	AuGuuGAuuuuuGAuuuuuuAuuAuuuuGuuuGUUUGAuuuGuAuu	UAUAAUUGAAAGUUAAGAGAUGAUAGAAUAGACAAACUAAACAUAA	||:||:|:|||::|||:|:||:|||:||:|:|||||||||||||||	0	15	mO_039(III)_gA6_v2(141-186)	952	730	0.0	expressed	30	ATATA	82	6	extenderA	192	6	192	A6_v2-III-192
119	mO_040	I	coding	31	39	294	325	COX3	COX3	216	247	uuGuuuGuuGuuGuuAuuGuuAGAuuuGuuu	GAUAUACUGCAGCAUUGACGAUCUAAACAAA	:|:|.||.:||:||.|:||:|||||||||||	3	11	mO_040(I)_gCOX3(217-247)	201	57	1.393416501402465e-22	expressed	32	AGATC	86	7	extenderA	254	12	254	COX3-I-254
120	mO_040	II	coding	30	34	441	471	COX3	COX3	788	818	CACGuuuuGuuuuuuuGuAuuGuGuuuGuu	GUGCAAGACGGGAAGAUAUAAUACAAACAA	||||||:||:::||:|:||||:||||||||	0	8	mO_040(II)_gCOX3(789-818)	2433	2255	0.0	expressed	30	ATATA	81	4	extenderA	822	49	822	COX3-II-822
121	mO_040	IV	coding	42	37	680	722	ND7	ND7	115	157	GuuGuuuAuuGuAuuuuuGuGGuGAAuuuAuuGuuuAUAUUG	UAAUAGAUAGUAUAGAGACGUCACUUAGAUGACAAAUAUAAC	:||:|:|||::|||:|:||::||||||:||:|||||||||||	0	11	mO_040(IV)_gND7(116-157)	23409	22615	0.0	expressed	32	ATATA	80	5	extenderA	162	7	165	ND7-IV-165
122	mO_041	II	coding	42	36	361	403	ND8_v1	ND8	93	135	uuuuGuuuGuuuuuAuAuGuGUuuuGuuuGuuGuGuuACuAU	AAAAUAGAUAGAGAUAUGCACGAGAUAGACGACACAAUGAUA	||||:|:|:|:|:||||:|||:|:|:|:||:|||||||||||	0	11	mO_041(II)_gND8_v1(94-135)	296	289	0.0	expressed	30	ATATA	80	6	extenderA	141	2	141	ND8_v1-II-141
123	mO_041	II	coding	42	36	361	403	ND8_v2	ND8	93	135	uuuuGuuuGuuuuuAuAuGuGUuuuGuuuGuuGuGuuACuAU	AAAAUAGAUAGAGAUAUGCACGAGAUAGACGACACAAUGAUA	||||:|:|:|:|:||||:|||:|:|:|:||:|||||||||||	0	11	mO_041(II)_gND8_v2(94-135)	296	289	0.0	expressed	30	ATATA	80	6	extenderA	141	2	141	ND8_v2-II-141
124	mO_042	II	coding	40	35	378	418	ND9	ND9	59	99	uCGuuuAuGuuuuuGuuuAAUUuuAuuuuAUUGuuuGuGu	AGUGAAUGUAGAGAUAAGUUGAAAUAGAAUAACAAACACA	||::|||::|:|:|:||:||:|||||:|||||||||||||	0	13	mO_042(II)_gND9(60-99)	1606	1566	0.0	expressed	30	ATATG	80	5	extenderA	104	2	106	ND9-II-106
125	mO_043	I	coding	39	36	243	282	COX3	COX3	382	421	uuGuGuuGuGAGuuuGCUUUCGuuuuuuGuuuACCuuAu	AAUAUAGUAUUCAGACGAAGGCAAGAGACAUAUGGAAUA	||:|:|::|:|||:|||||:||||:|:|||.||||||||	1	8	mO_043(I)_gCOX3(383-421)	1567	1443	0.0	expressed	31	ATATA	78	5	extenderA	426	25	433	COX3-I-433
126	mO_043	II	coding	46	31	395	441	ND8_v1	ND8	91	137	uuuuuuGuuuGuuuuuAuAuGuGUuuuGuuuGuuGuGuuACuAUUU	AAAGAGUGAAUAAAGAUAUAUACGAGACAGACAACAUAAUGAUAAA	|||:|:::||:|||:|||||:||:|:|||:||||||:|||||||||	0	9	mO_043(II)_gND8_v1(92-137)	70	68	2.50902177734605e-79	expressed	31	AAATA	80	0	extenderA	137	2	141	ND8_v1-II-141
127	mO_043	II	coding	46	31	395	441	ND8_v2	ND8	91	137	uuuuuuGuuuGuuuuuAuAuGuGUuuuGuuuGuuGuGuuACuAUUU	AAAGAGUGAAUAAAGAUAUAUACGAGACAGACAACAUAAUGAUAAA	|||:|:::||:|||:|||||:||:|:|||:||||||:|||||||||	0	9	mO_043(II)_gND8_v2(92-137)	70	68	2.50902177734605e-79	expressed	31	AAATA	80	0	extenderA	137	2	141	ND8_v2-II-141
128	mO_043	IV	coding	35	37	755	790	ND8_v1	ND8	269	304	AuGUUCGuGuuGGGuGGAGuuuuGGuGGuCAUCGu	UGUAAGUAUAGUCUAUCUUAAAACCAUCAGUAGCA	|::|||:|:|::|:|:||:|||||||:||||||||	0	8	mO_043(IV)_gND8_v1(270-304)	663	643	0.0	expressed	31	ATATA	81	6	extenderA	310	13	315	ND8_v1-IV-315
129	mO_043	IV	coding	35	37	755	790	ND8_v2	ND8	269	304	AuGUUCGuGuuGGGuGGAGuuuuGGuGGuCAUCGu	UGUAAGUAUAGUCUAUCUUAAAACCAUCAGUAGCA	|::|||:|:|::|:|:||:|||||||:||||||||	0	8	mO_043(IV)_gND8_v2(270-304)	663	643	0.0	expressed	31	ATATA	81	6	extenderA	310	13	315	ND8_v2-IV-315
130	mO_044	II	coding	41	35	381	422	ND7	ND7	332	373	AuuuAuGCGuuuAuuAAuuGuAGAAuuuACCCGuAGuuuuA	UAAAUGUGCAAGUAGUUAGUAUCUUAGAUGAGCAUCAAAAU	|||||::||||:||:|||::||||||:|||.||||||||||	1	10	mO_044(II)_gND7(333-373)	16394	15488	0.0	expressed	30	ATATA	78	5	extenderA	378	17	379	ND7-II-379
131	mO_044	IV	coding	40	36	671	711	ND7	ND7	143	183	uAuuGuuuAUAUUGAUuGuAuuAuAGGuuAUUUGCAUCGU	AUAGUGAAUAUGACUGACAUGGUAUCUGAUAAACGUAGCA	|||:::|||||:|||:||||::||||::||||||||||||	0	12	mO_044(IV)_gND7(144-183)	298	267	3.392021587333913e-281	expressed	30	ATATA	80	6	initiator	189	8	190	ND7-IV-190
132	mO_045	II	coding	37	41	388	425	RPS12	RPS12	89	126	uAuuuGuuuuAuGuuAuuAuAuGAGuCCGCGAuuGCC	AUAAGUGAAAUGUAGUGAUAUGAUUAGGUGCUAACGG	||||:::||||::|:|:||||:.|:|||:||||||||	1	8	mO_045(II)_gRPS12(90-126)	3417	2747	0.0	expressed	31	ACATA	79	10	extenderA	136	4	137	RPS12-II-137
133	mO_045	IV	coding	47	34	629	676	ND3	ND3	154	201	uuCGuGuGGUUuGuAuGAuAuGAAUuCACGuuuGGUGuuuuAuACAu	AAGUGUAUUAGAUAUGCUGUAUUUGAGUGUAGAUUACAAAAUAUGUA	|||:::|::|:|:||:||:||:||:||||:|:|::||||||||||||	0	12	mO_045(IV)_gND3(155-201)	387	240	8.899867785519902e-184	expressed	30	ATATA	86	4	extenderA	205	4	205	ND3-IV-205
134	mO_045	Orphan	coding	29	0	510	539	CYB	CYB	32	61	uAuGuuuCGuuGuAGAuuuuuAuuAuuuu	GUACGAGGUGGUAUUUGGAGGUAAUAAAA	:|||:|:|::::||:|::|::||||||||	0	8	mO_045(Orphan)_gCYB(33-61)	22	22	3.1193274930568736e-27	expressed	0	AAAAT	39	0	extenderA	61	0	61	CYB-Orphan-61
135	mO_046	I	coding	39	35	266	305	CR3	CR3	124	163	uuAuGuuuGuuAUUUAGuuuuuGuuuuuuAuuGGAuuuu	AAUGUAGCUAGUGAAUCAAGAACGAAGAAUAACCUAAAA	|||::|:.:|:|:||||||:|||:||:||||||||||||	1	12	mO_046(I)_gCR3(125-163)	4915	4563	0.0	expressed	30	ATATC	77	5	extenderA	168	8	174	CR3-I-174
136	mO_046	II	coding	39	35	426	465	COX3	COX3	456	495	uuuuuAuuGGUAuuuuuuAGAuuuAuuuAAuuuGuuGAu	AAAAGUGACUAUGAAAAGUCUAAGUAAAUUAAACAACUA	||||:|:||:||:||||:|||||:|||||||||||||||	0	15	mO_046(II)_gCOX3(457-495)	1079	1054	0.0	expressed	30	AAATA	78	5	extenderA	500	31	514	COX3-II-514
137	mO_046	IV	coding	42	35	665	707	COX3	COX3	746	788	uuAuuuGuuuuAuGCGuuuGuuuAAuuuuuuGuGuAuGGAuA	AAUAAGUGAAAUAUGCAGAUAAAUUAGAAGACACAUACCUAU	|||||:::|||||:|||:|:||||||:||:||||||||||||	0	12	mO_046(IV)_gCOX3(747-788)	2012	1803	0.0	expressed	30	ATATA	79	5	extenderA	793	47	793	COX3-IV-793
138	mO_047	I	coding	36	36	261	297	COX3	COX3	300	336	GuAuuGuuuuuuAuGGuuuuuAuGuAGUGAGuuuGu	UAUAGUAGAGAAUGUCAGAGAUAUAUCACUCAAACA	:|||::|:|:|||::||:|:|||:||||||||||||	0	12	mO_047(I)_gCOX3(301-336)	8372	7829	0.0	expressed	30	ATATA	81	6	extenderA	342	19	345	COX3-I-345
139	mO_047	II	coding	31	47	437	468	ND7	ND7	987	1018	GGuAuAUCAuuuGCUUGUGuuGAACACCCCA	UUAUAUAGUGAAUGAAUGCGACUUUUGGGGU	::|||||||:||:|||::|:||||.||||||	1	6	mO_047(II)_gND7(988-1018)	64	56	8.964074295641001e-59	expressed	30	ATAAA	78	17	extenderB	1035	49	1037	ND7-II-1037
140	mO_047	IV	coding	30	31	671	701	COX3	COX3	378	408	AuuuuuGuGuuGuGAGuuuGCUUUCGuuuu	UAGAGACGUGACACUUAAAUGGAAGCAAAA	||:|:||:::|||||:|||:|:||||||||	0	8	mO_047(IV)_gCOX3(379-408)	52	41	1.1907634938720668e-39	expressed	31	AAAAC	72	0	extenderA	408	24	408	COX3-IV-408
141	mO_048	I	coding	45	36	243	288	COX3	COX3	427	472	uGuuGuuuAuuAuGuGAuuAuGGuuuuGuuuuuuAuuGGUAuuuu	AUAAUAGAUAGUACGCUGAUAUUAAGACAAGAAAUAACCAUAAAA	|:||:|:|||:|||:||:|||::||:||||:||||||||||||||	0	14	mO_048(I)_gCOX3(428-472)	6708	6329	0.0	expressed	32	ATATA	83	4	extenderA	476	29	477	COX3-I-477
142	mO_048	IV	coding	43	36	700	743	A6_v1	A6	64	107	UUGGuuGCGuuuGuuAuuAuGuAuGuAuuAuuGuGuAuGAuCu	AAUUAGUGCAAGUAGUAAUACAUAGAUAGUGACACAUACUAGA	||::|::||||::|:|||||||||.|||:|:||||||||||||	1	12	mO_048(IV)_gA6_v1(65-107)	2299	2270	0.0	expressed	31	ATATA	81	5	extenderA	112	1	113	A6_v1-IV-113
143	mO_048	IV	coding	43	36	700	743	A6_v2	A6	64	107	UUGGuuGCGuuuGuuAuuAuGuAuGuAuuAuuGuGuAuGAuCu	AAUUAGUGCAAGUAGUAAUACAUAGAUAGUGACACAUACUAGA	||::|::||||::|:|||||||||.|||:|:||||||||||||	1	12	mO_048(IV)_gA6_v2(65-107)	2299	2270	0.0	expressed	31	ATATA	81	5	extenderA	112	1	113	A6_v2-IV-113
144	mO_049	II	coding	40	36	441	481	ND7	ND7	1186	1226	uAGAUCGuuAGuuuuAuAuGuGAGGUUAUUGuAGGAUUGU	AUUUAGUAAUCAGAGUGUAUACUUCAAUGACAUCCUAACA	||:|||:|||||:|:|:||:|||:||||:|||||||||||	0	11	mO_049(II)_gND7(1187-1226)	1083	976	0.0	expressed	30	ATATA	80	6	extenderB	1232	62	1232	ND7-II-1232
145	mO_049	V	coding	44	35	800	844	ND9	ND9	524	568	AuuGuuAuuuuGuGuGuuGGuGGAGGAGAUAGuAuGuACGuuuA	UAAUAGUGAAGUAUAUAGUUAUCUCUUAUAUCAUACAUGCAAAU	|||:|:|:||::|:|:|:::|:|||:|.||||||||||||||||	1	16	mO_049(V)_gND9(525-568)	497	484	0.0	expressed	31	ACATT	80	4	extenderA	572	25	572	ND9-V-572
146	mO_050	I	coding	44	35	229	273	A6_v1	A6	381	425	AuAGuuuuAuGGAuGuuuuuuuuAUUCGuuuuuuGuuGuGuuuu	UAUUAAGGUAUCUAUAAGAGAAGUAGGCAAGAGACAACACAAAA	|||:||::||:|||:||:|:||:||:||||:|:|||||||||||	0	11	mO_050(I)_gA6_v1(382-425)	25310	21740	0.0	expressed	31	AAATA	79	4	extenderA	429	22	429	A6_v1-I-429
147	mO_050	I	coding	44	35	229	273	A6_v2	A6	381	425	AuAGuuuuAuGGAuGuuuuuuuuAUUCGuuuuuuGuuGuGuuuu	UAUUAAGGUAUCUAUAAGAGAAGUAGGCAAGAGACAACACAAAA	|||:||::||:|||:||:|:||:||:||||:|:|||||||||||	0	11	mO_050(I)_gA6_v2(382-425)	25310	21740	0.0	expressed	31	AAATA	79	4	extenderA	429	22	429	A6_v2-I-429
148	mO_050	II	coding	41	36	431	472	COX3	COX3	337	378	uuAuuuAuGGCGuuuuuuGUUGuAuuAuuuGGuuuAuGuuu	AAUAGAUAUGGUAGAAAGUGACAUAAUAAGUCAAAUACAAA	||||:|||:.|:|:|||:::|||||||||::||||||||||	1	10	mO_050(II)_gCOX3(338-378)	1369	1313	0.0	expressed	30	ATATA	79	6	extenderA	384	22	384	COX3-II-384
149	mO_051	II	coding	43	35	420	463	ND7	ND7	588	631	GuuAuGGAuuGuuAuGAuuuGuuAuuuGuGGGuAAUCGuuuAU	UAAUGUUUAGUGAUAUUAAGCAAUAAGCAUCCAUUAGCAAAUA	:|||:::||:::|||:|||:||||||:||:|||||||||||||	0	13	mO_051(II)_gND7(589-631)	24	22	7.568420483337956e-25	expressed	30	AAATT	73	5	extenderA	636	28	640	ND7-II-640
150	mO_051	V	coding	39	34	794	833	COX3	COX3	51	90	uCGuuGuAuAuuuGuuGGuGuuAGuGGuGuuuuuGuuuu	AGUAGUAUAUAGGCAGUUAUAGUCACUACAAAAACAAAA	||:|::|||||::||:::|:|:||||:||||||||||||	0	12	mO_051(V)_gCOX3(52-90)	373	310	1.1271072966284558e-303	expressed	30	ATATA	80	4	extenderA	94	1	94	COX3-V-94
151	mO_052	II	coding	43	34	409	452	CR4	CR4	455	498	uGGuuGuuGuuAuuuuGuuAGuuuGGuuGuuGUUGuuAUuuGu	AUUAGUAGUAGUGAGAUAAUUGAACCGAUAACAACAAUAAACA	|::|::|::|:|:|:|:|||::||||:|:||||||||||||||	0	14	mO_052(II)_gCR4(456-498)	332	305	0.0	expressed	32	ATACA	80	2	extenderA	500	24	503	CR4-II-503
152	mO_052	IV	coding	48	35	653	701	ND8_v1	ND8	458	506	GuuGuuGuuuuAuGuuAuuuGAuuuuuAuuuGuGuuuuGuGuAGuuAu	UGGUAGUAAAGUGUAGUAGAUUGAAAAUGGAUAUAAAACACAUCAAUA	::::|::|||:|::|:||:|:|:|||||::|:|:||||||||||||||	0	14	mO_052(IV)_gND8_v1(459-506)	903	807	0.0	expressed	31	ATATA	80	4	unanchored	510	23	510	ND8_v1-IV-510
153	mO_052	IV	coding	48	35	653	701	ND8_v2	ND8	457	505	GuuGuuGuuuuAuGuuAuuuGAuuuuuAuuuGuGuuuuGuGuAGuuAu	UGGUAGUAAAGUGUAGUAGAUUGAAAAUGGAUAUAAAACACAUCAAUA	::::|::|||:|::|:||:|:|:|||||::|:|:||||||||||||||	0	14	mO_052(IV)_gND8_v2(458-505)	903	807	0.0	expressed	31	ATATA	80	4	extenderA	509	23	509	ND8_v2-IV-509
154	mO_053	I	coding	44	33	261	305	ND9	ND9	295	339	uGuuuuuGuGuGuuCGuuuGuGuuuuGuuuuGuGUUGuuuGUuu	AUAAGAGUAUAUGAGUGAACAUAAGACGAGACACAACAAACAAA	|:||:|::|:|::||::||||:||:||:|:||||||||||||||	0	14	mO_053(I)_gND9(296-339)	527	493	0.0	expressed	31	ATAAA	79	2	extenderA	341	13	342	ND9-I-342
155	mO_053	II	coding	43	31	414	457	ND7	ND7	498	541	uuGGCUUUCAuGGuuuuAuuAGGuAUUCUUGAUGAuuuuGuuu	AACUGAUAGUAUUGAGAUAGUCUAUGAGAGUUACUAAAACAAA	|||:||.||||:::|:|||:||:||:|||::||||||||||||	1	12	mO_053(II)_gND7(499-541)	1279	1018	0.0	expressed	31	AAACA	76	0	extenderA	541	24	544	ND7-II-544
156	mO_053	IV	coding	44	37	685	729	ND8_v1	ND8	264	308	AuuGGAuGUUCGuGuuGGGuGGAGuuuuGGuGGuCAUCGuuuuG	UAAUCUGUUAGUAUAAUUGACUUUAGAGCCAUUAGUAGCAAAAC	|||:||::.||:|:||::.||:|:|:|:|||::|||||||||||	2	11	mO_053(IV)_gND8_v1(265-308)	17978	17107	0.0	expressed	30	ATATA	82	7	extenderA	315	13	315	ND8_v1-IV-315
157	mO_053	IV	coding	44	37	685	729	ND8_v2	ND8	264	308	AuuGGAuGUUCGuGuuGGGuGGAGuuuuGGuGGuCAUCGuuuuG	UAAUCUGUUAGUAUAAUUGACUUUAGAGCCAUUAGUAGCAAAAC	|||:||::.||:|:||::.||:|:|:|:|||::|||||||||||	2	11	mO_053(IV)_gND8_v2(265-308)	17978	17107	0.0	expressed	30	ATATA	82	7	extenderA	315	13	315	ND8_v2-IV-315
158	mO_054	I	coding	42	36	216	258	CR3	CR3	125	167	uAuGuuuGuuAUUUAGuuuuuGuuuuuuAuuGGAuuuuuGuu	AUAUAGGUAGUAGAUCAAAGAUAGAAAAUGACCUAAAAACAA	|||:|:::|:||:||||||:|:|:|||||:||||||||||||	0	12	mO_054(I)_gCR3(126-167)	305	281	1.5932376680099796e-304	expressed	30	ATATA	79	6	extenderA	173	8	174	CR3-I-174
159	mO_054	II	coding	38	40	422	460	A6_v1	A6	627	665	uAuAUUuGuuGGAuuuAUUuGCCGCCAuAuuACAGuuA	AUAUGAGUAAUCUGAGUGAACGGUGGUAUAGAGUCAAU	||||:|::||:||:|:|:|||||:||||||:.||||||	1	6	mO_054(II)_gA6_v1(628-665)	172	156	5.44981968477079e-167	expressed	30	ATATA	78	10	extenderA	675	32	675	A6_v1-II-675
160	mO_054	II	coding	38	40	422	460	A6_v2	A6	627	665	uAuAUUuGuuGGAuuuAUUuGCCGCCAuAuuACAGuuA	AUAUGAGUAAUCUGAGUGAACGGUGGUAUAGAGUCAAU	||||:|::||:||:|:|:|||||:||||||:.||||||	1	6	mO_054(II)_gA6_v2(628-665)	172	156	5.44981968477079e-167	expressed	30	ATATA	78	10	extenderA	675	32	675	A6_v2-II-675
161	mO_054	IV	coding	40	37	629	669	ND7	ND7	713	753	GuuAGGuAuGGuGuGAGAuuGUCGuuuAuuuAGuuGuuAU	UAAUUGAUGUUACAUUCUAAUAGCAAAUGGAUCAACAAUA	:|||:.||:::|||:|||||:|||||||::||||||||||	1	10	mO_054(IV)_gND7(714-753)	322	309	0.0	expressed	30	ATAAC	78	7	extenderA	760	35	760	ND7-IV-760
162	mO_054	V	coding	48	34	779	827	COX3	COX3	557	605	uuAGGuuuuuuuGuuGUUGuuGuuuuGuAuuAuGAuuGAGuuuGuuGu	AAUUUAAGAGAGUAAUAGCAGUAGAGUAUAAUGUUAACUCAAACAACA	|||::||:|:|::||:|:||::|:|::|||||::||||||||||||||	0	14	mO_054(V)_gCOX3(558-605)	1296	1254	0.0	expressed	30	ATATA	80	4	extenderA	609	36	611	COX3-V-611
163	mO_055	II	coding	45	35	403	448	A6_v1	A6	134	179	uGuuuAAuGuuGAuuuuuGAuuuuuuAuuAuuuuGuuuGUUUGAu	AUAAAUUGUAGUUAGAGACUGAAAGAUAAUGAAACAAACAAACUA	|:|||||::|::||:|:|||:|||:|||||:||||||||||||||	0	14	mO_055(II)_gA6_v1(135-179)	2274	1995	0.0	expressed	31	ATATA	81	4	extenderA	183	4	184	A6_v1-II-184
164	mO_055	II	coding	45	35	403	448	A6_v2	A6	134	179	uGuuuAAuGuuGAuuuuuGAuuuuuuAuuAuuuuGuuuGUUUGAu	AUAAAUUGUAGUUAGAGACUGAAAGAUAAUGAAACAAACAAACUA	|:|||||::|::||:|:|||:|||:|||||:||||||||||||||	0	14	mO_055(II)_gA6_v2(135-179)	2274	1995	0.0	expressed	31	ATATA	81	4	extenderA	183	4	184	A6_v2-II-184
165	mO_056	I	coding	30	35	266	296	CR4	CR4	64	94	uuuuuuuAuuuGGuGUGuuuGuGuuuuAUG	AGAGAUAUAUACCGCAUAAACACAAAAUAC	|:|:|.|||.|||:||:|||||||||||||	2	13	mO_056(I)_gCR4(65-94)	16	13	1.0182174078415528e-13	expressed	31	ATATC	73	4	extenderA	98	1	98	CR4-I-98
166	mO_056	II	coding	41	38	421	462	ND7	ND7	274	315	AuuuGuuGuCuuuAUGuuuuGAGuAuAuGuuGCGAuGuuGu	UAAAUAGUAGAAAUAUAGAGUUCAUAUACAAGGCUACAACA	||||:|::|||||||:|:|::||||||||||.|||||||||	1	9	mO_056(II)_gND7(275-315)	660	630	0.0	expressed	31	ATATA	80	7	extenderA	322	12	324	ND7-II-324
167	mO_056	IV	coding	34	35	636	670	COX3	COX3	653	687	uuAuuACAuuAAGuuGuGGUGuuuuuGGuuCuAu	GAUAGUGUAGUUUGAUACCGCAAGAACCAAGAUA	:|||:||||:||::|:|||:|||:||||||||||	0	10	mO_056(IV)_gCOX3(654-687)	1292	1280	0.0	expressed	31	ATATA	70	4	extenderA	691	41	696	COX3-IV-696
168	mO_057	II	coding	41	37	434	475	ND7	ND7	1025	1066	GuAuuGuuuGuuAuuAUGuuuuuGuGuuGGuuuAuGuuCUC	UAUAGUGAAUAAUGAUACGAAGGUACAGUUAAAUACAAGAG	:|||:::||:|||:||||:||:::|||:::|||||||||||	0	11	mO_057(II)_gND7(1026-1066)	7191	6973	0.0	expressed	31	ATATA	80	6	extenderA	1072	52	1072	ND7-II-1072
169	mO_057	IV	coding	40	40	739	779	RPS12	RPS12	157	197	GuAuuuuAUuuAuAuAAuuuuGuuuGGAuGuuGCGuuGuu	UAUAAAGUGAAUGUGUUAGAAUGAACCUAUAGCGCAACAA	:|||||:|:|||:|:|||:||::||||||:|:||||||||	0	8	mO_057(IV)_gRPS12(158-197)	112	86	9.201752515482219e-80	expressed	32	ATAAA	78	8	extenderA	205	8	206	RPS12-IV-206
170	mO_058	I	coding	39	31	244	283	A6_v1	A6	508	547	GuuGAuGuuuuuuGAUuuuuuuuAuuuuAuuuuuGuuuu	UAAUUGUAAGAGACUGAAAGAAAUAAGAUAAAAACAAAA	:||:|::||:|:|||:|||:||||||:||||||||||||	0	12	mO_058(I)_gA6_v1(509-547)	535	451	0.0	expressed	31	AAAAC	73	0	extenderA	547	26	547	A6_v1-I-547
171	mO_058	I	coding	39	31	244	283	A6_v2	A6	508	547	GuuGAuGuuuuuuGAUuuuuuuuAuuuuAuuuuuGuuuu	UAAUUGUAAGAGACUGAAAGAAAUAAGAUAAAAACAAAA	:||:|::||:|:|||:|||:||||||:||||||||||||	0	12	mO_058(I)_gA6_v2(509-547)	535	451	0.0	expressed	31	AAAAC	73	0	extenderA	547	26	547	A6_v2-I-547
172	mO_058	II	coding	31	40	454	485	ND7	ND7	680	711	uuuuAAUAGuuuAAGuGGuGuuuuGuCuCGu	AGAGAUGUCAGAUUCACUACAGAAUAGAGCA	|:|:.|:|||:||||||:|||:||:||||||	1	6	mO_058(II)_gND7(681-711)	39258	38779	0.0	expressed	30	ATATA	77	10	extenderA	721	33	721	ND7-II-721
173	mO_058	IV	coding	47	35	630	677	ND7	ND7	730	777	AuuGUCGuuuAuuuAGuuGuuAUGAGUuGuAuuuuAuGuuuuGuuAu	UGAUAGUAAGUAGAUUAGUGAUGUUCAAUAUAGAGUACAAAACAAUA	|:|:||:||:||:||:|:::||::||||:|||:|:||||||||||||	0	12	mO_058(IV)_gND7(731-777)	1365	1229	0.0	expressed	30	AAATA	79	5	extenderA	782	37	793	ND7-IV-793
174	mO_059	II	coding	35	36	408	443	ND9	ND9	430	465	uuGuuGGuAAuGAuAuuuuACAUCGuuuAuuuGuu	AGUGACUAUGACUAUGAGAUGUGGCAAAUAAACAA	|:::||:||.|||||:|:||||:||||||||||||	1	12	mO_059(II)_gND9(431-465)	1964	1780	0.0	expressed	30	ATATA	78	6	extenderA	471	20	478	ND9-II-478
175	mO_059	V	coding	41	35	770	811	ND7	ND7	742	783	uuAGuuGuuAUGAGUuGuAuuuuAuGuuuuGuuAuGAuuAu	AAUUAGUGAUAUUUGACAUAAGAUACGAGACAAUACUAAUA	|||:|:::|||:|::||||||:||||:|:||||||||||||	0	12	mO_059(V)_gND7(743-783)	114	90	2.1668852860356416e-85	expressed	31	ATATA	79	4	extenderA	787	36	787	ND7-V-787
176	mO_060	I	coding	46	36	213	259	A6_v1	A6	243	289	GuuuGAUUUUGuAuuAUUGuAuuACUuAUUUGAAuuuGUAUuuGuu	UAAGUUAUAGUAUAGUGACAUAGUGAGUAGACUUAGACAUAAACAA	:||::||.|::|||:|:|||||:|||:||:|||||:||||||||||	1	10	mO_060(I)_gA6_v1(244-289)	402	371	0.0	expressed	30	ATATA	80	6	extenderA	295	13	303	A6_v1-I-303
177	mO_060	I	coding	46	36	213	259	A6_v2	A6	243	289	GuuuGAUUUUGuAuuAUUGuAuuACUuAUUUGAAuuuGUAUuuGuu	UAAGUUAUAGUAUAGUGACAUAGUGAGUAGACUUAGACAUAAACAA	:||::||.|::|||:|:|||||:|||:||:|||||:||||||||||	1	10	mO_060(I)_gA6_v2(244-289)	402	371	0.0	expressed	30	ATATA	80	6	extenderA	295	13	303	A6_v2-I-303
178	mO_060	IV	coding	39	40	659	698	ND3	ND3	123	162	uuuuuGAuuGuuuuCGuuGuuGuuuGuGAuuuuCGuGuG	GGAAAUUGAUAGAAGUGACGGUAAAUAUCAAAGGCACAC	::|||:|:|:|:|||::||:::|||:|:.|||:||||||	1	6	mO_060(IV)_gND3(124-162)	293	257	4.147502121270069e-265	expressed	30	ATATA	78	10	extenderA	172	3	175	ND3-IV-175
179	mO_060	Orphan	coding	39	0	506	545	CR4	CR4	263	302	AUUuuGuuuAuuuuuuuuuuuuAuuuuGuuuuGuGuuuu	UAAGAUAGAUAAGAGGGAGAAAUGAAACAGAGCACAAAA	|||:|:|:||||:|:::|:||||:|||||:|:|||||||	0	7	mO_060(Orphan)_gCR4(264-302)	87	87	1.5172575329423303e-105	expressed	0	AAAAC	52	0	extenderA	302	12	302	CR4-Orphan-302
180	mO_060	V	coding	43	36	819	862	ND7	ND7	389	432	AuCAuGuAuGGuuuuGGAuuuAGGuuGuuuGuCUCCGuuGUUA	UAGUGUAUAUUGAAGUUUGAAUUUAGUGAAUAGAGGCAACAAU	||||::|||:::||:::|:|||::|:::||:||||||||||||	0	12	mO_060(V)_gND7(390-432)	134	117	5.1349810474601195e-121	expressed	31	ATAAT	79	5	extenderA	437	19	440	ND7-V-440
181	mO_061	I	coding	35	40	214	249	RPS12	RPS12	120	155	AuuGCCCAGuuCCGGuAACCGACGuGuAuuGuAuG	UAAUGGUUCGAGUCUAUUGGCUAUAUAUAACAUAC	|||:||.||:||.|:|||||||.:|:|||||||||	3	9	mO_061(I)_gRPS12(121-155)	7925	7635	0.0	expressed	30	ATAAA	77	10	extenderA	165	6	166	RPS12-I-166
182	mO_061	II	coding	48	36	367	415	RPS12	RPS12	148	196	uuGuAuGCCGuAuuuuAUuuAuAuAAuuuuGuuuGGAuGuuGCGuuGu	AAUAUAUGGUAUAAGAUAGAUGUAUUGGAAUAGGCUUACAGCGCAACA	||:|||:||:||||:|||:||:||||::||:|::|:||||:|||||||	0	7	mO_061(II)_gRPS12(149-196)	749	599	0.0	expressed	32	ATATA	82	4	extenderA	200	9	206	RPS12-II-206
183	mO_061	IV	coding	40	36	592	632	A6_v1	A6	655	695	AuuACAGuuAuuuAuuuuuuGuAAuAuGAuuuuGCAGuuG	UAAUGUUAGUAAGUGGAAGAUAUUAUGCUAGAACGUCAAC	||||||:|:|||:|::||:|:|||||:|||:|||||||||	0	9	mO_061(IV)_gA6_v1(656-695)	4704	4503	0.0	expressed	31	ATATA	78	5	extenderA	700	34	700	A6_v1-IV-700
184	mO_061	IV	coding	40	36	592	632	A6_v2	A6	655	695	AuuACAGuuAuuuAuuuuuuGuAAuAuGAuuuuGCAGuuG	UAAUGUUAGUAAGUGGAAGAUAUUAUGCUAGAACGUCAAC	||||||:|:|||:|::||:|:|||||:|||:|||||||||	0	9	mO_061(IV)_gA6_v2(656-695)	4704	4503	0.0	expressed	31	ATATA	78	5	extenderA	700	34	700	A6_v2-IV-700
185	mO_061	V	coding	39	39	749	788	ND8_v1	ND8	160	199	GuuAGuuuAuuGGuuCGuGGuAACCAuuuuuuGCGUUUU	UAAUUAAGUAGUUAAGUAUCAUUGGUAAAAGACGCAAAA	:|||:||:||:::|||:|:|||||||||||:||||||||	0	8	mO_061(V)_gND8_v1(161-199)	3667	3484	0.0	expressed	30	ATATA	80	9	extenderB	208	5	208	ND8_v1-V-208
186	mO_061	V	coding	39	39	749	788	ND8_v2	ND8	160	199	GuuAGuuuAuuGGuuCGuGGuAACCAuuuuuuGCGUUUU	UAAUUAAGUAGUUAAGUAUCAUUGGUAAAAGACGCAAAA	:|||:||:||:::|||:|:|||||||||||:||||||||	0	8	mO_061(V)_gND8_v2(161-199)	3667	3484	0.0	expressed	30	ATATA	80	9	extenderB	208	5	208	ND8_v2-V-208
187	mO_062	II	coding	41	38	430	471	ND7	ND7	1024	1065	AGuAuuGuuuGuuAuuAUGuuuuuGuGuuGGuuuAuGuuCU	UUAUAGUAGAUAGUGAUAUAGAGACACGACUAAAUACAAGA	|:|||::|:|:|:|:|||:|:|:||||:||:||||||||||	0	10	mO_062(II)_gND7(1025-1065)	5022	4902	0.0	expressed	31	ATAAA	81	7	extenderA	1072	52	1072	ND7-II-1072
188	mO_062	IV	coding	43	36	711	754	ND9	ND9	28	71	AuuGuAuuAUGuGuAuAUUUUuAuGuuuAuuuCGuuuAuGuuu	UAGUAUAAUGUGCAUGUGGAAAUAUAGAUAAAGCAAAUACAAA	||::|||||:::|||:|::|||||:|:||||||||||||||||	0	16	mO_062(IV)_gND9(29-71)	131	125	1.0617821008895267e-141	expressed	31	ATATT	83	5	extenderA	76	0	76	ND9-IV-76
189	mO_063	II	coding	46	34	410	456	CR4	CR4	417	463	uuuuGuuuuuuuuuuuuGuuuAuGuuuGuuuuuAuuuGuGGuuGuu	AAAAUAGAAAGAGAGAAUAGAUACAGAUAAAGAUGAACACCAACAA	||||:|:|||:|:|:||:|:|||||:|:|||:||:|||||||||||	0	11	mO_063(II)_gCR4(418-463)	1761	1679	0.0	expressed	30	ATAAA	82	4	extenderA	467	22	467	CR4-II-467
190	mO_063	IV	coding	41	36	754	795	ND7	ND7	1050	1091	GuuGGuuuAuGuuCUCGuuuACGuuuGCGuuGuGCGGAuuu	CAAUUGAGUAUAAGAGCAGAUGUAAGUGUAACAUGCCUAAA	|||:::|:||:|||||||:|||:||::|:||||:|||||||	0	7	mO_063(IV)_gND7(1051-1091)	149819	147391	0.0	expressed	30	ATATA	79	6	extenderA	1097	54	1097	ND7-IV-1097
191	mO_064	I	coding	44	37	224	268	RPS12	RPS12	184	228	AuGuuGCGuuGuuuuuuuuGuuGuuuuAuuGGuuuAGuuAuGUC	UAUAAUGUGACGAGAAAAGCAAUAGAGUAGUCAAAUCAAUACAG	||:||:|::||:|:||||:|||:|:|:||::|||||||||||||	0	13	mO_064(I)_gRPS12(185-228)	31995	31687	0.0	expressed	31	ATATA	81	6	extenderA	234	10	234	RPS12-I-234
192	mO_064	II	coding	30	34	387	417	ND7	ND7	99	129	GCACAuGGuGuuuuAuGuuGuuuAuuGuAu	UGUGUACUAUAAGAUACAGCAAAUAACAUA	:||||||:|:||:|||||:|||||||||||	0	11	mO_064(II)_gND7(100-129)	3110	2834	0.0	expressed	30	ATATA	81	4	extenderA	133	5	133	ND7-II-133
193	mO_065	I	coding	36	38	235	271	COX3	COX3	710	746	AuuuuAUGCAuGuuuuuuuAGGuGuuuuGuuGuuGu	UAGAAUGUGUGUAAGAGAAUUCACAGAACAACAACA	||:|||::||::||:|:|||:||||:||||||||||	0	10	mO_065(I)_gCOX3(711-746)	331	316	0.0	expressed	32	ATATA	79	6	extenderA	752	45	756	COX3-I-756
194	mO_065	II	coding	40	37	393	433	ND3	ND3	217	257	uAGUuGUUuGuuuuuuGuAuuGuuAAAuuCCAUuAuuuGu	AUUAGUAAGUAGGAGAUAUAGCAAUUUAGGGUAAUAAACA	||:|::||::|::|:|:|||:|||||||:|||||||||||	0	11	mO_065(II)_gND3(218-257)	2224	2055	0.0	expressed	31	ATATA	79	6	extenderA	263	7	264	ND3-II-264
195	mO_066	II	coding	43	36	424	467	COX3	COX3	683	726	CuAuuuuAuuuuuAuuGGAuuuAUuACAuuuuAUGCAuGuuuu	GAUAUAGUGAAAGUGACUUGAAUGAUGUGAGAUACGUACAAAA	||||.|:|:|||:|:||:|:|||:||||:|:||||||||||||	1	12	mO_066(II)_gCOX3(684-726)	295	269	1.9678456766323337e-288	expressed	30	ATATA	77	6	extenderA	732	44	732	COX3-II-732
196	mO_066	IV	coding	46	34	698	744	ND7	ND7	1129	1175	uuuuAuuGCAuGAuuuAGuuGCCGuuuuAGGuAAuAuuGAuGuuGu	AGAAUAAUGUGUUAGAUCAAUGGCAAGAUUCAUUAUAACUACAACA	|:|||||:||::||:|||||:|||||:||:||||||||||||||||	0	16	mO_066(IV)_gND7(1130-1175)	672	620	0.0	expressed	30	ATATA	66	4	extenderA	1179	60	1182	ND7-IV-1182
197	mO_067	II	coding	45	37	390	435	COX3	COX3	320	365	uAuGuAGUGAGuuuGuuuuAuuuAuGGCGuuuuuuGUUGuAuuAu	AUAUAUUGCUUAAGUAGAGUGAAUACUGUAAAAGACAACAUAAUA	|||:||::||:||::|:|:|:|||||:|:||||:|||||||||||	0	11	mO_067(II)_gCOX3(321-365)	1106	1062	0.0	expressed	32	ATATT	81	5	extenderA	370	20	371	COX3-II-371
198	mO_067	II	coding	35	36	389	424	ND3	ND3	391	426	uuuAuuuuGuuuAuGAUGUUUuuuGUUGUAUUAUA	AAGUAGAGUGAAUACUGUAAAAGACAACAUAAUAU	||:||:|:::||||||::||||:||||||||||||	0	12	mO_067(II)_gND3(392-426)	1106	1062	0.0	expressed	32	ATATT	81	4	initiator	430	12	431	ND3-II-431
199	mO_067	IV	coding	43	36	614	657	COX3	COX3	893	936	AuuuGuGuGuGuAAuuuuAuuGGuGUUUuuuuAGUUGuuGAuu	UAAAUGUACAUGUUAGAGUAACUAUAGAAAAGUCAACAACUAA	||||:::|||::|||:|:||||:|:|:||||:|||||||||||	0	11	mO_067(IV)_gCOX3(894-936)	9241	8862	0.0	expressed	31	ATATA	81	5	extenderA	941	54	942	COX3-IV-942
200	mO_068	IV	coding	41	35	664	705	CR3	CR3	83	124	uuGuACAuuuuuuuuGuuuuuuAuuuGuuuGuGAUUUGuuu	AAUAUGUAGGAAGAGCAAGAGAUAAGUAAACACUAAACAAA	||:|||||::||:|:|||:|:||||::||||||||||||||	0	14	mO_068(IV)_gCR3(84-124)	312	280	2.717206739465411e-295	expressed	30	ATATT	78	5	extenderA	129	4	130	CR3-IV-130
201	mO_069	I	coding	26	54	225	251	COX3	COX3	605	631	uuGGuuuuuuGuuuuuGuGAAACCAG	AAUUAAAGAGUGAAGAUACUUUGGUC	||::|||:|:::||:|:|||||||||	0	9	mO_069(I)_gCOX3(606-631)	9573	9393	0.0	expressed	31	ATATA	83	23	extenderB	654	39	662	COX3-I-662
202	mO_069	II	coding	44	36	432	476	ND7	ND7	1072	1116	GuuuGCGuuGuGCGGAuuuuuuGCAUAUUUGuuuAuuGGAuGuu	UAAAUGUAAUAUGUCUAGAGAGCGUGUAAAUAGAUAACCUACAA	:|||:|:||:|:|:|||:|:|:|||:||||:|:|||||||||||	0	11	mO_069(II)_gND7(1073-1116)	2438	2306	0.0	expressed	30	ATATA	80	6	extenderA	1122	57	1122	ND7-II-1122
203	mO_069	IV	coding	41	35	684	725	ND7	ND7	119	160	uuuAuuGuAuuuuuGuGGuGAAuuuAuuGuuuAUAUUGAUu	AGAUAGUAUAGGAAUGUCACUUGAAUAGUAAAUAUAACUAA	|:|||::|||::||:::|||||:||||::||||||||||||	0	12	mO_069(IV)_gND7(120-160)	3966	3844	0.0	expressed	30	ATATA	80	5	extenderA	165	7	165	ND7-IV-165
204	mO_070	I	coding	41	32	278	319	ND7	ND7	967	1008	uGuGGuGuuGuuGuuuGCCGGGuAuAUCAuuuGCUUGUGuu	AUGUUAUAGUAAUAGAUAGUCCAUAUAGUAUAUGAACACAA	|::::|:|::||:|:|:.|:||||||||||.|:||||||||	2	8	mO_070(I)_gND7(968-1008)	302	90	1.7044479816645965e-36	expressed	30	AAAAC	72	2	extenderA	1010	48	1010	ND7-I-1010
205	mO_070	II	coding	48	33	425	473	CR4	CR4	323	371	GuuuGuuuGGuuuuuuuuuGUAuuuuuuGUUGuGuuuuGuGuuAuuuu	UAAGUGAAUUAAGAGAGAGCAUGGAAAAUAACACAAGACACAAUAAAA	:||:::||::||:|:|:|:|||::||||:|||||||:|||||||||||	0	11	mO_070(II)_gCR4(324-371)	4745	4507	0.0	expressed	31	ATAAA	83	2	extenderA	373	17	374	CR4-II-374
206	mO_070	IV	coding	42	34	747	789	ND7	ND7	308	350	AuGuuGuuuGuCGuuACGuuGuGCAuuuAuGCGuuuAuuAAu	UAUAGUAAGUAGGAGUGUAAUAUGUGAAUACGCAAAUAAUUA	||:|::||::||.|:||:||:|:||:||||||||||||||||	1	16	mO_070(IV)_gND7(309-350)	2723	2302	0.0	expressed	30	ATATA	81	4	extenderA	354	14	355	ND7-IV-355
207	mO_071	I	coding	47	35	203	250	COX3	COX3	518	565	GuGGuuuAuuuGuuAAuuuuuuuGuuuuGuGUUUUUGGuuuAGGuuu	UAUUAAAUGAGUGAUUAGAGAGACAAGAUACAAGAACUAAAUCCAAA	:|::||||:|:::||||:|:|:||||:|:||||:|||:|||||||||	0	9	mO_071(I)_gCOX3(519-565)	13782	13457	0.0	expressed	30	ATATT	80	5	extenderA	570	34	571	COX3-I-571
208	mO_071	II	coding	45	37	427	472	ND7	ND7	666	711	uuAuAuGAuuuAGuuuuuAAUAGuuuAAGuGGuGuuuuGuCuCGu	GAUAUAUUGAAUUAGAGAUUAUUAGAUUCACUAGAAAACAGAGCA	:|||||:|:|||:|:|:|||||:|:||||||:|.|||||||||||	1	11	mO_071(II)_gND7(667-711)	6186	5873	0.0	expressed	31	ATATA	80	6	extenderA	717	33	721	ND7-II-721
209	mO_073	II	coding	38	34	366	404	ND8_v1	ND8	188	226	uuuuGCGUUUUuAUUGGuGuGGuuuAGAGCGuuGuAuu	AAAGUGUGAGAGUGACUAUACUAGAUUUCGCAACAUAA	|||::|::|:|:|:||:|:||:|:||:|||||||||||	0	11	mO_073(II)_gND8_v1(189-226)	626	604	0.0	expressed	31	ATAAA	82	3	extenderA	229	7	229	ND8_v1-II-229
210	mO_073	II	coding	38	34	366	404	ND8_v2	ND8	188	226	uuuuGCGUUUUuAUUGGuGuGGuuuAGAGCGuuGuAuu	AAAGUGUGAGAGUGACUAUACUAGAUUUCGCAACAUAA	|||::|::|:|:|:||:|:||:|:||:|||||||||||	0	11	mO_073(II)_gND8_v2(189-226)	626	604	0.0	expressed	31	ATAAA	82	3	extenderA	229	7	229	ND8_v2-II-229
211	mO_073	IV	coding	32	35	626	658	RPS12	RPS12	252	284	uuuuGuuGAuuuACCCGGuGUAAAGuAuuAuA	AGAGCAGUUAAAUGGGCUACAUUUCAUAAUAU	|:|:||::|||||||||:||||||||||||||	0	14	mO_073(IV)_gRPS12(253-284)	3305	2511	0.0	expressed	32	ATATA	80	3	extenderA	287	14	287	RPS12-IV-287
212	mO_074	IV	coding	34	44	585	619	ND8_v1	ND8	400	434	GuuAuGuGuuuuuGuuGuuuAGCCAUGuAuuuAu	UAAUGUGUAGAGAUAGUAAGUUGGUACAUAAAUA	:|||::::|:|:|:|::||:|:||||||||||||	0	12	mO_074(IV)_gND8_v1(401-434)	591	543	0.0	expressed	32	ATACT	80	12	extenderA	446	20	449	ND8_v1-IV-449
213	mO_074	IV	coding	34	44	585	619	ND8_v2	ND8	399	433	GuuAuGuGuuuuuGuuGuuuAGCCAUGuAuuuAu	UAAUGUGUAGAGAUAGUAAGUUGGUACAUAAAUA	:|||::::|:|:|:|::||:|:||||||||||||	0	12	mO_074(IV)_gND8_v2(400-433)	591	543	0.0	expressed	32	ATACT	80	12	extenderA	445	20	448	ND8_v2-IV-448
214	mO_074	V	coding	42	35	791	833	ND9	ND9	490	532	uGuuGAAGuGuuAUCCAuuAuuuGGuuuGuuuGuAuuGuuAu	AUAGUUUGAUAGUAGGUAAUAGAUCGAGUAAACAUAACAAUA	|:|::||.|:|:|||||||||:|:|:|::|||||||||||||	1	13	mO_074(V)_gND9(491-532)	2404	2191	0.0	expressed	31	ATATA	80	4	extenderA	536	23	539	ND9-V-539
215	mO_075	IV	coding	42	36	683	725	ND7	ND7	918	960	uuAuAuuGuGAuAuuACCAuuGAGACCAuuAuuAuGuuAuuu	AAUAUGACAUUAUAGUGAUGGCUCUGGUGAUUAUACAAUAAA	|||||:|||:||||:||.|::|||||||:||.||||||||||	2	10	mO_075(IV)_gND7(919-960)	1526	1496	0.0	expressed	31	ATATT	79	5	extenderA	965	45	967	ND7-IV-967
216	mO_076	I	coding	33	50	238	271	ND8_v1	ND8	117	150	uGuuuGuuGuGuuACuAUUUGuuuACCCAuuGA	GUGAUUAAUAUAGUGACGAGUAAAUGGGUAACU	:::|.:||:|:|:|||.:|::||||||||||||	2	12	mO_076(I)_gND8_v1(118-150)	388	373	0.0	expressed	31	ATATA	76	19	extenderA	169	4	177	ND8_v1-I-177
217	mO_076	I	coding	33	50	238	271	ND8_v2	ND8	117	150	uGuuuGuuGuGuuACuAUUUGuuuACCCAuuGA	GUGAUUAAUAUAGUGACGAGUAAAUGGGUAACU	:::|.:||:|:|:|||.:|::||||||||||||	2	12	mO_076(I)_gND8_v2(118-150)	388	373	0.0	expressed	31	ATATA	76	19	extenderA	169	4	177	ND8_v2-I-177
218	mO_076	II	coding	40	35	382	422	COX3	COX3	353	393	uuGUUGuAuuAuuuGGuuuAuGuuuAuuuuuGuGuuGuGA	AGUAAUAUAGUGAGUUAGAUACGAAUAGAAACACAACACU	|::||:|||:|:|:::|:||||:||||:||||||||||||	0	12	mO_076(II)_gCOX3(354-393)	236	216	8.1779879991592e-233	expressed	32	AAATC	82	3	extenderA	396	23	400	COX3-II-400
219	mO_076	IV	coding	39	40	636	675	COX3	COX3	260	299	GuGGuuuAuuuGAuuuuuGuGuuuuAuuACGuuGuAuCC	UAUUAAGUGAGUUAAAGAUACGAGAUAAUGCGGCAUAGG	:|::||:|:|::||||:|:||:|:|||||||::||||||	0	6	mO_076(IV)_gCOX3(261-299)	1293	1265	0.0	expressed	31	ATATA	81	9	extenderA	308	16	308	COX3-IV-308
220	mO_077	II	coding	41	35	381	422	ND9	ND9	59	100	uCGuuuAuGuuuuuGuuuAAUUuuAuuuuAUUGuuuGuGuu	GGUAGAUGUGGAAGUAGAUUGAAGUGAGAUAACAAACACAA	:|:|:||::::||::|:|||:||:|:|:|||||||||||||	0	13	mO_077(II)_gND9(60-100)	2046	1947	0.0	expressed	31	ATATA	80	4	extenderA	104	2	106	ND9-II-106
221	mO_077	IV	coding	42	34	684	726	ND7	ND7	1104	1146	uuAuuGGAuGuuuGuuuGCGuGGuuuuuuAuuGCAuGAuuuA	AAUAGUCUAUGAGCGAAUGUACUAAGAGAUGACGUACUAAAU	||||::|||::|:|:||:|:||:||:|:||:|||||||||||	0	11	mO_077(IV)_gND7(1105-1146)	15259	14404	0.0	expressed	31	ATATA	80	3	extenderA	1149	59	1150	ND7-IV-1150
222	mO_078	I	coding	40	36	262	302	CR4	CR4	20	60	GUAUUUAUUAuuAuuuuAuuuuAAuuuuGGuuGuGCAuuu	CAUAUAUAGUGAUAGAAUGAAAUUAGAGCCAACACGUAAA	||||.|||:|:|||:|||:||||||:|:||||||||||||	1	12	mO_078(I)_gCR4(21-60)	221	218	3.276432051599405e-257	expressed	31	ATACT	77	5	extenderA	65	0	65	CR4-I-65
223	mO_078	II	coding	43	37	418	461	CR4	CR4	143	186	UUGUuuGuGuGGGuAuGuuuuAuuuGuuuuGuuAuAGuuGuuu	AACAGGUAUAUGCGUGUAGAAUGAGCAAGAUAAUAUCAACAAA	||||:::|:|:.|:|::|:|||:|:|||:|:||||||||||||	1	12	mO_078(II)_gCR4(144-186)	206	184	1.1162928248261292e-193	expressed	31	ATAAA	82	6	extenderA	192	7	192	CR4-II-192
224	mO_079	I	coding	39	36	251	290	ND8_v1	ND8	187	226	uuuuuGCGUUUUuAUUGGuGuGGuuuAGAGCGuuGuAuu	GAAAGUGUGAAAAUAGCUACGUUAAAUCUCGCAACAUAA	:|||::|::||||||:|:||:::||||||||||||||||	0	16	mO_079(I)_gND8_v1(188-226)	623	603	0.0	expressed	30	ATATA	78	6	extenderA	232	8	232	ND8_v1-I-232
225	mO_079	I	coding	39	36	251	290	ND8_v2	ND8	187	226	uuuuuGCGUUUUuAUUGGuGuGGuuuAGAGCGuuGuAuu	GAAAGUGUGAAAAUAGCUACGUUAAAUCUCGCAACAUAA	:|||::|::||||||:|:||:::||||||||||||||||	0	16	mO_079(I)_gND8_v2(188-226)	623	603	0.0	expressed	30	ATATA	78	6	extenderA	232	8	232	ND8_v2-I-232
226	mO_079	II	coding	42	34	427	469	ND7	ND7	278	320	GuuGuCuuuAUGuuuuGAGuAuAuGuuGCGAuGuuGuuuGuC	UAAUAGAGAUAUGAGACUCGUAUAUAGCGUUACAACAAACAG	:||:|||:|||::|:||||:||||:|:||:||||||||||||	0	12	mO_079(II)_gND7(279-320)	482	469	0.0	expressed	30	ATATG	78	4	extenderA	324	12	324	ND7-II-324
227	mO_079	IV	coding	43	36	628	671	CR3	CR3	231	274	GuuAuCAUuuuuAuuAuuGuAuAuAAGUUUuCGUUAUUAGAUU	UAAUGGUAGAAGUAAUGGUAUAUGUUCGAAAGCAGUAAUCUAA	:|||:|||:||:||||:::||||:|||:||||||:||||||||	0	8	mO_079(IV)_gCR3(232-274)	4279	4180	0.0	expressed	30	ATATA	80	6	extenderB	280	14	281	CR3-IV-281
228	mO_080	II	coding	32	34	388	420	RPS12	RPS12	234	266	uAuuAuAGAGGGUGGuGGuuuuGuuGAuuuAC	AUGAUGUUUUCUACUGCCAAGACAACUAAAUG	||:||:|:|:|:||::||||:|||||||||||	0	11	mO_080(II)_gRPS12(235-266)	1589	1559	0.0	expressed	30	ATATG	79	4	extenderA	270	12	270	RPS12-II-270
229	mO_080	IV	coding	46	37	609	655	RPS12	RPS12	186	232	GuuGCGuuGuuuuuuuuGuuGuuuuAuuGGuuuAGuuAuGUCAuuA	UAAUGUGACAGAGAGAGUGAUGAGAUAAUCAGUUCAAUACAGUAAU	:||:|::|||:|:|:|:::|::|:||||:||:.|||||||||||||	1	13	mO_080(IV)_gRPS12(187-232)	488	459	0.0	expressed	31	ATAAA	84	6	extenderA	238	11	240	RPS12-IV-240
230	mO_080	V	coding	44	36	767	811	COX3	COX3	665	709	GuuGuGGUGuuuuuGGuuCuAuuuuAuuuuuAuuGGAuuuAUuA	UAGUAUUAGAGAAGUCAAGGUAGAAUAAGAAUAACCUAAAUAAU	:|::|::|.|:||::||||:||:|||||:|||||||||||||||	1	15	mO_080(V)_gCOX3(666-709)	4333	4063	0.0	expressed	31	ATATA	83	5	extenderA	714	42	714	COX3-V-714
231	mO_081	I	coding	38	37	240	278	COX3	COX3	497	535	AuACAuuuuAUUUGUuuGuuAGuGGuuuAuuuGuuAAu	UAUGUGAAGUAGAUGGACAAUUACCGAAUAAACAAUUA	|||||:||:||:|:::|||||:|||:||||||||||||	0	12	mO_081(I)_gCOX3(498-535)	79	76	1.7706910031716282e-87	expressed	31	ATATA	74	6	extenderA	541	32	544	COX3-I-544
232	mO_082	I	coding	44	31	200	244	CR4	CR4	479	523	GGuuGuuGUUGuuAUuuGuGuAuAGGUUUAUuuAuAUGCGuuuu	UUAAUAGUAGUAAUAGAUACAUAUCCGAGUGAAUAUACGCAAAA	::||:|::|::||||:|:||||||||:|:|:|||||||||||||	0	13	mO_082(I)_gCR4(480-523)	7	4	0.0004552367772290909	non-expressed	31	AAAAC	48	0	extenderA	523	26	523	CR4-I-523
233	mO_082	II	coding	42	35	350	392	COX3	COX3	867	909	uuAuuuuGAuGuuuuAuGuGuuAuGuAuuuGuGuGuGuAAuu	AGUGGAAUUGUAAGAUAUAUAGUGCAUAGACACACACAUUAA	|:|::||:|::||:|||:|:|:|:||||:|||||||||||||	0	13	mO_082(II)_gCOX3(868-909)	185	170	2.509138584925477e-184	expressed	31	ATATA	80	4	extenderA	913	53	917	COX3-II-917
234	mO_082	IV	coding	31	46	644	675	COX3	COX3	74	105	GuGGuGuuuuuGuuuuuuuAuCuuuACCuGC	UACUAUAGAAGUGAAAGAGUGGAAAUGGACG	:||:|:|:||:::|||:|:|:||||||||||	0	10	mO_082(IV)_gCOX3(75-105)	70	55	1.49156136673859e-52	expressed	30	ATATA	83	16	extenderA	121	3	121	COX3-IV-121
235	mO_084	II	coding	40	34	411	451	COX3	COX3	129	169	uuGuuuGuuGGGAuuuAuuuGuuuAuuGUUUGGuAGuuuu	AGUGAAUAGUCUUGAAUAAGCAGAUAGCAAACCAUCAAAA	|:::||:|::|:|:|||||:||:|||:|||||||||||||	0	13	mO_084(II)_gCOX3(130-169)	2445	1833	0.0	expressed	30	ATATA	77	4	extenderA	173	7	174	COX3-II-174
236	mO_084	IV	coding	43	35	667	710	ND9	ND9	373	416	uuuGUuAuGCGuuuuuGuuGuuGGAACGCGAAuGUuuuGAUUU	AAAUAGUGUGUAGAAAUAAUAGUCUAGUGCUUACAAAACUAAA	|||:|:|::|:|:|||:||:|::||.|:|||||||||||||||	1	15	mO_084(IV)_gND9(374-416)	764	673	0.0	expressed	31	ATATA	81	4	extenderA	420	17	422	ND9-IV-422
237	mO_084	V	coding	43	35	821	864	ND9	ND9	490	533	uGuuGAAGuGuuAUCCAuuAuuuGGuuuGuuuGuAuuGuuAuu	AUAGUUUCAUGAUAGGUAGUAGAUUAAGCAAAUAUAACAAUAA	|:|::||||::|||||||:||:|::||:||||:||||||||||	0	10	mO_084(V)_gND9(491-533)	88939	77272	0.0	expressed	31	ATAGA	81	4	extenderA	537	23	539	ND9-V-539
238	mO_085	I	coding	43	31	235	278	CR4	CR4	383	426	uuAuGUuGUuuuuuGuuuuGGGUGGuuuuuuuGuuuuuGuuuu	AAUAUAGUAAAAGAUAGAGUCCAUCAAGAUAACAAAAACAAAA	||||:|::||||:|:|:|::|||:|||:|.|||||||||||||	1	13	mO_085(I)_gCR4(384-426)	1959	1685	0.0	expressed	31	AAAAC	76	0	extenderA	426	21	431	CR4-I-431
239	mO_085	V	coding	38	39	805	843	ND7	ND7	1034	1072	GuuAuuAUGuuuuuGuGuuGGuuuAuGuuCUCGuuuAC	UAAUGAUAUAGAGACAUGAUCGAGUAUAAGAGCAAAUG	:|||:|||:|:|:|||::|:|:|:||:|||||||||||	0	11	mO_085(V)_gND7(1035-1072)	2390	2351	0.0	expressed	30	ATATT	78	9	extenderA	1081	53	1082	ND7-V-1082
240	mO_086	I	coding	40	31	243	283	A6_v1	A6	507	547	uGuuGAuGuuuuuuGAUuuuuuuuAuuuuAuuuuuGuuuu	AUAACUGUGAGAGACUAAGAAGAAUGAAAUAAAAACAAAA	|:||||:::|:|:|||||:||:|||:||||||||||||||	0	14	mO_086(I)_gA6_v1(508-547)	35	19	1.9590391868202832e-14	expressed	31	AAAAC	72	0	extenderA	547	26	547	A6_v1-I-547
241	mO_086	I	coding	40	31	243	283	A6_v2	A6	507	547	uGuuGAuGuuuuuuGAUuuuuuuuAuuuuAuuuuuGuuuu	AUAACUGUGAGAGACUAAGAAGAAUGAAAUAAAAACAAAA	|:||||:::|:|:|||||:||:|||:||||||||||||||	0	14	mO_086(I)_gA6_v2(508-547)	35	19	1.9590391868202832e-14	expressed	31	AAAAC	72	0	extenderA	547	26	547	A6_v2-I-547
242	mO_086	III	coding	39	35	471	510	COX3	COX3	527	566	uuGuuAAuuuuuuuGuuuuGuGUUUUUGGuuuAGGuuuu	AGUGAUUAGAGAGACAGAGUAUAGAAACCAAAUCCAAAA	|:::||||:|:|:|||:|::|:|:|||||||||||||||	0	15	mO_086(III)_gCOX3(528-566)	420	396	0.0	expressed	31	ATATA	79	4	extenderA	570	33	570	COX3-III-570
243	mO_086	IV	coding	41	37	626	667	ND7	ND7	396	437	AuGGuuuuGGAuuuAGGuuGuuuGuCUCCGuuGUUAuGAuC	UAUUAAAGUGUAAGUUCAAUGAAUAGAGGCGUCAAUACUAG	||::|||::.|||:|:|||::||:||||||:.|||||||||	2	9	mO_086(IV)_gND7(397-437)	1481	1366	0.0	expressed	31	ATATA	79	6	extenderA	443	20	443	ND7-IV-443
244	mO_086	V	coding	43	36	783	826	RPS12	RPS12	28	71	UAAuAuAuAuuGuuuuuuuuGCGuAuGuGAUUUUUGuAuGGuu	AUUAUAUAUAGUAGUAGAAGUGCAUGUGUUGAAAACAUACCAA	||||||||||::|:.|:||::||||::::|:||||||||||||	1	12	mO_086(V)_gRPS12(29-71)	1038	997	0.0	expressed	30	ATATA	78	6	extenderA	77	0	77	RPS12-V-77
245	mO_087	II	coding	27	50	403	430	A6_v1	A6	33	60	AuAuGuuuuuAuuuuuuuuuuGuGAuu	UAUAUAGAAAUAGAAAGAGAGCACUAA	||||:|:|||||:|||:|:|:||||||	0	6	mO_087(II)_gA6_v1(34-60)	229490	227437	0.0	expressed	30	ATATA	80	20	extenderA	80	0	82	A6_v1-II-82
246	mO_087	II	coding	27	50	403	430	A6_v2	A6	33	60	AuAuGuuuuuAuuuuuuuuuuGuGAuu	UAUAUAGAAAUAGAAAGAGAGCACUAA	||||:|:|||||:|||:|:|:||||||	0	6	mO_087(II)_gA6_v2(34-60)	229490	227437	0.0	expressed	30	ATATA	80	20	extenderA	80	0	82	A6_v2-II-82
247	mO_087	V	coding	31	47	829	860	COX3	COX3	45	76	uuuGuuuCGuuGuAuAuuuGuuGGuGuuAGu	GAAUUGAGUAGUAUAAAAUCAACCACAAUCA	:||:.:||:|::|||.||.||||||||||||	3	12	mO_087(V)_gCOX3(46-76)	10	5	0.0001827016699179814	non-expressed	30	ATAAA	84	17	extenderA	93	1	94	COX3-V-94
248	mO_088	I	coding	39	37	242	281	COX3	COX3	384	423	GuGuuGuGAGuuuGCUUUCGuuuuuuGuuuACCuuAuAu	CAUAGUGUUCAGAUGGGAGCAGAGAGUAAAUGGAAUAUA	||:|::::|||:|:|::||||:|:|::||||||||||||	0	12	mO_088(I)_gCOX3(385-423)	7423	6842	0.0	expressed	30	ATATA	79	7	extenderA	430	25	433	COX3-I-433
249	mO_088	II	coding	44	33	398	442	ND8_v1	ND8	91	135	uuuuuuGuuuGuuuuuAuAuGuGUuuuGuuuGuuGuGuuACuAU	AAAGAGUAGAUAAAGAUAUGCAUAGAGCAAACAACAUAAUGAUA	|||:|::|:|:|||:||||:||:|:|:|||||||||:|||||||	0	7	mO_088(II)_gND8_v1(92-135)	1412	1311	0.0	expressed	31	ATATA	81	2	extenderA	137	2	141	ND8_v1-II-141
250	mO_088	II	coding	44	33	398	442	ND8_v2	ND8	91	135	uuuuuuGuuuGuuuuuAuAuGuGUuuuGuuuGuuGuGuuACuAU	AAAGAGUAGAUAAAGAUAUGCAUAGAGCAAACAACAUAAUGAUA	|||:|::|:|:|||:||||:||:|:|:|||||||||:|||||||	0	7	mO_088(II)_gND8_v2(92-135)	1412	1311	0.0	expressed	31	ATATA	81	2	extenderA	137	2	141	ND8_v2-II-141
251	mO_088	V	coding	34	40	765	799	ND8_v1	ND8	268	302	GAuGUUCGuGuuGGGuGGAGuuuuGGuGGuCAUC	UUGUAAGUGUAACUCAUCUUAAGAUCAUCAGUAG	:|::|||:::|||:||:||:||:|:||:||||||	0	6	mO_088(V)_gND8_v1(269-302)	45098	42519	0.0	expressed	31	ATATA	79	9	extenderA	311	12	311	ND8_v1-V-311
252	mO_088	V	coding	34	40	765	799	ND8_v2	ND8	268	302	GAuGUUCGuGuuGGGuGGAGuuuuGGuGGuCAUC	UUGUAAGUGUAACUCAUCUUAAGAUCAUCAGUAG	:|::|||:::|||:||:||:||:|:||:||||||	0	6	mO_088(V)_gND8_v2(269-302)	45098	42519	0.0	expressed	31	ATATA	79	9	extenderA	311	12	311	ND8_v2-V-311
253	mO_089	V	coding	37	41	834	871	COX3	COX3	836	873	AUUUAGuuuGAuuuuuuuuAuuGCGAuuuGuuuAuuu	UAAAUUAGAUUAGUGAAGAUGGUGCUAGACAAAUAAA	|||||:|:|:||:.:||:||:::||||:|||||||||	1	9	mO_089(V)_gCOX3(837-873)	5975	5081	0.0	expressed	31	ATATA	78	10	extenderA	883	52	889	COX3-V-889
254	mO_090	I	coding	44	36	223	267	CR3	CR3	124	168	uuAuGuuuGuuAUUUAGuuuuuGuuuuuuAuuGGAuuuuuGuuu	AAUAUAGUUAAUGAGUCAAGAGCAAAAGAUAAUCUAAAAACAAA	||||:|:.:|||:|:||||:|:|||||:||||:|||||||||||	1	11	mO_090(I)_gCR3(125-168)	3954	3626	0.0	expressed	30	ATATA	83	6	extenderA	174	8	174	CR3-I-174
255	mO_090	II	coding	34	40	420	454	A6_v1	A6	627	661	uAuAUUuGuuGGAuuuAUUuGCCGCCAuAuuACA	AUGUAGAUAGUUUGAGUGAAUGGAGGUAUAAUGU	||:||:|:|:::|:|:|:||:||.||||||||||	1	10	mO_090(II)_gA6_v1(628-661)	1364	1240	0.0	expressed	31	ATATA	81	9	extenderA	670	32	675	A6_v1-II-675
256	mO_090	II	coding	34	40	420	454	A6_v2	A6	627	661	uAuAUUuGuuGGAuuuAUUuGCCGCCAuAuuACA	AUGUAGAUAGUUUGAGUGAAUGGAGGUAUAAUGU	||:||:|:|:::|:|:|:||:||.||||||||||	1	10	mO_090(II)_gA6_v2(628-661)	1364	1240	0.0	expressed	31	ATATA	81	9	extenderA	670	32	675	A6_v2-II-675
257	mO_090	IV	coding	41	33	620	661	A6_v1	A6	563	604	uuuuGuuAuuGAuuuAuuuuAuuuAuuuuuGuGuuuuGuuu	AGAGUAGUGACUGAAUGGAAUGAAUAAAGACACAAAACAAA	|:|::|:|:|||:|||::|||:||||||:||||||||||||	0	12	mO_090(IV)_gA6_v1(564-604)	384	347	0.0	expressed	31	ATAAA	79	2	extenderA	606	28	606	A6_v1-IV-606
258	mO_090	IV	coding	41	33	620	661	A6_v2	A6	563	604	uuuuGuuAuuGAuuuAuuuuAuuuAuuuuuGuGuuuuGuuu	AGAGUAGUGACUGAAUGGAAUGAAUAAAGACACAAAACAAA	|:|::|:|:|||:|||::|||:||||||:||||||||||||	0	12	mO_090(IV)_gA6_v2(564-604)	384	347	0.0	expressed	31	ATAAA	79	2	extenderA	606	28	606	A6_v2-IV-606
259	mO_091	II	coding	41	35	428	469	RPS12	RPS12	223	264	AuGUCAuuAuuuAuuAuAGAGGGUGGuGGuuuuGuuGAuuu	UAUAGUGAUAGAUGAUGUCUCCUAUAGUCAAAACAACUAAA	||:|||:|||:||:||:|||||:|:.::|||||||||||||	1	13	mO_091(II)_gRPS12(224-264)	5766	5298	0.0	expressed	31	ATACA	79	4	extenderA	268	12	270	RPS12-II-270
260	mO_091	V	coding	40	38	775	815	ND9	ND9	490	530	uGuuGAAGuGuuAUCCAuuAuuuGGuuuGuuuGuAuuGuu	AUAAUUUCGUAAUAGAUGAUAGACUAAGUAGACAUAACAA	|:||:|||::|||||.|:|||:||:||::|:|||||||||	1	9	mO_091(V)_gND9(491-530)	42606	41446	0.0	expressed	30	ATATA	77	8	extenderA	538	23	539	ND9-V-539
261	mO_092	I	coding	44	34	253	297	A6_v1	A6	107	151	AGGuuAuGuuuuAuuGuGuAuuuuAAUuGuuuAAuGuuGAuuuu	UUUAAUGUAGUAUAGUGCAUGAGAUUAGUAAAUUACAACUAAAA	|::|||::|:.|||:::|||:|:||||::|||||||||||||||	1	15	mO_092(I)_gA6_v1(108-151)	1488	1404	0.0	expressed	30	ATACA	79	4	extenderA	155	3	159	A6_v1-I-159
262	mO_092	I	coding	44	34	253	297	A6_v2	A6	107	151	AGGuuAuGuuuuAuuGuGuAuuuuAAUuGuuuAAuGuuGAuuuu	UUUAAUGUAGUAUAGUGCAUGAGAUUAGUAAAUUACAACUAAAA	|::|||::|:.|||:::|||:|:||||::|||||||||||||||	1	15	mO_092(I)_gA6_v2(108-151)	1488	1404	0.0	expressed	30	ATACA	79	4	extenderA	155	3	159	A6_v2-I-159
263	mO_093	I	coding	38	37	232	270	ND8_v1	ND8	329	367	AUCGUCGuuGuAuuuAuuGuGGuuuuuGuAuGCAuGuu	UAGUAGCAGUAUAGAUAGUGUCAAGAGCAUACGUACAA	|||:||||::|||:|||::::|||:|:|||||||||||	0	11	mO_093(I)_gND8_v1(330-367)	154550	150099	0.0	expressed	31	ATATA	80	6	extenderA	373	16	373	ND8_v1-I-373
264	mO_093	I	coding	38	37	232	270	ND8_v2	ND8	329	367	AUCGUCGuuGuAuuuAuuGuGGuuuuuGuAuGCAuGuu	UAGUAGCAGUAUAGAUAGUGUCAAGAGCAUACGUACAA	|||:||||::|||:|||::::|||:|:|||||||||||	0	11	mO_093(I)_gND8_v2(330-367)	154550	150099	0.0	expressed	31	ATATA	80	6	extenderA	373	16	373	ND8_v2-I-373
265	mO_093	IV	coding	27	36	655	682	COX3	COX3	95	122	CuuuACCuGCCAuuGuuAuuGuGuAuu	GAAAUGGAUGGUGGUGGUAACACAUAA	||||||||:|||:::::||||||||||	0	10	mO_093(IV)_gCOX3(96-122)	207	171	2.339046376800683e-167	expressed	30	ATATT	78	6	extenderA	128	4	128	COX3-IV-128
266	mO_094	II	coding	34	29	422	456	ND7	ND7	476	510	AuGUUGuGGuuGuCGuAuGCAuuuGGCUUUCAuG	UAUAGUGUUAGUAGCAUAUGUAGAUUGAAAGUAC	||:|:::::|::||||||:|||:|::||||||||	0	6	mO_094(II)_gND7(477-517)	1736	1365	0.0	expressed	31	AAAAT	72	5	extenderA	515	23	518	ND7-II-518
267	mO_094	IV	coding	35	40	643	678	ND8_v1	ND8	329	364	AUCGUCGuuGuAuuuAuuGuGGuuuuuGuAuGCAu	UGGUAGUAGUGUAAAUAGCAUCAGAGACAUACGUA	|:|:||:|:::||||||:||:||:|:|||||||||	0	9	mO_094(IV)_gND8_v1(330-364)	2109	1963	0.0	expressed	31	ATATA	79	9	extenderA	373	15	373	ND8_v1-IV-373
268	mO_094	IV	coding	35	40	643	678	ND8_v2	ND8	329	364	AUCGUCGuuGuAuuuAuuGuGGuuuuuGuAuGCAu	UGGUAGUAGUGUAAAUAGCAUCAGAGACAUACGUA	|:|:||:|:::||||||:||:||:|:|||||||||	0	9	mO_094(IV)_gND8_v2(330-364)	2109	1963	0.0	expressed	31	ATATA	79	9	extenderA	373	15	373	ND8_v2-IV-373
269	mO_095	II	coding	43	34	437	480	ND7	ND7	1186	1229	uAGAUCGuuAGuuuuAuAuGuGAGGUUAUUGuAGGAUUGUUUA	AUUUAGUGAUCAGAAUAUGUACUCUAGUGACAUCCUAACAAAU	||:|||::||||:|||||::||||:|:|:||||||||||||||	0	14	mO_095(II)_gND7(1187-1229)	1229	1065	0.0	expressed	31	ATATA	80	3	initiator	1232	62	1232	ND7-II-1232
270	mO_095	V	coding	44	35	791	835	ND9	ND9	524	568	AuuGuuAuuuuGuGuGuuGGuGGAGGAGAUAGuAuGuACGuuuA	UAAUAGUGAAGUAUAUAAUCGUCUCUUUUGUUAUACAUGCAAAU	|||:|:|:||::|:|:||:|::|||:|:|:|:||||||||||||	0	12	mO_095(V)_gND9(525-568)	4887	4770	0.0	expressed	32	ATATA	81	3	extenderA	571	25	572	ND9-V-572
271	mO_096	II	coding	41	38	414	455	RPS12	RPS12	158	199	uAuuuuAUuuAuAuAAuuuuGuuuGGAuGuuGCGuuGuuuu	GUGAAAUGGAUAUAUUGAGAUAGAGCUACGACGCAACAAAA	:|:||||::|||||||:|:|:|:|.||||:|||||||||||	1	11	mO_096(II)_gRPS12(159-199)	37	36	1.4684682172093385e-42	expressed	31	ATATA	61	7	extenderA	206	9	206	RPS12-II-206
272	mO_096	V	coding	43	37	776	819	RPS12	RPS12	249	292	uGGuuuuGuuGAuuuACCCGGuGUAAAGuAuuAuACACGUAuu	AUUAAAGUAACUGAAUGAGCUAUGUUUCGUAAUAUGUGCAUAA	|::|||::||||:||||.||:|::||||:||||||||||||||	1	14	mO_096(V)_gRPS12(250-292)	248	241	2.919040087264459e-278	expressed	31	ATATA	82	6	extenderA	298	15	298	RPS12-V-298
273	mO_097	I	coding	25	36	305	330	CR4	CR4	189	214	uuuuuuuGuuGuuuuGGGuuGuGAu	GAAAAAGCAAUAGAAUCCAACACUA	:|||||:|||:|:||:|||||||||	0	9	mO_097(I)_gCR4(190-214)	14	13	2.854600254816473e-15	expressed	30	ATATA	77	6	extenderA	220	8	221	CR4-I-221
274	mO_097	V	coding	40	37	793	833	ND9	ND9	526	566	uGuuAuuuuGuGuGuuGGuGGAGGAGAUAGuAuGuACGuu	GUAAUAAGAUAUACAGUGACCUUCUCAAUUAUACAUGCAA	::|||||:|:|:|||::.||||:|||.||:||||||||||	2	10	mO_097(V)_gND9(527-566)	84	76	7.073066441138223e-82	expressed	32	ATAGT	81	5	extenderA	571	25	572	ND9-V-572
275	mO_098	I	coding	45	35	229	274	COX3	COX3	613	658	uuGuuuuuGuGAAACCAGuuAUGAGAGUUUGCAuuGuuAuuuAuu	AAUAAGAGUGUUUUGAUCAAUGCUAUUAAACGUGACAAUAAAUAA	||:||:|::::||||.|||||:||.|:||||||:|||||||||||	2	11	mO_098(I)_gCOX3(614-658)	677	585	0.0	expressed	31	ATACA	81	4	extenderA	662	39	662	COX3-I-662
276	mO_098	II	coding	35	41	422	457	A6_v1	A6	412	447	uuuGuuGuGuuuuuuAGAGuGuuuuuCuuuGuuGu	AAAUAGUAUAGAAGAUCUCACGAAUAGAGACAACA	|||:|::|:|:||:|||||||:||.|||:||||||	1	6	mO_098(II)_gA6_v1(413-447)	20463	19872	0.0	expressed	30	ATATT	78	11	extenderA	458	23	462	A6_v1-II-462
277	mO_098	II	coding	35	41	422	457	A6_v2	A6	412	447	uuuGuuGuGuuuuuuAGAGuGuuuuuCuuuGuuGu	AAAUAGUAUAGAAGAUCUCACGAAUAGAGACAACA	|||:|::|:|:||:|||||||:||.|||:||||||	1	6	mO_098(II)_gA6_v2(413-447)	20463	19872	0.0	expressed	30	ATATT	78	11	extenderA	458	23	462	A6_v2-II-462
278	mO_098	IV	coding	26	50	647	673	ND7	ND7	843	869	AuGAGuuuGuuGAuuuGuAAGCAAuG	UAUUUAGAUAAUUAGACAUUCGUUAC	||:|:|:|:||:||:|||||||||||	0	11	mO_098(IV)_gND7(844-869)	114	102	3.2750588515212858e-108	expressed	31	ATATA	77	19	extenderA	888	42	890	ND7-IV-890
279	mO_098	V	coding	42	34	787	829	ND7	ND7	1104	1146	uuAuuGGAuGuuuGuuuGCGuGGuuuuuuAuuGCAuGAuuuA	AGUGACUGAUAGGUAAAUGCAUCGAGAAGUGACGUACUAAAU	|:|:||:.|:|:::|||:|||:|:|:||:|:|||||||||||	1	11	mO_098(V)_gND7(1105-1146)	425	394	0.0	expressed	31	ATATA	81	3	extenderA	1149	58	1149	ND7-V-1149
280	mO_099	I	coding	45	34	230	275	COX3	COX3	613	658	uuGuuuuuGuGAAACCAGuuAUGAGAGUUUGCAuuGuuAuuuAuu	AAUAAGAGUGUUUUGAUCGAUACUUUGAGACGUGACAAUAAAUAA	||:||:|::::||||.||:|||||:|.|:||||:|||||||||||	2	11	mO_099(I)_gCOX3(614-658)	169	134	7.797521372314948e-127	expressed	30	ATACA	81	4	extenderA	662	39	662	COX3-I-662
281	mO_099	II	coding	40	36	422	462	A6_v1	A6	412	452	uuuGuuGuGuuuuuuAGAGuGuuuuuCuuuGuuGuGuCGu	AAACAGUGUGAAAGAUCUCAUAAGUAGAGACAAUACAGCA	|||||:::::|||:||||||:||:.|||:||||:||||||	1	6	mO_099(II)_gA6_v1(413-452)	15930	15822	0.0	expressed	30	AAATG	78	6	extenderA	458	23	462	A6_v1-II-462
282	mO_099	II	coding	40	36	422	462	A6_v2	A6	412	452	uuuGuuGuGuuuuuuAGAGuGuuuuuCuuuGuuGuGuCGu	AAACAGUGUGAAAGAUCUCAUAAGUAGAGACAAUACAGCA	|||||:::::|||:||||||:||:.|||:||||:||||||	1	6	mO_099(II)_gA6_v2(413-452)	15930	15822	0.0	expressed	30	AAATG	78	6	extenderA	458	23	462	A6_v2-II-462
283	mO_099	IV	coding	36	39	639	675	ND7	ND7	843	879	AuGAGuuuGuuGAuuuGuAAGCAAuGuuuuuuuGuu	UAUUUGAGUAGCUAGAUAUUCGUUAUAGAAAAACAA	||:|::|::|:|||:|:||||||||:|:||||||||	0	8	mO_099(IV)_gND7(844-879)	1844	1463	0.0	expressed	30	ATATA	85	9	extenderA	888	42	890	ND7-IV-890
284	mO_099	V	coding	42	34	786	828	ND7	ND7	1104	1146	uuAuuGGAuGuuuGuuuGCGuGGuuuuuuAuuGCAuGAuuuA	AGUGACUUAUAGGUAGAUGUAUCAGAAAAUGACGUACUAAAU	|:|:||:||:|:::|:|:|:|:||:|||||:|||||||||||	0	11	mO_099(V)_gND7(1105-1146)	4487	4328	0.0	expressed	31	ATATA	81	3	extenderA	1149	58	1149	ND7-V-1149
285	mO_100	I	coding	41	36	260	301	COX3	COX3	386	427	GuuGuGAGuuuGCUUUCGuuuuuuGuuuACCuuAuAuGuuu	CAAUGUUUGAGUGAGAGUAAAAGAUAGAUGGAAUAUACAAA	|||:::|::|::||:||:||||:|:|:||||||||||||||	0	14	mO_100(I)_gCOX3(387-427)	2092	2026	0.0	expressed	30	ATATA	78	6	extenderA	433	25	433	COX3-I-433
286	mO_100	II	coding	45	35	427	472	COX3	COX3	341	386	uuAuGGCGuuuuuuGUUGuAuuAuuuGGuuuAuGuuuAuuuuuGu	AAUAUUGUAGAGAAUGACAUAAUGAGUCAAGUACAAAUAAAAACA	||||::|:|:|:||::|||||||:|::|||:||||||||||||||	0	14	mO_100(II)_gCOX3(342-386)	503	472	0.0	expressed	31	ATATA	83	4	extenderA	390	23	400	COX3-II-400
287	mO_100	IV	coding	40	35	642	682	CR4	CR4	383	423	uuAuGUuGUuuuuuGuuuuGGGUGGuuuuuuuGuuuuuGu	AAUAUGGUAAGAGAUAGAACUCACUAAGAAAACAAAAACA	||||::::||:|:|:|:|||:|||:||:||||||||||||	0	12	mO_100(IV)_gCR4(384-423)	1120	1083	0.0	expressed	31	ATATA	78	4	extenderA	427	20	427	CR4-IV-427
288	mO_101	I	coding	33	36	205	238	ND9	ND9	556	589	uAuGuACGuuuACGAuGuuAuuuuuGuuGuuGC	GUAUAUGCAGAUGUUACUAUAAAGACAACAACG	:||:|||||:|||:|||.|||||:|||||||||	1	9	mO_101(I)_gND9(557-589)	1551	1047	0.0	expressed	30	ATACA	77	6	extenderA	595	27	597	ND9-I-597
289	mO_101	IV	coding	42	43	720	762	CR3	CR3	42	84	uAuGuuuGAUUGuuuGGuuuuGuuGUUUuuuuAuuGuuuGuu	AUAUAUGCUAGUGAAUCAGAGUAACAAGAAAGUAGCAAACAA	|||:|.:|||:::||:||:|::|||||:|||:||:|||||||	1	7	mO_101(IV)_gCR3(43-84)	35263	34360	0.0	expressed	31	ATATA	80	12	extenderA	96	2	98	CR3-IV-98
290	mO_102	I	coding	42	35	214	256	CR4	CR4	476	518	uuuGGuuGuuGUUGuuAUuuGuGuAuAGGUUUAUuuAuAUGC	GAAUUAAUAGUGAUAGUGAACAUAUGUCUAGAUAAAUAUACG	:||::||:|:::|:|:|:||||:||:||:|:|||||||||||	0	11	mO_102(I)_gCR4(477-518)	483	450	0.0	expressed	31	AAAAG	74	4	extenderA	522	26	523	CR4-I-523
291	mO_102	II	coding	41	36	361	402	COX3	COX3	867	908	uuAuuuuGAuGuuuuAuGuGuuAuGuAuuuGuGuGuGuAAu	AAUGGAAUUAUAGAAUAUGCAGUAUAUAAAUAUACACAUUA	|||::||:||:|:||||::||:||:|||||:|:||||||||	0	8	mO_102(II)_gCOX3(868-908)	446	434	0.0	expressed	30	ATATA	80	6	extenderA	914	53	917	COX3-II-917
292	mO_102	IV	coding	29	45	650	679	COX3	COX3	72	101	uAGuGGuGuuuuuGuuuuuuuAuCuuuAC	AUUACCGUAGAAGCAAGAGAAUAGAAAUG	||:|||::|:||:|||:|:||||||||||	0	10	mO_102(IV)_gCOX3(73-101)	325	242	1.0288552180163398e-215	expressed	31	ATATA	77	14	extenderA	115	2	115	COX3-IV-115
293	mO_103	I	coding	37	37	225	262	COX3	COX3	151	188	uuAuuGUUUGGuAGuuuuuuAuuuGuuGAuuGuGGuu	AAUAGUAAAUCAUUAGGAAAUAAGCGACUAACACCAA	||||::|||:|||:|::||||||:|:|||||||||||	0	11	mO_103(I)_gCOX3(152-188)	2387	2121	0.0	expressed	30	ATATT	78	7	extenderA	195	9	199	COX3-I-199
294	mO_103	II	coding	38	48	441	479	ND9	ND9	516	554	uuGuuuGuAuuGuuAuuuuGuGuGuuGGuGGAGGAGAU	AAUAAUUAUAAUAAUGGAGUAUAUAGUCACUUCCUCUA	||:||.:||||:|||::|::|:|:|::|||:|||||||	1	7	mO_103(II)_gND9(517-554)	1431	1355	0.0	expressed	31	ATATA	78	17	extenderB	571	26	574	ND9-II-574
295	mO_103	IV	coding	38	39	715	753	COX3	COX3	638	676	AGUUUGCAuuGuuAuuuAuuACAuuAAGuuGuGGUGuu	UUAAAUGUGACAAUGAAUAAUGUGAUUUAACACCACAA	|:|||:||:|||||:||||||||:|||:||||||||||	0	10	mO_103(IV)_gCOX3(639-676)	113	112	1.2183444424772576e-133	expressed	30	ATATA	77	9	extenderA	685	41	696	COX3-IV-696
296	mO_104	I	coding	41	37	227	268	COX3	COX3	523	564	uuAuuuGuuAAuuuuuuuGuuuuGuGUUUUUGGuuuAGGuu	AAUAGAUAGUUAGAGAAGCAAAGUACAAGAGCCAAAUCCAA	||||:|:|:|||:|:||:||||::||||:|:||||||||||	0	10	mO_104(I)_gCOX3(524-564)	4437	4185	0.0	expressed	31	ATATA	80	6	extenderA	570	34	571	COX3-I-571
297	mO_104	II	coding	43	37	405	448	RPS12	RPS12	143	186	GuGuAuuGuAuGCCGuAuuuuAUuuAuAuAAuuuuGuuuGGAu	UAUAUAGUGUACAGUGUGAAAUAGAUAUAUUGAAACAAACCUA	:|:|||:::|||.|::|:|||||:|||||||:|||||||||||	1	11	mO_104(II)_gRPS12(144-186)	537	512	0.0	expressed	31	ATATA	81	6	extenderA	192	7	192	RPS12-II-192
298	mO_105	IV	coding	39	37	648	687	CR3	CR3	80	119	uGuuuGuACAuuuuuuuuGuuuuuuAuuuGuuuGuGAUU	AUAGAUAUGUAGAGAAGACAGAAGAUAGACAAACACUAA	|:|:|:|||||:|:||:|||:||:|||:|||||||||||	0	11	mO_105(IV)_gCR3(81-119)	531	514	0.0	expressed	31	ATAAA	79	6	extenderA	125	4	130	CR3-IV-130
299	mO_106	II	coding	31	36	391	422	RPS12	RPS12	234	265	uAuuAuAGAGGGUGGuGGuuuuGuuGAuuuA	AUGACAUUUUCUACCGUCAAGACAACUAAAU	||:|.||:|:|:|||::|||:||||||||||	1	10	mO_106(II)_gRPS12(235-265)	590	573	0.0	expressed	31	ATATA	72	5	extenderA	270	12	270	RPS12-II-270
300	mO_106	IV	coding	44	38	612	656	RPS12	RPS12	186	230	GuuGCGuuGuuuuuuuuGuuGuuuuAuuGGuuuAGuuAuGUCAu	UAAUGUGGCAGAGAAAGUAAUAGAAUAGCCAGUUCAAUACAGUA	:||:|:::||:|:|||::||:|:||||:|||:.|||||||||||	1	11	mO_106(IV)_gRPS12(187-230)	2540	2475	0.0	expressed	32	ATATA	83	6	extenderA	236	11	240	RPS12-IV-240
301	mO_107	II	coding	38	37	424	462	COX3	COX3	351	389	uuuuGUUGuAuuAuuuGGuuuAuGuuuAuuuuuGuGuu	AAAGUGACGUAGUAAGUCAGAUACAGAUAAAAACACAA	|||:::||:||:|||::||:|||||:||||||||||||	0	12	mO_107(II)_gCOX3(352-389)	6638	6395	0.0	expressed	31	ACATA	79	6	extenderA	395	23	400	COX3-II-400
302	mO_107	IV	coding	32	36	707	739	RPS12	RPS12	166	198	uuAuAuAAuuuuGuuuGGAuGuuGCGuuGuuu	GAUAUGUUAGAGUAAGCCUAUAAUGCAACAAA	:||||:|||:|::||:||||:||:||||||||	0	8	mO_107(IV)_gRPS12(167-198)	8978	8609	0.0	expressed	32	ATATA	83	4	extenderA	202	8	206	RPS12-IV-206
303	mO_108	IV	coding	46	34	634	680	A6_v1	A6	294	340	GuAuuGuuuuuuuAuuGuAuAuuGCAuuuuuAuuuuuGuuuuGuuu	UAUGGUAAAGAGAUGAUAUAUGACGUAGAAAUAGAAACAAAACAAA	:||:::|||:|:||:|:||||:|||||:|||||:||||||||||||	0	12	mO_108(IV)_gA6_v1(295-340)	46	42	3.1513990312040588e-46	expressed	30	ATATA	81	4	extenderA	344	16	344	A6_v1-IV-344
304	mO_108	IV	coding	46	34	634	680	A6_v2	A6	294	340	GuAuuGuuuuuuuAuuGuAuAuuGCAuuuuuAuuuuuGuuuuGuuu	UAUGGUAAAGAGAUGAUAUAUGACGUAGAAAUAGAAACAAAACAAA	:||:::|||:|:||:|:||||:|||||:|||||:||||||||||||	0	12	mO_108(IV)_gA6_v2(295-340)	46	42	3.1513990312040588e-46	expressed	30	ATATA	81	4	extenderA	344	16	344	A6_v2-IV-344
305	mO_109	III	coding	43	37	480	523	A6_v1	A6	216	259	uGuGGuuuAuGuuGuuuAAuuuAuAuAGuuuGAUUUUGuAuuA	AUAUUAAGUGCAGUAGAUUGAGUGUAUCAGACUAAAACAUAAU	|:|::||:|:||::|:|||:|:|:|||||:|||||||||||||	0	13	mO_109(III)_gA6_v1(217-259)	3320	3041	0.0	expressed	31	ATACA	80	6	extenderA	265	9	266	A6_v1-III-266
306	mO_109	III	coding	43	37	480	523	A6_v2	A6	216	259	uGuGGuuuAuGuuGuuuAAuuuAuAuAGuuuGAUUUUGuAuuA	AUAUUAAGUGCAGUAGAUUGAGUGUAUCAGACUAAAACAUAAU	|:|::||:|:||::|:|||:|:|:|||||:|||||||||||||	0	13	mO_109(III)_gA6_v2(217-259)	3320	3041	0.0	expressed	31	ATACA	80	6	extenderA	265	9	266	A6_v2-III-266
307	mO_109	IV	coding	45	34	638	683	A6_v1	A6	140	185	AuGuuGAuuuuuGAuuuuuuAuuAuuuuGuuuGUUUGAuuuGuAu	UAUAGUUAGAAGUUGGAAGAUAAUGAGACAGACAAACUAAACAUA	||:|::||:||::|::||:|||||:|:|||:||||||||||||||	0	14	mO_109(IV)_gA6_v1(141-185)	2377	2173	0.0	expressed	32	ATATA	79	2	extenderA	187	5	187	A6_v1-IV-187
308	mO_109	IV	coding	45	34	638	683	A6_v2	A6	140	185	AuGuuGAuuuuuGAuuuuuuAuuAuuuuGuuuGUUUGAuuuGuAu	UAUAGUUAGAAGUUGGAAGAUAAUGAGACAGACAAACUAAACAUA	||:|::||:||::|::||:|||||:|:|||:||||||||||||||	0	14	mO_109(IV)_gA6_v2(141-185)	2377	2173	0.0	expressed	32	ATATA	79	2	extenderA	187	5	187	A6_v2-IV-187
309	mO_110	I	coding	50	31	284	334	ND8_v1	ND8	61	111	uGuAuGuuuuuuuuuGAuuuuuuGUUUUUuuuuuuuGuuuGuuuuuAuAu	AUAUAUAAAGAGAGAUUGAAAGACAAGAAAAGAAAACAAACAAAAAUAUA	|:|||:|||:|:|:|:|:|||:||||:||||:||||||||||||||||||	0	18	mO_110(I)_gND8_v1(62-111)	2071	1964	0.0	expressed	31	ATATA	80	0	extenderA	111	1	111	ND8_v1-I-111
310	mO_110	I	coding	50	31	284	334	ND8_v2	ND8	61	111	uGuAuGuuuuuuuuuGAuuuuuuGUUUUUuuuuuuuGuuuGuuuuuAuAu	AUAUAUAAAGAGAGAUUGAAAGACAAGAAAAGAAAACAAACAAAAAUAUA	|:|||:|||:|:|:|:|:|||:||||:||||:||||||||||||||||||	0	18	mO_110(I)_gND8_v2(62-111)	2071	1964	0.0	expressed	31	ATATA	80	0	extenderA	111	1	111	ND8_v2-I-111
311	mO_110	II	coding	39	35	440	479	ND7	ND7	995	1034	AuuuGCUUGUGuuGAACACCCCAAAGGuGAGuAuuGuuu	UAAGUGAGUAUAGUUUGUGGCGUUUACACUCAUAACAAA	|||::||::|:|::||||||.||||.|||||||||||||	2	13	mO_110(II)_gND7(996-1034)	134	4	0.9706400884767091	non-expressed	32	ATAAA	83	3	extenderA	1037	49	1037	ND7-II-1037
312	mO_110	IV	coding	42	35	682	724	ND7	ND7	745	787	GuuGuuAUGAGUuGuAuuuuAuGuuuuGuuAuGAuuAuuGuu	UAAUAGUAUUUGACAUAGAGUGCAAAGCAGUACUAAUAACAA	:||:|:||:|::|||||:|:|:||||:||:||||||||||||	0	12	mO_110(IV)_gND7(746-787)	545	516	0.0	expressed	31	ATATA	79	4	extenderA	791	37	793	ND7-IV-793
313	mO_110	Orphan	coding	26	0	593	619	ND7	ND7	230	256	GuAUUUCGACAGGUUAGAuuAuGuuA	CAUAGAGCUGUCUAAUCAAAUACAAU	||||:|||||||:||||.||||||||	1	8	mO_110(Orphan)_gND7(231-256)	8102	8102	0.0	expressed	-1	ATAAC	37	1	extenderA	257	10	262	ND7-Orphan-262
314	mO_111	I	coding	48	31	215	263	ND9	ND9	198	246	uuGuGAuuuuuGuuuuuAuAuuGUUGuGAUUuGuuAuuGAuuGAuuuu	GAUAUUAAGAGUAUAGAUAUGGUGACAUUAGACGAUAACUAACUAAAA	:|:|:|||:|::|.|:||||::::|||:||:||:||||||||||||||	1	14	mO_111(I)_gND9(199-246)	79	26	9.270387522634763e-13	expressed	31	AAAAT	77	0	extenderA	246	9	253	ND9-I-253
315	mO_111	II	coding	47	35	426	473	A6_v1	A6	529	576	uuAuuuuAuuuuuGuuuuuuuuuuuuAuGGuGuuuuuuGuuAuuGAu	AAUAAAAUGGAAGUGAAAGAAGAAGAUACUACGAAGAACAAUAACUA	||||||||::||:::|||:||:||:||||:||:||:|||||||||||	0	11	mO_111(II)_gA6_v1(530-576)	364	343	0.0	expressed	31	ATATA	80	4	extenderA	580	27	583	A6_v1-II-583
316	mO_111	II	coding	47	35	426	473	A6_v2	A6	529	576	uuAuuuuAuuuuuGuuuuuuuuuuuuAuGGuGuuuuuuGuuAuuGAu	AAUAAAAUGGAAGUGAAAGAAGAAGAUACUACGAAGAACAAUAACUA	||||||||::||:::|||:||:||:||||:||:||:|||||||||||	0	11	mO_111(II)_gA6_v2(530-576)	364	343	0.0	expressed	31	ATATA	80	4	extenderA	580	27	583	A6_v2-II-583
317	mO_111	IV	coding	35	37	627	662	A6_v1	A6	199	234	GuGUUUGuuuuuAuuGuuGuGGuuuAuGuuGuuuA	UGCAGGGAAAAGUCACAGUACUAAAUACAACAAAU	::||::.||||:|.|||::||:|||||||||||||	2	13	mO_111(IV)_gA6_v1(200-234)	33	25	6.2845620150361564e-24	expressed	31	AATGT	70	6	extenderA	240	8	242	A6_v1-IV-242
318	mO_111	IV	coding	35	37	627	662	A6_v2	A6	199	234	GuGUUUGuuuuuAuuGuuGuGGuuuAuGuuGuuuA	UGCAGGGAAAAGUCACAGUACUAAAUACAACAAAU	::||::.||||:|.|||::||:|||||||||||||	2	13	mO_111(IV)_gA6_v2(200-234)	33	25	6.2845620150361564e-24	expressed	31	AATGT	70	6	extenderA	240	8	242	A6_v2-IV-242
319	mO_112	IV	coding	43	35	627	670	CR3	CR3	231	274	GuuAuCAUuuuuAuuAuuGuAuAuAAGUUUuCGUUAUUAGAUU	UGAUAGUGAAGAUGAUGGUAUAUGUUUAAAGGCAAUAAUCUAA	::|||||:||:||:||:::||||:||:|||:||||||||||||	0	12	mO_112(IV)_gCR3(232-274)	1854	1735	0.0	expressed	30	ATATA	79	5	extenderB	279	14	281	CR3-IV-281
320	mO_113	I	coding	43	37	276	319	CR3	CR3	153	196	AuuGGAuuuuuGuuuuuuAuuuAAuAuGGGuuuAUuGuuGuGu	UAAUUUAGAAGUGAAAGAUAGAUUGUACUCGAAUAACAACACA	|||::||:||:::|||:|||:|||:|||:|:||||||||||||	0	12	mO_113(I)_gCR3(154-196)	237	223	1.176154788764808e-247	expressed	32	ATATT	81	5	extenderA	201	9	204	CR3-I-204
321	mO_113	II	coding	43	36	429	472	COX3	COX3	768	811	uAAuuuuuuGuGuAuGGAuACACGuuuuGuuuuuuuGuAuuGu	GUUAAAGAGUGUAUAUCUAUGUGUAGAGCAAAAGAACAUAACA	:|||||:|::::|||:|||||||:|:|:|||||:|||||||||	0	9	mO_113(II)_gCOX3(769-811)	274	262	2.945353370962061e-296	expressed	30	ATATA	78	6	extenderA	817	49	822	COX3-II-822
322	mO_114	I	coding	28	36	242	270	CR4	CR4	304	332	GuGuuGUUGuuuuuAUUuGGuuuGuuuG	CGCAGCGACGAUGAUAAUCUAAACAAAC	|:||:|:||:|.:||||.|:||||||||	2	8	mO_114(I)_gCR4(305-332)	13	3	0.043349863307011814	non-expressed	30	AAATC	75	6	extenderA	338	15	338	CR4-I-338
323	mO_114	II	coding	46	30	391	437	COX3	COX3	775	821	uuGuGuAuGGAuACACGuuuuGuuuuuuuGuAuuGuGuuuGuuuAu	AGUAUAUGCUUAAGUGGGAAACAGAGAAAUAUAACACAAACAAAUA	|::|:||:|:||.|||.:|||||:|:|||:||||||||||||||||	2	17	mO_114(II)_gCOX3(776-822)	360	316	0.0	expressed	31	ATAAA	83	0	extenderA	821	49	822	COX3-II-822
324	mO_114	IV	coding	40	38	649	689	COX3	COX3	184	224	GGuuuuAuuuuuuuuuuuGuuGGuuuuuGuAuuuGuuuGu	UUAAAGUGAAAGAAAGAGCAACCGAAGACAUAGACAAACA	::|||:|:|||:|||:|:|||||:||:|||||:|||||||	0	7	mO_114(IV)_gCOX3(185-224)	1733	1702	0.0	expressed	30	ATATA	79	8	extenderA	232	10	234	COX3-IV-234
325	mO_114	V	coding	45	35	814	859	ND3	ND3	279	324	uAGuGuuGuuuuAuuuuuGuuAUGGuuuuuuGUUUUuGuGGuuuu	AUUAUAAUAAGAUAGAGAUAAUGCUAGAAGAUGGAAACACCAAAA	||:|:||:||:|||:|:|:|||:|:|:||:|:::|||||||||||	0	11	mO_114(V)_gND3(280-324)	6246	6058	0.0	expressed	31	ATATA	79	4	extenderA	328	9	328	ND3-V-328
326	mO_115	I	coding	36	37	214	250	COX3	COX3	434	470	uAuuAuGuGAuuAuGGuuuuGuuuuuuAuuGGUAuu	AUAGUGUACUGAUGCUAAGACAGAAGAUAACCAUAA	|||:|::|||:||:|:||:|||:||:||||||||||	0	10	mO_115(I)_gCOX3(435-470)	14665	13718	0.0	expressed	31	ATACA	78	6	extenderA	476	29	477	COX3-I-477
327	mO_115	II	coding	43	33	431	474	CR4	CR4	513	556	uAUGCGuuuuuuAuuuuAGAuAAUuAuGGAUUGGUUUUAUAAA	AUAUGUGAAGAGUAGAGUCUAUUAAUGCCUAACCAAAAUAUUU	|||:|::||:|:||:|:|||||||||:||||||||||||||||	0	16	mO_115(II)_gCR4(514-556)	2751	2420	0.0	expressed	30	AAATT	79	3	initiator	559	27	559	CR4-II-559
328	mO_115	IV	coding	43	37	633	676	COX3	COX3	234	277	GuuAGAuuuGuuuuGuGAuuuuuuACGuGGuuuAuuuGAuuuu	UAAUUUGAAUAAGACAUUGAGAGAUGCAUUAAAUAAACUAAAA	:|||:|:||:||:|||:|:|:|:|||||::|||||||||||||	0	13	mO_115(IV)_gCOX3(235-277)	1654	1535	0.0	expressed	31	ATATA	81	6	extenderA	283	15	289	COX3-IV-289
329	mO_116	I	coding	43	38	245	288	COX3	COX3	405	448	uuuuuGuuuACCuuAuAuGuuuuGuuGuuuAuuAuGuGAuuAu	AAAAGUAGAUGGAAUAUAUGAAGCGACAGAUAAUACACUAAUA	||||::|:||||||||||::||:|:|||:||||||||||||||	0	14	mO_116(I)_gCOX3(406-448)	262	199	1.0090420773154079e-180	expressed	30	ATATA	96	8	extenderA	456	28	456	COX3-I-456
330	mO_116	II	coding	38	36	438	476	CR4	CR4	115	153	uuGuuGuuuuGuuuuuuGuuuuuGuuGUUUGUuuGuGu	GGUGACAAGAUAGAGAGUAGAGACAACAGACAAACACA	::::||||:|:|:|:|::|:|:||||||:|||||||||	0	9	mO_116(II)_gCR4(116-153)	442	274	1.7880897362879973e-209	expressed	31	ATACT	83	5	extenderA	158	6	165	CR4-II-165
331	mO_116	IV	coding	49	35	752	801	A6_v1	A6	223	272	uAuGuuGuuuAAuuuAuAuAGuuuGAUUUUGuAuuAUUGuAuuACUuAU	AUAUAAUAGAUUUAGUGUGUUAGACUAGAGUAUAGUGACAUAAUGAAUA	|||:||:|:|||.|:|:|:|:|:||||:|::|||:|:||||||||||||	1	12	mO_116(IV)_gA6_v1(224-272)	1637	1348	0.0	expressed	31	ATATA	81	4	extenderA	276	11	276	A6_v1-IV-276
332	mO_116	IV	coding	49	35	752	801	A6_v2	A6	223	272	uAuGuuGuuuAAuuuAuAuAGuuuGAUUUUGuAuuAUUGuAuuACUuAU	AUAUAAUAGAUUUAGUGUGUUAGACUAGAGUAUAGUGACAUAAUGAAUA	|||:||:|:|||.|:|:|:|:|:||||:|::|||:|:||||||||||||	1	12	mO_116(IV)_gA6_v2(224-272)	1637	1348	0.0	expressed	31	ATATA	81	4	extenderA	276	11	276	A6_v2-IV-276
333	mO_117	IV	coding	31	46	680	711	ND7	ND7	916	947	AuuuAuAuuGuGAuAuuACCAuuGAGACCAu	UAAAUGUGAUAUUGUGAUGGUAGUUCUGGUA	|||||:|:|:|:|:|:||||||::|||||||	0	7	mO_117(IV)_gND7(917-947)	300	293	0.0	expressed	31	ATATA	78	15	extenderA	962	45	967	ND7-IV-967
334	mO_118	IV	coding	36	34	637	673	ND7	ND7	33	69	uuuAuGuuAuuuuuGGuAGuuuuuuuACAuuuGuAu	AGAUGCAAUGAAAGCCGUCAAGAGAAUGUAAACAUA	|:||:||||:|||:||:||||:|:||||||||||||	0	12	mO_118(IV)_gND7(34-69)	71545	68111	0.0	expressed	30	AAATA	79	4	extenderA	73	0	73	ND7-IV-73
335	mO_119	I	coding	48	34	232	280	ND8_v1	ND8	123	171	uuGuGuuACuAUUUGuuuACCCAuuGAGuuAACCAuuGuuAGuuuAuu	AAUAUAAUGGUAAGUAGAUGUGUCACUGAAUUGGUAACAAUCAAAUAA	||:|:||||:|||::|:|||.||.|||.||||||||||||||||||||	3	20	mO_119(I)_gND8_v1(124-171)	1615	1330	0.0	expressed	31	ACAAA	80	3	extenderA	174	4	177	ND8_v1-I-177
336	mO_119	I	coding	48	34	232	280	ND8_v2	ND8	123	171	uuGuGuuACuAUUUGuuuACCCAuuGAGuuAACCAuuGuuAGuuuAuu	AAUAUAAUGGUAAGUAGAUGUGUCACUGAAUUGGUAACAAUCAAAUAA	||:|:||||:|||::|:|||.||.|||.||||||||||||||||||||	3	20	mO_119(I)_gND8_v2(124-171)	1615	1330	0.0	expressed	31	ACAAA	80	3	extenderA	174	4	177	ND8_v2-I-177
337	mO_119	II	coding	33	48	403	436	ND7	ND7	110	143	uuuAuGuuGuuuAuuGuAuuuuuGuGGuGAAuu	AAAUGUAGUAGAUGAUAUAGAGACGUCACUUAA	||||::|::|:||:|:|||:|:||::|||||||	0	7	mO_119(II)_gND7(111-143)	560	426	0.0	expressed	31	ATATA	83	17	extenderA	160	6	161	ND7-II-161
338	mO_119	IV	coding	38	37	692	730	RPS12	RPS12	192	230	uuGuuuuuuuuGuuGuuuuAuuGGuuuAGuuAuGUCAu	AAUGAGUGAAAUGACAUAAUAGCCAUAUCGAUACAGUA	||::|:.:|||::|||.||||:|||.|||:||||||||	3	8	mO_119(IV)_gRPS12(193-230)	52	32	9.696407784758454e-26	expressed	31	TTATA	78	6	extenderA	236	11	240	RPS12-IV-240
339	mO_119	V	coding	39	39	842	881	COX3	COX3	664	703	AGuuGuGGUGuuuuuGGuuCuAuuuuAuuuuuAuuGGAu	UUAAUACUGUAGAAGUCAAGAUGAGAUGAGAAUAACCUA	|:||:||:::|:||::||||||:|:||:|:|||||||||	0	9	mO_119(V)_gCOX3(665-703)	31966	31073	0.0	expressed	30	ATATA	78	9	extenderA	712	42	714	COX3-V-714
340	mO_120	I	coding	37	37	237	274	A6_v1	A6	257	294	uAUUGuAuuACUuAUUUGAAuuuGUAUuuGuuGuuuu	AUGACAUAGUGAGUGAACUUAAGUAUAGACAACAAAA	||:|||||:|||:|:|||||||::|||:|||||||||	0	9	mO_120(I)_gA6_v1(258-294)	711	686	0.0	expressed	31	ATATA	78	6	extenderA	300	13	303	A6_v1-I-303
341	mO_120	I	coding	37	37	237	274	A6_v2	A6	257	294	uAUUGuAuuACUuAUUUGAAuuuGUAUuuGuuGuuuu	AUGACAUAGUGAGUGAACUUAAGUAUAGACAACAAAA	||:|||||:|||:|:|||||||::|||:|||||||||	0	9	mO_120(I)_gA6_v2(258-294)	711	686	0.0	expressed	31	ATATA	78	6	extenderA	300	13	303	A6_v2-I-303
342	mO_120	IV	coding	28	39	648	676	ND3	ND3	138	166	GuuGuuGuuuGuGAuuuuCGuGuGGUUu	UAGCGGUAGAUAUCAAAAGCACACCAAA	:|:|:::|:|:|:.||||||||||||||	1	14	mO_120(IV)_gND3(139-166)	394	377	0.0	expressed	30	ATATG	80	9	extenderA	175	3	175	ND3-IV-175
343	mO_121	II	coding	41	37	421	462	ND7	ND7	1025	1066	GuAuuGuuuGuuAuuAUGuuuuuGuGuuGGuuuAuGuuCUC	UAUAGUGAACAAUGAUACGGAGAUACGAUCAAAUACAAGAG	:|||:::||||||:||||::|:|:||:|:||||||||||||	0	12	mO_121(II)_gND7(1026-1066)	1568	1511	0.0	expressed	31	ATATA	80	6	extenderA	1072	52	1072	ND7-II-1072
344	mO_121	IV	coding	40	38	715	755	RPS12	RPS12	157	197	GuAuuuuAUuuAuAuAAuuuuGuuuGGAuGuuGCGuuGuu	UAUAGAGUGAAUAUGUUAGAAUGAGCCUAUAACGCAACAA	:|||:|:|:|||||:|||:||::|:||||:||||||||||	0	10	mO_121(IV)_gRPS12(158-197)	563	525	0.0	expressed	32	ATAAA	79	6	extenderA	203	8	206	RPS12-IV-206
345	mO_122	II	coding	39	43	422	461	RPS12	RPS12	149	188	uGuAuGCCGuAuuuuAUuuAuAuAAuuuuGuuuGGAuGu	AUAUACAGUGUAAAGUGAGUAUAUUAGAAUAAGCCUACA	|:||||.|::||||:|:|:|||||||:||:||:||||||	1	6	mO_122(II)_gRPS12(150-188)	751	697	0.0	expressed	30	ATATA	81	13	extenderA	201	9	206	RPS12-II-206
346	mO_123	I	coding	43	37	243	286	COX3	COX3	405	448	uuuuuGuuuACCuuAuAuGuuuuGuuGuuuAuuAuGuGAuuAu	AAAAGUAGAUAGAAUAUAUGAAGCGACAGAUAAUACACUAAUA	||||::|:||.|||||||::||:|:|||:||||||||||||||	1	14	mO_123(I)_gCOX3(406-448)	45	42	2.9227250252300557e-47	expressed	30	ATATA	84	7	extenderA	455	28	456	COX3-I-456
347	mO_123	II	coding	40	37	440	480	CR4	CR4	113	153	uAuuGuuGuuuuGuuuuuuGuuuuuGuuGUUUGUuuGuGu	AUAGUAGUAAGAUAGAGAGUGAAGACAACAGACAAACACA	|||::|::||:|:|:|:|:::||:||||||:|||||||||	0	9	mO_123(II)_gCR4(114-153)	282	176	5.677500356397155e-136	expressed	32	ATACT	81	5	extenderA	158	6	165	CR4-II-165
348	mO_123	V	coding	49	35	764	813	A6_v1	A6	223	272	uAuGuuGuuuAAuuuAuAuAGuuuGAUUUUGuAuuAUUGuAuuACUuAU	AUAUAAUAGAUUUAGUGUGUUAGAUUAGAGUAUAAUGACAUAAUGAAUA	|||:||:|:|||.|:|:|:|:|:|:||:|::|||||:||||||||||||	1	12	mO_123(V)_gA6_v1(224-272)	217	145	8.544742960555929e-119	expressed	31	ATATA	81	4	extenderA	276	12	276	A6_v1-V-276
349	mO_123	V	coding	49	35	764	813	A6_v2	A6	223	272	uAuGuuGuuuAAuuuAuAuAGuuuGAUUUUGuAuuAUUGuAuuACUuAU	AUAUAAUAGAUUUAGUGUGUUAGAUUAGAGUAUAAUGACAUAAUGAAUA	|||:||:|:|||.|:|:|:|:|:|:||:|::|||||:||||||||||||	1	12	mO_123(V)_gA6_v2(224-272)	217	145	8.544742960555929e-119	expressed	31	ATATA	81	4	extenderA	276	12	276	A6_v2-V-276
350	mO_124	I	coding	41	33	277	318	RPS12	RPS12	70	111	uGuuGuuuACGuuuuGuuuuAuuuGuuuuAuGuuAuuAuAu	AUAGUAAAUGUAGAGCAAGAUAAACGAAAUACAAUAAUAUA	|:|::|||||:|:|:|||:||||||:|||||||||||||||	0	15	mO_124(I)_gRPS12(71-111)	33	32	8.638501408351756e-38	expressed	31	ATATA	78	2	extenderA	113	3	113	RPS12-I-113
351	mO_124	II	coding	41	35	442	483	ND7	ND7	307	348	GAuGuuGuuuGuCGuuACGuuGuGCAuuuAuGCGuuuAuuA	UUAUAGUGAAUAGCAGUGUAGUACGUAGAUAUGCAAAUAAU	:||:|:::||:||||:||:|::|||||:|||:|||||||||	0	9	mO_124(II)_gND7(308-348)	21	19	2.370072853967628e-21	expressed	30	ATACA	64	5	extenderA	353	13	353	ND7-II-353
352	mO_124	IV	coding	45	35	673	718	CR4	CR4	48	93	GGuuGuGCAuuuuuuuuuuuuuuAuuuGGuGUGuuuGuGuuuuAU	UUAAUAUGUAGAAGGGAGAGAAAUGAGUCACAUAAACACAAAAUA	::||:|:|||:||:::|:|:||||:|::||||:||||||||||||	0	12	mO_124(IV)_gCR4(49-93)	143	126	2.383943962388044e-131	expressed	31	ATATA	68	4	extenderA	97	2	99	CR4-IV-99
353	mO_124	V	coding	43	38	866	909	COX3	COX3	838	881	UUAGuuuGAuuuuuuuuAuuGCGAuuuGuuuAuuuuGAuGuuu	AAUUGAAUUAAGAGAAAUGAUGCUAAGUGAAUAAAACUACAAA	|||::||:|||:|:||||:|:|||||:::||||||||||||||	0	14	mO_124(V)_gCOX3(839-881)	262	255	5.844814450561962e-295	expressed	30	ATATA	79	8	extenderA	889	52	889	COX3-V-889
354	mO_125	I	coding	43	31	228	271	ND7	ND7	640	683	GuuuGCGuGGuuuGuCAuuuuuuGAuuuAuAuGAuuuAGuuuu	UAAAUGUGCUAGAUAGUGAAAGACUGAAUAUACUGAAUCAAAA	:|||:|::|:|:|:|||:|||:|||:||||||||:||||||||	0	8	mO_125(I)_gND7(641-683)	447	384	0.0	expressed	31	AAAAC	76	0	extenderA	683	32	683	ND7-I-683
355	mO_125	II	coding	48	35	421	469	CR4	CR4	322	370	GGuuuGuuuGGuuuuuuuuuGUAuuuuuuGUUGuGuuuuGuGuuAuuu	UUAAAUGAGUUAAGAGAGAAUAUAAAGAGCAGCAUAAAACACAAUAAA	::|||::|:::||:|:|:||:|||||:|:||:||:|||||||||||||	0	13	mO_125(II)_gCR4(323-370)	691	656	0.0	expressed	31	ATATA	85	4	extenderA	374	17	374	CR4-II-374
356	mO_125	IV	coding	41	39	701	742	ND7	ND7	139	180	AAuuuAuuGuuuAUAUUGAUuGuAuuAuAGGuuAUUUGCAU	UUAAAUAGUAGAUAUAACUGACAUAAUGUGCAAUAAACGUA	|||||||::|:||||||||:|||||||:|.|||||||||||	1	11	mO_125(IV)_gND7(140-180)	58	54	2.855489460706669e-60	expressed	31	ATATA	80	8	extenderB	188	8	190	ND7-IV-190
357	mO_126	I	coding	43	35	212	255	ND9	ND9	294	337	uuGuuuuuGuGuGuuCGuuuGuGuuuuGuuuuGuGUUGuuuGU	AAUAGUGACACGUAAGUAAACACGAGAUAGAACACAACAAACA	||:|:.:||||::|||:||||||:|:|:|:|||||||||||||	1	13	mO_126(I)_gND9(295-337)	1976	1729	0.0	expressed	31	ACATA	80	4	extenderA	341	13	342	ND9-I-342
358	mO_126	II	coding	41	40	380	421	ND9	ND9	173	214	uuAUUGuAuGuuuuuAuuuuuuAAuuuGuGAuuuuuGuuuu	AAUAGUGUAUAGAGAUAGAGAAUUAGACACUGAAAACAAAA	||||:::||:|:|:|||:|:|||||:|||||:|||||||||	0	9	mO_126(II)_gND9(174-214)	718	656	0.0	expressed	31	ATACA	83	9	extenderA	223	8	223	ND9-II-223
359	mO_126	IV	coding	42	37	627	669	COX3	COX3	637	679	GAGUUUGCAuuGuuAuuuAuuACAuuAAGuuGuGGUGuuuuu	UUUAAAUGUGAUGAUAGAUGAUGUAGUUCAAUGCCACAAAAA	:|:|||:||:|::|||:||:|||||:|||||::|||||||||	0	9	mO_126(IV)_gCOX3(638-679)	527	494	0.0	expressed	31	ATAAT	79	6	extenderA	685	41	696	COX3-IV-696
360	mO_127	I	coding	38	36	214	252	COX3	COX3	500	538	CAuuuuAUUUGUuuGuuAGuGGuuuAuuuGuuAAuuuu	GUGAAAUAGAUGAGCAAUUACUAGAUAGACAAUUAAAA	||:|||||:|::|:||||:||:|:|||:||||||||||	0	10	mO_127(I)_gCOX3(501-538)	6213	5986	0.0	expressed	30	ATATA	79	6	extenderA	544	32	544	COX3-I-544
361	mO_127	IV	coding	39	36	711	750	CR3	CR3	55	94	uuGGuuuuGuuGUUUuuuuAuuGuuuGuuuGuACAuuuu	AGUUAAAGUGACGGGAAGAUGACAAAUAAACAUGUAAAA	|:::|||:::||:::||:||:|||||:||||||||||||	0	12	mO_127(IV)_gCR3(56-94)	729	706	0.0	expressed	32	ATATA	79	4	extenderA	98	2	98	CR3-IV-98
362	mO_127	Orphan	coding	43	0	599	642	CYB	CYB	49	92	uuuuAuuAuuuuuuuuAuuAuuuAGAAAuuuGuGuuGUCUUUU	GGAACAGUGGGGGAGAUAAUGAGUUUUUGAAUAUAACAGAAAA	::||.|:|:::::|:|||||:|:|:|||:||:|:|||||||||	1	9	mO_127(Orphan)_gCYB(50-92)	3	3	0.00024297062399999996	non-expressed	-17	GATGA	19	17	initiator	109	3	109	CYB-Orphan-109
363	mO_128	I	coding	30	38	245	275	COX3	COX3	300	330	GuAuuGuuuuuuAuGGuuuuuAuGuAGUGA	UAUAGUGACGCAGGCCGAAAAUACAUCACU	:|||:::|.:.|.:||:|||||||||||||	3	13	mO_128(I)_gCOX3(301-330)	52	20	1.4277202949245118e-11	expressed	32	AATAA	88	6	extenderA	336	19	345	COX3-I-345
364	mO_128	II	coding	37	42	411	448	RPS12	RPS12	89	126	uAuuuGuuuuAuGuuAuuAuAuGAGuCCGCGAuuGCC	AUAGAUAGAGUACAGUGAUAUAUUUAGGCUUUAACGG	|||:|:|:|:||||:|:|||||:|:||||.:||||||	1	6	mO_128(II)_gRPS12(90-126)	3135	3005	0.0	expressed	32	ATATA	81	10	extenderA	136	4	137	RPS12-II-137
365	mO_128	IV	coding	44	37	651	695	CR3	CR3	153	197	AuuGGAuuuuuGuuuuuuAuuuAAuAuGGGuuuAUuGuuGuGuu	UAAUUUAGAGACAAGGAGUGAAUUAUACCUUAAUAACAACACAA	|||::||:|:||||::|:|:|||||||||:.|||||||||||||	1	13	mO_128(IV)_gCR3(154-197)	478	462	0.0	expressed	31	ATATT	82	6	extenderA	203	11	205	CR3-IV-205
366	mO_129	I	coding	32	48	288	320	RPS12	RPS12	276	308	GuAuuAuACACGUAuuGuAAGuuAGAUUUAGA	UAUAUUAAGUGUGUAAUGUUCAAUCUAAAUCU	:|||.||.|||::|||::||||||||||||||	2	14	mO_129(I)_gRPS12(277-308)	278	249	2.904810447331217e-262	expressed	30	AAATA	76	18	extenderA	326	17	327	RPS12-I-327
367	mO_129	II	coding	49	34	425	474	COX3	COX3	459	508	uuAuuGGUAuuuuuuAGAuuuAuuuAAuuuGuuGAuAAAuACAuuuuAU	AGUGACUAUAGAAGAUGUAGGUAAAUUGAGCAGCUGUUUAUGUAAAAUA	|:|:||:|||:||:||.||::||||||:|:||:||:|||||||||||||	1	13	mO_129(II)_gCOX3(460-508)	18468	16367	0.0	expressed	30	ATATA	79	4	extenderA	512	31	514	COX3-II-514
368	mO_130	I	coding	37	37	234	271	COX3	COX3	500	537	CAuuuuAUUUGUuuGuuAGuGGuuuAuuuGuuAAuuu	GUGAAGUAGAUAGACAGUCACCAUAUAAACAAUUAAA	||:||:||:|:|:|||:||||||.|||||||||||||	1	13	mO_130(I)_gCOX3(501-537)	495	438	0.0	expressed	31	ATATA	82	6	extenderA	543	32	544	COX3-I-544
369	mO_130	IV	coding	36	37	713	749	CR3	CR3	56	92	uGGuuuuGuuGUUUuuuuAuuGuuuGuuuGuACAuu	ACUAGAGUGACGAAGAAAUAGCGAAUAAACAUGUAA	||:|:|:::||:||:|||||:|:||:||||||||||	0	10	mO_130(IV)_gCR3(57-92)	122	60	3.569721407126286e-39	expressed	32	AAATC	84	5	extenderA	97	2	98	CR3-IV-98
370	mO_130	Orphan	coding	42	0	600	642	CYB	CYB	51	93	uuAuuAuuuuuuuuAuuAuuuAGAAAuuuGuGuuGUCUUUUA	AAUAAUGGGAGAAAUAGUAGGUUUUUGAAUAUAGCAGAAAAU	||||||:::|:|||||:||::|:|||:||:|:|:||||||||	0	8	mO_130(Orphan)_gCYB(52-93)	814	814	0.0	expressed	-5	AATAA	43	5	initiator	98	2	98	CYB-Orphan-98
371	mO_131	I	coding	44	36	234	278	CR3	CR3	189	233	GuuGuGuuuAuuuuuuuuuuuuAuuuuAuCAuuuGAuAuGuuGu	UAAUGUAAAUGAAAGAAGAGAGUGAAAUGGUGAACUAUACAACA	:||:::||||:|||:||:|:|:|:||||:||:||||||||||||	0	12	mO_131(I)_gCR3(190-233)	422	414	0.0	expressed	32	ATATA	81	4	extenderA	237	12	239	CR3-I-239
372	mO_131	II	coding	40	37	398	438	ND8_v1	ND8	428	468	AuuuAuuGGCGCCCAAGuuuuuAuuGuuuGGuuGuuGuuu	UAAAUAGUAGUGAGUUUGAGAGUGACAGACCGACAACAAA	||||||::.|:|.|||::|:|:|:|||:|||:||||||||	2	8	mO_131(II)_gND8_v1(429-468)	367	332	0.0	expressed	30	ATAAA	78	7	extenderA	475	21	476	ND8_v1-II-476
373	mO_131	II	coding	40	37	398	438	ND8_v2	ND8	427	467	AuuuAuuGGCGCCCAAGuuuuuAuuGuuuGGuuGuuGuuu	UAAAUAGUAGUGAGUUUGAGAGUGACAGACCGACAACAAA	||||||::.|:|.|||::|:|:|:|||:|||:||||||||	2	8	mO_131(II)_gND8_v2(428-467)	367	332	0.0	expressed	30	ATAAA	78	7	extenderA	474	21	475	ND8_v2-II-475
374	mO_131	IV	coding	37	42	650	687	ND7	ND7	772	809	GuuAuGAuuAuuGuuuuuGuuuuAuAGGuGAuGCAuu	UAAUAUUAGUGACAAGAGUGAAAUAUCCAUUACGUAA	:||||:||:|:||||:|:::|||||||||:|||||||	0	7	mO_131(IV)_gND7(773-809)	1060	1023	0.0	expressed	30	ATATA	75	12	extenderA	821	39	827	ND7-IV-827
375	mO_132	I	coding	35	37	233	268	COX3	COX3	269	304	uuGAuuuuuGuGuuuuAuuACGuuGuAuCCAGuAu	AAUUGAAGAUACGAAAUGAUGUGAUAUAGGUCAUA	||:|:||:|:||:||||:|||::|:||||||||||	0	10	mO_132(I)_gCOX3(270-304)	405	373	0.0	expressed	31	AAAAC	74	6	extenderA	310	17	314	COX3-I-314
376	mO_132	V	coding	49	30	778	827	A6_v1	A6	223	272	uAuGuuGuuuAAuuuAuAuAGuuuGAUUUUGuAuuAUUGuAuuACUuAU	AUAUAGUAGAUUGAAUAUAUCAGAGUGAAACGUAGUAACAUAAUGAAUA	|||:|::|:|||:|||||||||:|.|:||||:||:||||||||||||||	1	14	mO_132(V)_gA6_v1(224-272)	1400	1350	0.0	expressed	30	ATAAG	80	0	extenderA	272	12	276	A6_v1-V-276
377	mO_132	V	coding	49	30	778	827	A6_v2	A6	223	272	uAuGuuGuuuAAuuuAuAuAGuuuGAUUUUGuAuuAUUGuAuuACUuAU	AUAUAGUAGAUUGAAUAUAUCAGAGUGAAACGUAGUAACAUAAUGAAUA	|||:|::|:|||:|||||||||:|.|:||||:||:||||||||||||||	1	14	mO_132(V)_gA6_v2(224-272)	1400	1350	0.0	expressed	30	ATAAG	80	0	extenderA	272	12	276	A6_v2-V-276
378	mO_133	I	coding	40	36	231	271	CR3	CR3	122	162	uuuuAuGuuuGuuAUUUAGuuuuuGuuuuuuAuuGGAuuu	AGAAUAUGAGUAAUAGAUCAAAGACAGAGAAUAACCUAAA	|:||||::|::||||:||||||:|||:|:|||||||||||	0	11	mO_133(I)_gCR3(123-162)	3609	3559	0.0	expressed	30	ATATA	79	6	extenderA	168	8	174	CR3-I-174
379	mO_133	II	coding	43	35	425	468	A6_v1	A6	627	670	uAuAUUuGuuGGAuuuAUUuGCCGCCAuAuuACAGuuAuuuAu	AUAUAGAUAGUUUGAGUAGAUGAUGGUAUGAUGUCAAUAAAUA	|||||:|:|:::|:|:||:|:|.:|||||:|||||||||||||	1	13	mO_133(II)_gA6_v1(628-670)	6646	6112	0.0	expressed	31	ATATA	80	4	extenderA	674	32	675	A6_v1-II-675
380	mO_133	II	coding	43	35	425	468	A6_v2	A6	627	670	uAuAUUuGuuGGAuuuAUUuGCCGCCAuAuuACAGuuAuuuAu	AUAUAGAUAGUUUGAGUAGAUGAUGGUAUGAUGUCAAUAAAUA	|||||:|:|:::|:|:||:|:|.:|||||:|||||||||||||	1	13	mO_133(II)_gA6_v2(628-670)	6646	6112	0.0	expressed	31	ATATA	80	4	extenderA	674	32	675	A6_v2-II-675
381	mO_133	IV	coding	42	37	636	678	A6_v1	A6	557	599	GGuGuuuuuuGuuAuuGAuuuAuuuuAuuuAuuuuuGuGuuu	CUAUAGAAAGUAGUGGUUAGAUAGAAUAGAUAAAAACACAAA	|:|:|:|||::|:|:::||:|||:||||:|||||||||||||	0	13	mO_133(IV)_gA6_v1(558-599)	3670	3529	0.0	expressed	31	ATATA	80	6	extenderA	605	28	606	A6_v1-IV-606
382	mO_133	IV	coding	42	37	636	678	A6_v2	A6	557	599	GGuGuuuuuuGuuAuuGAuuuAuuuuAuuuAuuuuuGuGuuu	CUAUAGAAAGUAGUGGUUAGAUAGAAUAGAUAAAAACACAAA	|:|:|:|||::|:|:::||:|||:||||:|||||||||||||	0	13	mO_133(IV)_gA6_v2(558-599)	3670	3529	0.0	expressed	31	ATATA	80	6	extenderA	605	28	606	A6_v2-IV-606
383	mO_134	I	coding	31	37	234	265	ND8_v1	ND8	374	405	CAGAUGCCAuuACGCAUUCAuuGuuuGuuAu	GUCUAUGGUAAUAUGUGAGUAACAAACAAUA	|||||:||||||.:||:||||||||||||||	1	14	mO_134(I)_gND8_v1(375-405)	7854	7719	0.0	expressed	31	ATATA	84	6	extenderA	411	18	418	ND8_v1-I-418
384	mO_134	I	coding	26	37	234	260	ND8_v2	ND8	378	404	GCCAuuACGCAUUCAuuGuuuGuuAu	UGGUAAUAUGUGAGUAACAAACAAUA	:||||||.:||:||||||||||||||	1	14	mO_134(I)_gND8_v2(379-404)	7854	7719	0.0	expressed	31	ATATA	84	6	extenderA	410	18	417	ND8_v2-I-417
385	mO_134	II	coding	45	34	413	458	CR4	CR4	453	498	uGuGGuuGuuGuuAuuuuGuuAGuuuGGuuGuuGUUGuuAUuuGu	AUAUUAGUGAUAAUGAGAUAAUCAGACUAGUAACAACAAUAAACA	|:|::|:::|:|||:|:|:|||||:||:|::||||||||||||||	0	14	mO_134(II)_gCR4(454-498)	12362	11408	0.0	expressed	32	ATACA	80	2	extenderA	500	24	503	CR4-II-503
386	mO_134	IV	coding	46	35	659	705	ND8_v1	ND8	460	506	uGuuGuuuuAuGuuAuuuGAuuuuuAuuuGuGuuuuGuGuAGuuAu	AUAGUGAAAUAUGAUAGACUGAGAAUAGAUACAAGACACAUCAAUA	|:|:::|||||::|||:|||:|:||||:|:||||:|||||||||||	0	11	mO_134(IV)_gND8_v1(461-506)	2312	2039	0.0	expressed	31	ATATA	82	4	unanchored	510	23	510	ND8_v1-IV-510
387	mO_134	IV	coding	46	35	659	705	ND8_v2	ND8	459	505	uGuuGuuuuAuGuuAuuuGAuuuuuAuuuGuGuuuuGuGuAGuuAu	AUAGUGAAAUAUGAUAGACUGAGAAUAGAUACAAGACACAUCAAUA	|:|:::|||||::|||:|||:|:||||:|:||||:|||||||||||	0	11	mO_134(IV)_gND8_v2(460-505)	2312	2039	0.0	expressed	31	ATATA	82	4	extenderA	509	23	509	ND8_v2-IV-509
388	mO_135	II	coding	43	36	414	457	COX3	COX3	671	714	GUGuuuuuGGuuCuAuuuuAuuuuuAuuGGAuuuAUuACAuuu	UAUAGAAAUUGAGAUGAAAUAGAGAUAGCUUAAAUAAUGUAAA	:|:|:|||:::||||:|||||:|:|||:|:|||||||||||||	0	13	mO_135(II)_gCOX3(672-714)	61	50	1.1822169001510216e-49	expressed	30	ATATA	81	6	extenderA	720	44	732	COX3-II-732
389	mO_135	IV	coding	44	37	648	692	ND7	ND7	1132	1176	uAuuGCAuGAuuuAGuuGCCGuuuuAGGuAAuAuuGAuGuuGuu	AUAGUGUAUUAGAUCAAUGGUAGAAUUUAUUAUAACUACAACAA	|||::|||:||:|||||:||:|:|||::||||||||||||||||	0	16	mO_135(IV)_gND7(1133-1176)	23	23	1.946460355667489e-28	expressed	31	ATATA	82	6	extenderA	1182	60	1182	ND7-IV-1182
390	mO_136	I	coding	42	31	219	261	CR4	CR4	384	426	uAuGUuGUuuuuuGuuuuGGGUGGuuuuuuuGuuuuuGuuuu	AUAUAGUAAGAGAUAGAAUCUGUCAAAAAGACAAAAACAAAA	|||:|::||:|:|:|:||:|:::||||||:||||||||||||	0	12	mO_136(I)_gCR4(385-426)	91	56	6.543781229602411e-44	expressed	31	AAAAC	74	0	extenderA	426	21	431	CR4-I-431
391	mO_136	II	coding	44	37	409	453	RPS12	RPS12	87	131	uuuAuuuGuuuuAuGuuAuuAuAuGAGuCCGCGAuuGCCCAGuu	AAAUGAGUAGAGUAUAGUGAUGUGUUUGGGUGCUAACAGGUCAA	||||:|::|:|:||:|:|:||:|::|::||:||||||.||||||	1	6	mO_136(II)_gRPS12(88-131)	3100	2946	0.0	expressed	31	ATATA	83	6	extenderA	137	4	137	RPS12-II-137
392	mO_136	IV	coding	39	40	692	731	ND3	ND3	339	378	GuAuAGGAUuuGuGuGGuAuuuuuGGGAUCACGuAuAuu	UAUAUCUUAAGUGUAUCAUAGAGACUGUAGUGCAUAUAA	:|||||:|||::::|:||||:|:||:.||||||||||||	1	12	mO_136(IV)_gND3(340-378)	5304	4997	0.0	expressed	30	ATATA	77	10	unanchored	388	11	391	ND3-IV-391
393	mO_137	I	coding	44	32	271	315	ND9	ND9	295	339	uGuuuuuGuGuGuuCGuuuGuGuuuuGuuuuGuGUUGuuuGUuu	AUAGUAACAUGUAGGUAAACAUAGAGUAGAACACAACAAACAAA	|:|:.||||:::|:|:|||||:|:|::|:|||||||||||||||	1	15	mO_137(I)_gND9(296-339)	4412	3692	0.0	expressed	30	ATAAA	79	2	extenderA	341	13	342	ND9-I-342
394	mO_137	II	coding	36	31	428	464	ND7	ND7	505	541	UCAuGGuuuuAuuAGGuAUUCUUGAUGAuuuuGuuu	GGUGUUUGGAUAAUCUAUAGGAGUUGCUAAAACAAA	:||:::.::||||||:|||:||::|:||||||||||	1	10	mO_137(II)_gND7(506-541)	5352	3206	0.0	expressed	31	AAACA	70	0	extenderA	541	24	544	ND7-II-544
395	mO_137	IV	coding	42	36	629	671	A6_v1	A6	286	328	GuuGuuuuGuAuuGuuuuuuuAuuGuAuAuuGCAuuuuuAuu	UAAUAGAGUAUGAUAGGGAAGUGACAUAUAACGUAAAAAUAA	:||:|:|::||:|:|:::||:|:|||||||||||||||||||	0	19	mO_137(IV)_gA6_v1(287-328)	134	109	8.411712602847868e-106	expressed	30	AAATA	79	6	extenderA	334	15	334	A6_v1-IV-334
396	mO_137	IV	coding	42	36	629	671	A6_v2	A6	286	328	GuuGuuuuGuAuuGuuuuuuuAuuGuAuAuuGCAuuuuuAuu	UAAUAGAGUAUGAUAGGGAAGUGACAUAUAACGUAAAAAUAA	:||:|:|::||:|:|:::||:|:|||||||||||||||||||	0	19	mO_137(IV)_gA6_v2(287-328)	134	109	8.411712602847868e-106	expressed	30	AAATA	79	6	extenderA	334	15	334	A6_v2-IV-334
397	mO_137	V	coding	37	34	778	815	ND9	ND9	35	72	uAUGuGuAuAUUUUuAuGuuuAuuuCGuuuAuGuuuu	AUAUAUAUAUGAAGAUGUAGAUAAGGCAAAUACAAAA	|||:|:||||:||:||::|:||||:||||||||||||	0	12	mO_137(V)_gND9(36-72)	45115	43159	0.0	expressed	30	AAATA	81	4	extenderA	76	1	76	ND9-V-76
398	mO_138	I	coding	41	34	261	302	ND9	ND9	209	250	GuuuuuAuAuuGUUGuGAUUuGuuAuuGAuuGAuuuuuGuG	UAGAGAUAUGACGAUAUUGAGCGAUAACUAACUAAAAACAC	:|:|:||||:||:|:|:|:|:|:||||||||||||||||||	0	18	mO_138(I)_gND9(210-250)	50	49	4.315513678062908e-58	expressed	31	ATACA	78	3	extenderA	253	9	253	ND9-I-253
399	mO_138	II	coding	40	36	431	471	COX3	COX3	760	800	CGuuuGuuuAAuuuuuuGuGuAuGGAuACACGuuuuGuuu	GUAAGUGAAUUGAAGGAUGUAUACUUAUGUGCAAAACAAA	|:||:::||||:||::|:::||||:|||||||||||||||	0	15	mO_138(II)_gCOX3(761-800)	325	79	8.46261121846305e-26	expressed	31	ATATT	82	5	extenderA	805	48	805	COX3-II-805
400	mO_138	V	coding	39	36	805	844	ND7	ND7	619	658	GuAAUCGuuuAUuuuAuuuGCGuuuGCGuGGuuuGuCAu	UGUUAGUAAGUGAGAUAGAUGCAGAUGCGCCAAACAGUA	::||||:||:|:|:|||:|:|||:|:||:||||||||||	0	10	mO_138(V)_gND7(620-658)	1473	1408	0.0	expressed	30	ATATA	75	6	extenderA	664	29	664	ND7-V-664
401	mO_139	I	coding	44	37	224	268	CR4	CR4	80	124	GuuuGuGuuuuAUGuACAGuuuAuGGuAuAuuuuAuuGuuGuuu	UAAAUAUGAAGUAUGUGUCAGGUACUAUAUGAGAUAACAACAAA	:|||:|::||:||::|||||::|||:||||:|:|||||||||||	0	11	mO_139(I)_gCR4(81-124)	670	645	0.0	expressed	31	ATATA	82	6	extenderA	130	3	130	CR4-I-130
402	mO_139	II	coding	41	37	421	462	COX3	COX3	683	724	CuAuuuuAuuuuuAuuGGAuuuAUuACAuuuuAUGCAuGuu	GAUAGAAUGAGAAUGAUCUAAGUGAUGUAGAAUACGUACAA	||||:|||:|:|||:|:||||:|:|||||:|||||||||||	0	11	mO_139(II)_gCOX3(684-724)	331	293	1.0031408743321619e-304	expressed	31	ATATA	80	6	extenderA	730	44	732	COX3-II-732
403	mO_140	I	coding	41	35	204	245	A6_v1	A6	257	298	uAUUGuAuuACUuAUUUGAAuuuGUAUuuGuuGuuuuGuAu	AUAGUAUAAUGGAUAGGCUUAGAUAUAGACAACAAAACAUA	|||::||||||:|||::||||:|:|||:|||||||||||||	0	13	mO_140(I)_gA6_v1(258-298)	15430	14842	0.0	expressed	31	ATATA	80	4	extenderA	302	13	303	A6_v1-I-303
404	mO_140	I	coding	41	35	204	245	A6_v2	A6	257	298	uAUUGuAuuACUuAUUUGAAuuuGUAUuuGuuGuuuuGuAu	AUAGUAUAAUGGAUAGGCUUAGAUAUAGACAACAAAACAUA	|||::||||||:|||::||||:|:|||:|||||||||||||	0	13	mO_140(I)_gA6_v2(258-298)	15430	14842	0.0	expressed	31	ATATA	80	4	extenderA	302	13	303	A6_v2-I-303
405	mO_140	II	coding	49	30	356	405	CR4	CR4	228	277	uuGAuuGuAuAGuuuAuuuuuuuuGuGACGuuAuAAUUuuGuuuAuuuu	GAUUGAUAUAUUAGAUAGAAGAAAUACUGCAGUGUUAAGACAAAUAAAA	:|:|:|:||||:|:|||:||:|||:||||||:|:||||:||||||||||	0	10	mO_140(II)_gCR4(229-277)	1810	495	2.1071694513635406e-174	expressed	30	AAAAT	73	0	extenderA	277	11	277	CR4-II-277
406	mO_140	IV	coding	36	40	640	676	ND7	ND7	809	845	uGAUCGuuuAuuuuuACGuuuGuuuGAUAuGCGuAu	AUUAGUGAAUGAAAAUGUGAGCAGAUUAUACGCAUA	|:|||::|||:||||||::|:||:|:||||||||||	0	10	mO_140(IV)_gND7(810-845)	768	732	0.0	expressed	31	ATATA	79	9	extenderA	854	40	857	ND7-IV-857
407	mO_141	I	coding	43	31	230	273	ND7	ND7	640	683	GuuuGCGuGGuuuGuCAuuuuuuGAuuuAuAuGAuuuAGuuuu	UAAAUGUGUCAGAUAGUAAAAAGCUAGAUAUACUAAAUCAAAA	:|||:|:::||:|:||||||||:|||:||||||||||||||||	0	16	mO_141(I)_gND7(641-683)	3934	3794	0.0	expressed	31	AAAAC	75	0	extenderA	683	32	683	ND7-I-683
408	mO_141	II	coding	54	33	425	479	CR4	CR4	316	370	uuAUUuGGuuuGuuuGGuuuuuuuuuGUAuuuuuuGUUGuGuuuuGuGuuAuuu	AGUGAAUUGAAUAGAUUAGAAGAGAACAUGAGAAGUAACAUAAAACACAAUAAA	|:|:||:::||:|:|::|:||:|:|||||:|:||::||||:|||||||||||||	0	13	mO_141(II)_gCR4(317-370)	372	356	0.0	expressed	31	ATAAA	81	2	extenderA	372	17	374	CR4-II-374
409	mO_141	IV	coding	36	43	699	735	ND7	ND7	139	175	AAuuuAuuGuuuAUAUUGAUuGuAuuAuAGGuuAUU	UUAAAUGGUAGAUGUGACUAGUAUAAUGUCCAAUAA	||||||:::|:||:|:||||::|||||:||||||||	0	8	mO_141(IV)_gND7(140-175)	3436	3382	0.0	expressed	32	ATATA	79	11	extenderA	186	8	190	ND7-IV-190
410	mO_142	IV	coding	43	35	710	753	ND7	ND7	358	401	uuACCCGuAGuuuuAAuGGuuuAuuGuGuAuAuCAuGuAuGGu	AAUGGAUAUUAAGAUUAUCAAGUGACAUAUAUAGUACAUACCA	|||||.:||:||:||||:|||:|:|||:|||||||||||||||	1	15	mO_142(IV)_gND7(359-401)	380	350	0.0	expressed	30	AAATT	76	5	extenderA	406	18	406	ND7-IV-406
411	mO_142	V	coding	49	30	863	912	ND7	ND7	875	924	uGuuGGuuuuuuuGuuuuuGGuuuuGuuuGuuuGuuuGAuuAuuuAuAu	AUAAUUAAAGAGAUAGAGAUCAAAGUAAACAGACAAACUAAUAAAUAUA	|:||::|||:|:|:|:|:|:||||::|||||:|||||||||||||||||	0	17	mO_142(V)_gND7(876-924)	10196	10109	0.0	expressed	30	ATATA	78	0	extenderA	924	43	924	ND7-V-924
412	mO_143	I	coding	43	36	257	300	CR3	CR3	157	200	GAuuuuuGuuuuuuAuuuAAuAuGGGuuuAUuGuuGuGuuuAu	UUAAGAGUGAAAGAUAGAUUAUGUCCGAAUAGUAACACAAAUA	:|||:|:::|||:|||:|||||::||:||||::||||||||||	0	10	mO_143(I)_gCR3(158-200)	531	520	0.0	expressed	32	AAATA	81	4	extenderA	204	9	204	CR3-I-204
413	mO_143	II	coding	43	36	414	457	COX3	COX3	806	849	AuuGuGuuuGuuuAuAuuGACAuuuuGuuGAUUUAGuuuGAuu	UAAUAUAGAUAGAUGCAAUUGUAGGGCGGUUAAAUCAAACUAA	|||:|:|:|:|:||:.||:||||:::|:::|||||||||||||	1	13	mO_143(II)_gCOX3(807-849)	109	99	1.1836100318292535e-106	expressed	30	ATATA	80	6	extenderA	855	51	856	COX3-II-856
414	mO_143	IV	coding	43	35	625	668	CR4	CR4	202	245	uuGGGuuGuGAuuuuuuAuuGGuGuuuuGAuuGuAuAGuuuAu	AAUUUAGUGUUGGAAGAUAAUCGUAGAGUUAACAUAUCAAAUA	||:::|::::|::||:||||:|::|:|::||||||||||||||	0	14	mO_143(IV)_gCR4(203-245)	125	95	3.4680100377903833e-87	expressed	31	ACATA	79	4	extenderA	249	10	249	CR4-IV-249
415	mO_144	II	coding	42	38	363	405	RPS12	RPS12	152	194	AuGCCGuAuuuuAUuuAuAuAAuuuuGuuuGGAuGuuGCGuu	UAUGGUAUAAAGUAGAUGUAUUAGAGUAAGCUUACAACGCAA	||:||:|||||:||:||:|||||:|::||:|:||||||||||	0	10	mO_144(II)_gRPS12(153-194)	865	704	0.0	expressed	32	ATATA	83	6	extenderA	200	9	206	RPS12-II-206
416	mO_144	IV	coding	42	36	733	775	ND8_v1	ND8	160	202	GuuAGuuuAuuGGuuCGuGGuAACCAuuuuuuGCGUUUUuAU	UAAUUAGAUGGUUAGGCACUAUUGGUUAGAGACGCAAAAAUA	:|||:|:||::::|:||||:||||||.|:|:|||||||||||	1	11	mO_144(IV)_gND8_v1(161-202)	9342	8980	0.0	expressed	30	ATACA	80	6	extenderA	208	6	208	ND8_v1-IV-208
417	mO_144	IV	coding	42	36	733	775	ND8_v2	ND8	160	202	GuuAGuuuAuuGGuuCGuGGuAACCAuuuuuuGCGUUUUuAU	UAAUUAGAUGGUUAGGCACUAUUGGUUAGAGACGCAAAAAUA	:|||:|:||::::|:||||:||||||.|:|:|||||||||||	1	11	mO_144(IV)_gND8_v2(161-202)	9342	8980	0.0	expressed	30	ATACA	80	6	extenderA	208	6	208	ND8_v2-IV-208
418	mO_145	I	coding	40	38	224	264	CR3	CR3	191	231	uGuGuuuAuuuuuuuuuuuuAuuuuAuCAuuuGAuAuGuu	AUAUAAGUGAGAGAAAGAGAUAGAAUGGUAGACUAUACAA	|:|:||:|:|:|:|||:|:|||:|||:|||:|||||||||	0	9	mO_145(I)_gCR3(192-231)	1496	1477	0.0	expressed	30	ATAGA	79	8	extenderA	239	12	239	CR3-I-239
419	mO_145	II	coding	46	36	393	439	ND8_v1	ND8	424	470	AUGuAuuuAuuGGCGCCCAAGuuuuuAuuGuuuGGuuGuuGuuuuA	UAUAUAAGUGUCAGUGUGUUUAGAGAUAAUAGACUAACAACAAAAU	||:||||:|:.|.|:|.|||:|:|:||||:|:||:|||||||||||	3	11	mO_145(II)_gND8_v1(425-470)	5069	4683	0.0	expressed	31	ATAAT	80	5	extenderA	475	21	476	ND8_v1-II-476
420	mO_145	II	coding	46	36	393	439	ND8_v2	ND8	423	469	AUGuAuuuAuuGGCGCCCAAGuuuuuAuuGuuuGGuuGuuGuuuuA	UAUAUAAGUGUCAGUGUGUUUAGAGAUAAUAGACUAACAACAAAAU	||:||||:|:.|.|:|.|||:|:|:||||:|:||:|||||||||||	3	11	mO_145(II)_gND8_v2(424-469)	5069	4683	0.0	expressed	31	ATAAT	80	5	extenderA	474	21	475	ND8_v2-II-475
421	mO_145	IV	coding	45	36	633	678	ND7	ND7	777	822	GAuuAuuGuuuuuGuuuuAuAGGuGAuGCAuuuGAUCGuuuAuuu	UUAAUAGUGAAGAUAAGAUAUGUACUGCGUAGACUAGCAAAUAAA	:|||||:::||:|:||:||||.:|||:||||:|||||||||||||	1	13	mO_145(IV)_gND7(778-822)	15859	15458	0.0	expressed	31	ATAAT	82	5	extenderA	827	39	827	ND7-IV-827
422	mO_146	I	coding	27	44	246	273	RPS12	RPS12	233	260	uuAuuAuAGAGGGUGGuGGuuuuGuuG	AGUGACAUUAUAUACCGCCAAAACAAC	|:|:|.||:.:.:|||:||||||||||	3	10	mO_146(I)_gRPS12(234-260)	3	3	0.00024297062399999996	non-expressed	32	AATCA		12	extenderA	272	13	272	RPS12-I-272
423	mO_146	II	coding	26	36	394	420	ND7	ND7	580	606	GuuuGuuuGuuAuGGAuuGuuAuGAu	CAAGUGAGCGAUAUCUAACAAUACUA	|||:::|:|:|||:||||||||||||	0	12	mO_146(II)_gND7(581-606)	756	664	0.0	expressed	30	ATATA	82	6	extenderA	612	27	612	ND7-II-612
424	mO_146	IV	coding	41	36	638	679	COX3	COX3	552	593	UUGGuuuAGGuuuuuuuGuuGUUGuuGuuuuGuAuuAuGAu	AAUUAGAUUUAGAAGAGCAGCAGUAACGGAACAUAAUACUA	||::|:||::|:||:|:||:||::|||::||||||||||||	0	12	mO_146(IV)_gCOX3(553-593)	1226	1197	0.0	expressed	30	ATATA	79	6	extenderA	599	35	600	COX3-IV-600
425	mO_147	III	coding	44	37	482	526	A6_v1	A6	216	260	uGuGGuuuAuGuuGuuuAAuuuAuAuAGuuuGAUUUUGuAuuAU	AUAUUAAGUGUAACAGAUUGAAUGUAUCGAACUAGAACAUAAUA	|:|::||:|::||||:|||:|||:||||:|||||:|||||||||	0	9	mO_147(III)_gA6_v1(217-260)	1356	1206	0.0	expressed	31	ATATA	80	6	extenderA	266	9	266	A6_v1-III-266
426	mO_147	III	coding	44	37	482	526	A6_v2	A6	216	260	uGuGGuuuAuGuuGuuuAAuuuAuAuAGuuuGAUUUUGuAuuAU	AUAUUAAGUGUAACAGAUUGAAUGUAUCGAACUAGAACAUAAUA	|:|::||:|::||||:|||:|||:||||:|||||:|||||||||	0	9	mO_147(III)_gA6_v2(217-260)	1356	1206	0.0	expressed	31	ATATA	80	6	extenderA	266	9	266	A6_v2-III-266
427	mO_147	IV	coding	48	33	640	688	A6_v1	A6	137	185	uuAAuGuuGAuuuuuGAuuuuuuAuuAuuuuGuuuGUUUGAuuuGuAu	AAUUGUAGUUAAAGAUUGAGAGAUAAUGGAACAAACAGACUAAACAUA	||||::|::||||:|:|:|:|:|||||::||||||||:||||||||||	0	10	mO_147(IV)_gA6_v1(138-185)	820	751	0.0	expressed	31	ATATA	83	2	extenderA	187	5	187	A6_v1-IV-187
428	mO_147	IV	coding	48	33	640	688	A6_v2	A6	137	185	uuAAuGuuGAuuuuuGAuuuuuuAuuAuuuuGuuuGUUUGAuuuGuAu	AAUUGUAGUUAAAGAUUGAGAGAUAAUGGAACAAACAGACUAAACAUA	||||::|::||||:|:|:|:|:|||||::||||||||:||||||||||	0	10	mO_147(IV)_gA6_v2(138-185)	820	751	0.0	expressed	31	ATATA	83	2	extenderA	187	5	187	A6_v2-IV-187
429	mO_148	I	coding	40	35	243	283	COX3	COX3	152	192	uAuuGUUUGGuAGuuuuuuAuuuGuuGAuuGuGGuuuuAu	AUAGUGAAUUAUCAGAGAAUAGACGACUGACACCAAAAUA	|||:::||::||||:|:||||:||:|||:|||||||||||	0	11	mO_148(I)_gCOX3(153-192)	1865	1705	0.0	expressed	31	ATATA	79	4	extenderA	196	9	199	COX3-I-199
430	mO_148	IV	coding	40	38	732	772	COX3	COX3	636	676	AGAGUUUGCAuuGuuAuuuAuuACAuuAAGuuGuGGUGuu	UUUUAAAUGUGACGGUAGAUGAUGUAAUUUAACACCACAA	|:|:|||:||:||::||:||:||||||||:||||||||||	0	10	mO_148(IV)_gCOX3(637-676)	781	714	0.0	expressed	31	ATAAT	78	7	extenderA	683	41	696	COX3-IV-696
431	mO_150	I	coding	43	30	210	253	CR4	CR4	480	523	GuuGuuGUUGuuAUuuGuGuAuAGGUUUAUuuAuAUGCGuuuu	UAAUAGCGAUAGUAAGUGCAUAUUUAAAUGGAUAUACGCAAAA	:||:|:|:|:|:|||:::|||||::||||::||||||||||||	0	12	mO_150(I)_gCR4(481-523)	22	18	1.1630739787491501e-18	expressed	30	AAAAC	73	0	extenderA	523	26	523	CR4-I-523
432	mO_150	II	coding	38	35	363	401	COX3	COX3	872	910	uuGAuGuuuuAuGuGuuAuGuAuuuGuGuGuGuAAuuu	AGUUAUAGAAUAUGCAGUAUAUAGACACACACAUUAAA	|::||:|:||||::||:||:|||:||||||||||||||	0	14	mO_150(II)_gCOX3(873-910)	507	447	0.0	expressed	30	ATATT	79	5	extenderA	915	53	917	COX3-II-917
433	mO_150	IV	coding	28	35	653	681	A6_v1	A6	102	130	GAuCuAGGuuAuGuuuuAuuGuGuAuuu	UUAGAUCUAGUAUAGAAUAACACAUAAA	:||||||:|:||:|:|||||||||||||	0	13	mO_150(IV)_gA6_v1(103-130)	8184	8058	0.0	expressed	31	ATATA	78	4	extenderA	134	2	137	A6_v1-IV-137
434	mO_150	IV	coding	28	35	653	681	A6_v2	A6	102	130	GAuCuAGGuuAuGuuuuAuuGuGuAuuu	UUAGAUCUAGUAUAGAAUAACACAUAAA	:||||||:|:||:|:|||||||||||||	0	13	mO_150(IV)_gA6_v2(103-130)	8184	8058	0.0	expressed	31	ATATA	78	4	extenderA	134	2	137	A6_v2-IV-137
435	mO_151	I	coding	37	37	223	260	COX3	COX3	101	138	CuGCCAuuGuuAuuGuGuAuuGGuuAuuuuGuuuGuu	GACGAUGAUAGUGACAUAUGACUAAUAAAACAAACAA	||||.|:|:|:|:|||:||:||:||||||||||||||	1	14	mO_151(I)_gCOX3(102-138)	1136	1017	0.0	expressed	31	ATATA	83	6	extenderA	144	6	149	COX3-I-149
436	mO_151	II	coding	42	35	419	461	CR4	CR4	428	470	uuuuuuGuuuAuGuuuGuuuuuAuuuGuGGuuGuuGuuAuuu	AAAGAGUGAAUAUAGAUAGAAGUAGACACUAACAACAAUAAA	|||:|:::||||:|:|:|:||:||:||||:||||||||||||	0	12	mO_151(II)_gCR4(429-470)	466	430	0.0	expressed	31	ATATA	80	4	extenderA	474	23	475	CR4-II-475
437	mO_151	IV	coding	51	32	669	720	ND7	ND7	526	577	UUGAUGAuuuuGuuuuuGGuuuuGuuGAuuuuuuGuuGuuGuuGAUAAuAu	AAUUAUUAAGAUAGAGAUUAAGACAGUUAAGAGAUAACAACAACUAUUAUA	||:||:|||:|:|:|:|::||:|||::|||:|:|:||||||||||||||||	0	16	mO_151(IV)_gND7(527-577)	16522	16073	0.0	expressed	30	ATATA	81	2	extenderA	579	25	579	ND7-IV-579
438	mO_152	I	coding	30	31	209	239	ND8_v1	ND8	41	71	uuuuuuuAuuuuuuuAuuuuuGuAuGuuuu	AGAAGAAUAGAAAGAUAAAGACAUACAAAA	|:||:||||:|||:|||||:||||||||||	0	10	mO_152(I)_gND8_v1(42-71)	12	4	0.004998669701020486	non-expressed	31	AAAAC	67	0	extenderA	71	0	71	ND8_v1-I-71
439	mO_152	I	coding	30	31	209	239	ND8_v2	ND8	41	71	uuuuuuuAuuuuuuuAuuuuuGuAuGuuuu	AGAAGAAUAGAAAGAUAAAGACAUACAAAA	|:||:||||:|||:|||||:||||||||||	0	10	mO_152(I)_gND8_v2(42-71)	12	4	0.004998669701020486	non-expressed	31	AAAAC	67	0	extenderA	71	0	71	ND8_v2-I-71
440	mO_152	IV	coding	28	36	617	645	A6_v1	A6	74	102	uuGuuAuuAuGuAuGuAuuAuuGuGuAu	GACAGUAGUGCAUAUAUAAUAACACAUA	:|||:||:|:||||:|||||||||||||	0	13	mO_152(IV)_gA6_v1(75-102)	37	27	5.396981849616957e-25	expressed	31	AAATA	80	5	extenderA	107	1	113	A6_v1-IV-113
441	mO_152	IV	coding	28	36	617	645	A6_v2	A6	74	102	uuGuuAuuAuGuAuGuAuuAuuGuGuAu	GACAGUAGUGCAUAUAUAAUAACACAUA	:|||:||:|:||||:|||||||||||||	0	13	mO_152(IV)_gA6_v2(75-102)	37	27	5.396981849616957e-25	expressed	31	AAATA	80	5	extenderA	107	1	113	A6_v2-IV-113
442	mO_154	I	coding	44	36	262	306	COX3	COX3	705	749	AUuACAuuuuAUGCAuGuuuuuuuAGGuGuuuuGuuGuuGuuuA	UAAUGUAGUAUAUGUAUGAGAGAAUCUGCAAGACAACAACAAAU	|||||||:.|||:|||::|:|:||||::|||:||||||||||||	1	12	mO_154(I)_gCOX3(706-749)	1407	1279	0.0	expressed	30	ATATA	81	6	extenderA	755	45	756	COX3-I-756
443	mO_154	II	coding	43	35	422	465	ND3	ND3	217	260	uAGUuGUUuGuuuuuuGuAuuGuuAAAuuCCAUuAuuuGuGUU	AUUAGUAGGUAAAGAGUAUAGUAAUUUAAGGUAAUAGACACAA	||:|::|:::|||:|::|||::||||||||||||||:||||||	0	6	mO_154(II)_gND3(218-260)	701	640	0.0	expressed	31	AAATA	77	4	extenderA	264	7	264	ND3-II-264
444	mO_154	IV	coding	45	34	620	665	ND9	ND9	146	191	uuAuuGuuuuGuuGGuuuuuuuuuGuuuuAUUGuAuGuuuuuAuu	GAUAGUAGAAUAAUCAAAGGAAGAUAAAAUAACAUACAAAAAUAA	:|||::|:||:||:||||::||:|:||||||||||||||||||||	0	20	mO_154(IV)_gND9(147-191)	453	389	0.0	expressed	30	ATATA	81	4	extenderA	195	7	195	ND9-IV-195
445	mO_155	II	coding	41	36	437	478	ND7	ND7	592	633	uGGAuuGuuAuGAuuuGuuAuuuGuGGGuAAUCGuuuAUuu	AUUUAGUAGUAUUGGAUGAUAGACACUGAUUAGCAAAUAAA	|::||::|:||:|::|::|||:||||:.|||||||||||||	1	13	mO_155(II)_gND7(593-633)	39224	37889	0.0	expressed	30	ATATA	80	6	extenderA	639	28	640	ND7-II-640
446	mO_155	IV	coding	43	37	639	682	COX3	COX3	175	218	GuuGAuuGuGGuuuuAuuuuuuuuuuuGuuGGuuuuuGuAuuu	UAAUUAGUGUUAGGAUGAAAAGAGAGACAGCUAAAAACAUAAA	:||:||:::::|::||:||||:|:|:|||:|:|||||||||||	0	11	mO_155(IV)_gCOX3(176-218)	14375	13235	0.0	expressed	31	ATAAA	82	6	extenderA	224	10	234	COX3-IV-234
447	mO_156	I	coding	39	37	278	317	ND8_v1	ND8	236	275	uAuGuGAuuuAAuuuGCCCuAGuuuAGCAuuGGAuGUUC	AUAUAUUGAAUUAAGUGGCAUUAAAUGGUAACCUACAAG	|||:|:|:||||||::||.||:||||.||||||||||||	2	12	mO_156(I)_gND8_v1(237-275)	756	743	0.0	expressed	31	ATATA	73	6	extenderA	281	11	281	ND8_v1-I-281
448	mO_156	I	coding	39	37	278	317	ND8_v2	ND8	236	275	uAuGuGAuuuAAuuuGCCCuAGuuuAGCAuuGGAuGUUC	AUAUAUUGAAUUAAGUGGCAUUAAAUGGUAACCUACAAG	|||:|:|:||||||::||.||:||||.||||||||||||	2	12	mO_156(I)_gND8_v2(237-275)	756	743	0.0	expressed	31	ATATA	73	6	extenderA	281	11	281	ND8_v2-I-281
449	mO_156	V	coding	31	35	779	810	COX3	COX3	33	64	uuuuuuuAuGuuuuuGuuuCGuuGuAuAuuu	AAAGAGAUACAGAAGUAGGGCAACAUAUAAA	|||:|:|||||:||::|::||||||||||||	0	12	mO_156(V)_gCOX3(34-64)	4457	4190	0.0	expressed	31	ATATA	78	4	extenderA	68	0	69	COX3-V-69
450	mO_157	II	coding	42	36	435	477	COX3	COX3	458	500	uuuAuuGGUAuuuuuuAGAuuuAuuuAAuuuGuuGAuAAAuA	AAAUGACUAUAGAGAAUCUGAGUGAAUUAGACAACUAUUUAU	||||:||:|||:|:|||||:|:|:|||||:||||||||||||	0	12	mO_157(II)_gCOX3(459-500)	611	547	0.0	expressed	31	ATATA	81	5	extenderA	505	31	514	COX3-II-514
451	mO_158	I	coding	44	35	222	266	COX3	COX3	426	470	uuGuuGuuuAuuAuGuGAuuAuGGuuuuGuuuuuuAuuGGUAuu	AAUAGUAGAUAGUGCAUUGAUACUAGAACAGUAAAUAACCAUAA	||:|::|:|||:|:||:|:||||:|:||||:.||||||||||||	1	12	mO_158(I)_gCOX3(427-470)	1332	923	0.0	expressed	31	ATATA	81	4	extenderA	474	29	477	COX3-I-477
452	mO_158	II	coding	49	30	419	468	COX3	COX3	461	510	AuuGGUAuuuuuuAGAuuuAuuuAAuuuGuuGAuAAAuACAuuuuAUUU	UAAUUAUAGAGAGUGUGAAUGAGUUAAGUGACUAUUUAUGUAAAAUAAA	|||::|||:|:|:|.|:|||:|:||||:::|||||||||||||||||||	1	21	mO_158(II)_gCOX3(462-512)	80	67	2.5828233582315815e-67	expressed	32	AAATA	82	0	extenderA	510	31	514	COX3-II-514
453	mO_158	IV	coding	41	37	718	759	A6_v1	A6	64	105	UUGGuuGCGuuuGuuAuuAuGuAuGuAuuAuuGuGuAuGAu	AAUUAGUGUAGUCAAUGAUGUAUACGUAAUAGCACAUACUA	||::|::|:|:.||||:||::||||:|||||:|||||||||	1	9	mO_158(IV)_gA6_v1(65-105)	1241	559	5e-324	expressed	31	ATATA	80	6	extenderA	111	1	113	A6_v1-IV-113
454	mO_158	IV	coding	41	37	718	759	A6_v2	A6	64	105	UUGGuuGCGuuuGuuAuuAuGuAuGuAuuAuuGuGuAuGAu	AAUUAGUGUAGUCAAUGAUGUAUACGUAAUAGCACAUACUA	||::|::|:|:.||||:||::||||:|||||:|||||||||	1	9	mO_158(IV)_gA6_v2(65-105)	1241	559	5e-324	expressed	31	ATATA	80	6	extenderA	111	1	113	A6_v2-IV-113
455	mO_159	I	coding	41	37	206	247	A6_v1	A6	473	514	uuGUUUUGuAAuuuAuuAuCAuCCCAUUUUUuAuuGuuGAu	AAUAGAGUGUUAGAUAAUAGUGGGGUAGGAGAUGACAACUA	||:|:|:::|||:||||||||:|||||::|:||:|||||||	0	7	mO_159(I)_gA6_v1(474-514)	608	470	0.0	expressed	31	ATACA	87	6	extenderA	520	25	523	A6_v1-I-523
456	mO_159	I	coding	41	37	206	247	A6_v2	A6	473	514	uuGUUUUGuAAuuuAuuAuCAuCCCAUUUUUuAuuGuuGAu	AAUAGAGUGUUAGAUAAUAGUGGGGUAGGAGAUGACAACUA	||:|:|:::|||:||||||||:|||||::|:||:|||||||	0	7	mO_159(I)_gA6_v2(474-514)	608	470	0.0	expressed	31	ATACA	87	6	extenderA	520	25	523	A6_v2-I-523
457	mO_159	II	coding	43	32	409	452	CR4	CR4	86	129	GuuuuAUGuACAGuuuAuGGuAuAuuuuAuuGuuGuuuuGuuu	UAAAGUGUAUGUUAAAUGCUAUAUAAAGUGACAACAAAACAAA	:|||:|::||||:||||:|:|||||||:|:|||||||||||||	0	13	mO_159(II)_gCR4(87-129)	2337	2177	0.0	expressed	32	AAACA	78	0	extenderA	129	4	130	CR4-II-130
458	mO_159	IV	coding	44	33	621	665	ND7	ND7	703	747	uGuCuCGuuCGuuAGGuAuGGuGuGAGAuuGUCGuuuAuuuAGu	AUAGUGUAAGUAGUCUAUGUCAUAUUCUAGCAGCAAAUAAAUCA	|:||.|:|||:|:||:||::||:|:||||:||||||||||||||	1	14	mO_159(IV)_gND7(704-747)	17996	17569	0.0	expressed	31	ATACT	80	2	extenderA	749	34	749	ND7-IV-749
459	mO_159	V	coding	40	35	790	830	COX3	COX3	48	88	GuuuCGuuGuAuAuuuGuuGGuGuuAGuGGuGuuuuuGuu	UAAAGUAGUAUAUGGAUAGUUACGAUCAUCACAAAAACAA	:||||:|::||||::|:|:::||:||||:|||||||||||	0	11	mO_159(V)_gCOX3(49-88)	1627	1509	0.0	expressed	31	ATATA	79	4	extenderA	92	1	94	COX3-V-94
460	mO_160	I	coding	37	34	263	300	ND9	ND9	209	246	GuuuuuAuAuuGUUGuGAUUuGuuAuuGAuuGAuuuu	UAGGGAUAUGACAGUACUAAGUGAUAACUAACUAAAA	:|:::||||:|||::|||||:::||||||||||||||	0	14	mO_160(I)_gND9(210-246)	2772	2568	0.0	expressed	30	ATATA	79	4	extenderA	250	9	253	ND9-I-253
461	mO_160	II	coding	40	34	429	469	COX3	COX3	760	800	CGuuuGuuuAAuuuuuuGuGuAuGGAuACACGuuuuGuuu	GUAAGUGAAUUGAAGGAUGUAUACUUAUGUGCAAAACAAA	|:||:::||||:||::|:::||||:|||||||||||||||	0	15	mO_160(II)_gCOX3(761-800)	1225	963	0.0	expressed	31	ATTAA	79	3	extenderA	803	48	805	COX3-II-805
462	mO_160	IV	coding	39	37	646	685	COX3	COX3	924	963	uAGUUGuuGAuuAGuuAAGuuuuAuuuGGUAGUUUGUAG	AUUAGUGAUUGAUCAAUUCGAGAUAGACUAUCAAACAUC	||:|:::|:|:||||||||:|:|||:||:||||||||||	0	10	mO_160(IV)_gCOX3(925-963)	2382	2065	0.0	expressed	30	ATATT	69	7	initiator	970	55	970	COX3-IV-970
463	mO_160	V	coding	39	36	802	841	ND7	ND7	619	658	GuAAUCGuuuAUuuuAuuuGCGuuuGCGuGGuuuGuCAu	UAUUAGUGAAUGAUAUAGAUGUAGAUGCACCAAACAGUA	:|||||::|||:|.|||:|:|:|:|:|||||||||||||	1	13	mO_160(V)_gND7(620-658)	881	682	0.0	expressed	30	ATATA	77	6	extenderA	664	29	664	ND7-V-664
464	mO_161	II	coding	31	33	419	450	ND7	ND7	1011	1042	CACCCCAAAGGuGAGuAuuGuuuGuuAuuAU	GUGGUGUUUCUAUUUAUAACAAACAAUAAUA	||||.|||||:|:|:||||||||||||||||	1	16	mO_161(II)_gND7(1012-1042)	297	291	0.0	expressed	31	ATATA	82	2	extenderA	1044	50	1044	ND7-II-1044
465	mO_162	II	coding	41	37	423	464	COX3	COX3	350	391	uuuuuGUUGuAuuAuuuGGuuuAuGuuuAuuuuuGuGuuGu	AAAAGUGAUAUGGUGAGCUAGAUACAGGUAAAAACACAACA	||||:::|:||::|:|:|:|:|||||::|||||||||||||	0	13	mO_162(II)_gCOX3(351-391)	424	415	0.0	expressed	31	ATATA	65	6	extenderA	397	23	400	COX3-II-400
466	mO_162	IV	coding	33	37	698	731	RPS12	RPS12	166	199	uuAuAuAAuuuuGuuuGGAuGuuGCGuuGuuuu	GAUAUGUUAGAAUGAAUCUAUAACGCAACAAAA	:||||:|||:||::||:|||:||||||||||||	0	12	mO_162(IV)_gRPS12(167-199)	55	48	1.9068866664904837e-50	expressed	32	ATATT	78	5	extenderA	204	8	206	RPS12-IV-206
467	mO_163	I	coding	36	42	236	272	ND8_v1	ND8	118	154	GuuuGuuGuGuuACuAUUUGuuuACCCAuuGAGuuA	UAAGUAGUAUAGUGAUUAACGAGUGGGUAGCUCAAU	:||::|::|:|:||||.|||:|:||||||:||||||	1	6	mO_163(I)_gND8_v1(119-154)	1826	1439	0.0	expressed	31	ATATA	83	11	extenderA	165	4	177	ND8_v1-I-177
468	mO_163	I	coding	36	42	236	272	ND8_v2	ND8	118	154	GuuuGuuGuGuuACuAUUUGuuuACCCAuuGAGuuA	UAAGUAGUAUAGUGAUUAACGAGUGGGUAGCUCAAU	:||::|::|:|:||||.|||:|:||||||:||||||	1	6	mO_163(I)_gND8_v2(119-154)	1826	1439	0.0	expressed	31	ATATA	83	11	extenderA	165	4	177	ND8_v2-I-177
469	mO_163	IV	coding	29	38	650	679	ND8_v1	ND8	448	477	uuAuuGuuuGGuuGuuGuuuuAuGuuAuu	AGUAAUGAGCCAGUAACGAGAUACAAUAA	|:|||::|:|||::|||:|:|||||||||	0	9	mO_163(IV)_gND8_v1(449-477)	132224	100875	0.0	expressed	31	ATATA	79	7	extenderA	484	22	485	ND8_v1-IV-485
470	mO_163	IV	coding	29	38	650	679	ND8_v2	ND8	447	476	uuAuuGuuuGGuuGuuGuuuuAuGuuAuu	AGUAAUGAGCCAGUAACGAGAUACAAUAA	|:|||::|:|||::|||:|:|||||||||	0	9	mO_163(IV)_gND8_v2(448-476)	132224	100875	0.0	expressed	31	ATATA	79	7	extenderA	483	22	484	ND8_v2-IV-484
471	mO_163	V	coding	52	33	798	850	ND7	ND7	810	862	GAUCGuuuAuuuuuACGuuuGuuuGAUAuGCGuAuGAGuuuGuuGAuuuGuA	UUAGUAAGUGAAGAUGUGAGUGAAUUAUAUGCGUGCUUAAACAACUAAACAU	:|||:||:|:||:|||::|:::||:||||:||:|:||:||||||||||||||	0	14	mO_163(V)_gND7(811-862)	17316	16862	0.0	expressed	32	ATACA	81	1	extenderA	863	41	863	ND7-V-863
472	mO_164	II	coding	46	37	400	446	COX3	COX3	319	365	uuAuGuAGUGAGuuuGuuuuAuuuAuGGCGuuuuuuGUUGuAuuAu	AGUAUAUUGCUUAAGUGAAAUGAAUACUGCGAGGAACAACAUAAUA	|:||:||::||:||:::||||:|||||:||:|::||||||||||||	0	12	mO_164(II)_gCOX3(320-365)	1512	1258	0.0	expressed	31	ATATA	79	6	extenderA	371	20	371	COX3-II-371
473	mO_164	II	coding	35	36	399	434	ND3	ND3	391	426	uuuAuuuuGuuuAuGAUGUUUuuuGUUGUAUUAUA	AAGUGAAAUGAAUACUGCGAGGAACAACAUAAUAU	||:|:|||::||||||:|:|::|||||||||||||	0	13	mO_164(II)_gND3(392-426)	1512	1258	0.0	expressed	31	ATATA	79	5	extenderB	431	12	431	ND3-II-431
474	mO_164	IV	coding	38	35	625	663	ND9	ND9	349	387	GAuuGuGuuuuAGuuuuAGuuGuuuuuGUuAuGCGuuu	UUAGUAUAGAGUCAAGAUUAGUAAAGACAAUACGCAAA	:||::|:|:|:||||:||:|::|||:||||||||||||	0	12	mO_164(IV)_gND9(350-387)	4840	4286	0.0	expressed	30	ATATT	77	5	extenderA	392	15	392	ND9-IV-392
475	mO_164	V	coding	40	36	777	817	A6_v1	A6	660	700	AGuuAuuuAuuuuuuGuAAuAuGAuuuuGCAGuuGAuAAu	UUAGUGAAUAAGGAACAUUAUAUUAGAGUGUCAACUAUUA	|:|:|:|||||::|||||||||:||:|::|||||||||||	0	11	mO_164(V)_gA6_v1(661-700)	1146	1073	0.0	expressed	30	ATATA	79	6	extenderA	706	35	707	A6_v1-V-707
476	mO_164	V	coding	40	36	777	817	A6_v2	A6	660	700	AGuuAuuuAuuuuuuGuAAuAuGAuuuuGCAGuuGAuAAu	UUAGUGAAUAAGGAACAUUAUAUUAGAGUGUCAACUAUUA	|:|:|:|||||::|||||||||:||:|::|||||||||||	0	11	mO_164(V)_gA6_v2(661-700)	1146	1073	0.0	expressed	30	ATATA	79	6	extenderA	706	35	707	A6_v2-V-707
477	mO_165	II	coding	43	31	400	443	CR4	CR4	383	426	uuAuGUuGUuuuuuGuuuuGGGUGGuuuuuuuGuuuuuGuuuu	AAUAUAGUAGAAGAUAAGACUCACUAAAGAAACAGAAACAAAA	||||:|::|:||:|:||:||:|||:|||:|||||:||||||||	0	8	mO_165(II)_gCR4(384-426)	637	550	0.0	expressed	31	AAAAC	76	0	extenderA	426	19	426	CR4-II-426
478	mO_165	IV	coding	41	36	643	684	CR3	CR3	83	124	uuGuACAuuuuuuuuGuuuuuuAuuuGuuuGuGAUUUGuuu	AAUAUGUUAGAAGGUUAAAAGAUGAGCAAGCACUAAACAAA	||:||||.|:||::.:||||:||:|:|||:|||||||||||	2	11	mO_165(IV)_gCR3(84-124)	55450	54768	0.0	expressed	30	ATATA	79	6	extenderA	130	4	130	CR3-IV-130
479	mO_166	II	coding	29	42	428	457	ND3	ND3	107	136	uGuuuuuuGuuGCAuuuuuuuGAuuGuuu	GUGAAAGAGAAUGUAUAUAGACUAACAAA	:::|||:|.||:|||.|.|:|||||||||	3	9	mO_166(II)_gND3(108-136)	694	660	0.0	expressed	32	ATATA	84	10	extenderA	146	2	146	ND3-II-146
480	mO_166	IV	coding	34	35	652	686	RPS12	RPS12	42	76	uuuuuuGCGuAuGuGAUUUUUGuAuGGuuGuuGu	AGAAGAUGCAUGUACUAGAAGUAUACCAACAACA	|:||:|:||||::||||:||::||||||||||||	0	12	mO_166(IV)_gRPS12(43-76)	9288	9013	0.0	expressed	31	ATATA	78	4	extenderA	80	1	80	RPS12-IV-80
481	mO_167	II	coding	45	36	392	437	COX3	COX3	605	650	uuGGuuuuuuGuuuuuGuGAAACCAGuuAUGAGAGUUUGCAuuGu	AAUUAGAGAAUAAGAGUGUUUUGGUGAAUACUAUCAUACGUAACA	||::|:|:||:||:|::::||||||.||||||.|||.||||||||	3	8	mO_167(II)_gCOX3(606-650)	377	304	7.471615054486674e-290	expressed	31	ATATT	83	5	extenderA	655	38	655	COX3-II-655
482	mO_167	IV	coding	37	32	630	667	ND8_v1	ND8	412	449	uGuuGuuuAGCCAUGuAuuuAuuGGCGCCCAAGuuuu	AUAGUAAAUCAGUGUAUAGAUAAUUGCGGGUUCAAAA	|:|::|||||.||::|||:||||::||||||||||||	1	12	mO_167(IV)_gND8_v1(413-449)	5716	5432	0.0	expressed	32	AAAAC	73	0	extenderA	449	20	449	ND8_v1-IV-449
483	mO_167	IV	coding	37	32	630	667	ND8_v2	ND8	411	448	uGuuGuuuAGCCAUGuAuuuAuuGGCGCCCAAGuuuu	AUAGUAAAUCAGUGUAUAGAUAAUUGCGGGUUCAAAA	|:|::|||||.||::|||:||||::||||||||||||	1	12	mO_167(IV)_gND8_v2(412-448)	5716	5432	0.0	expressed	32	AAAAC	73	0	extenderA	448	20	448	ND8_v2-IV-448
484	mO_168	I	coding	45	36	212	257	COX3	COX3	605	650	uuGGuuuuuuGuuuuuGuGAAACCAGuuAUGAGAGUUUGCAuuGu	AAUUAGAGAGUAGAGAUAUUUUGGUCAGUACAUUCAAACGUAACA	||::|:|:|::|:|:|:|:||||||||:|||.:||||||||||||	1	12	mO_168(I)_gCOX3(606-650)	9330	9088	0.0	expressed	32	ATATA	85	4	extenderA	654	39	662	COX3-I-662
485	mO_168	II	coding	45	36	434	479	ND7	ND7	1072	1117	GuuuGCGuuGuGCGGAuuuuuuGCAUAUUUGuuuAuuGGAuGuuu	UAAAUGUAGUAUGUUUGGAAAGUGUAUAAGCGAAUAACCUACAAA	:|||:|:|::|:|::|::|||::||||||:|:|||||||||||||	0	13	mO_168(II)_gND7(1073-1117)	837	701	0.0	expressed	32	ATATA	81	4	extenderA	1121	57	1122	ND7-II-1122
486	mO_168	IV	coding	39	38	649	688	ND7	ND7	26	65	AGUAuCAuuuAuGuuAuuuuuGGuAGuuuuuuuACAuuu	UUAUAGUGAAUACGGUGAGAGUUAUCAGAGAAAUGUAAA	|:|||||:|||||::|:|:|:::||||:|:|||||||||	0	9	mO_168(IV)_gND7(27-65)	2491	2325	0.0	expressed	31	ATATA	79	7	extenderA	72	0	73	ND7-IV-73
487	mO_169	I	coding	44	31	200	244	CR4	CR4	479	523	GGuuGuuGUUGuuAUuuGuGuAuAGGUUUAUuuAuAUGCGuuuu	UUAAUAGUAGUAAUAGACAUAUAUCUGAGUGAAUAUACGCAAAA	::||:|::|::||||:|||:|||||::|:|:|||||||||||||	0	13	mO_169(I)_gCR4(480-523)	98	71	5.132196975608792e-63	expressed	31	AAAAC	76	0	extenderA	523	26	523	CR4-I-523
488	mO_169	II	coding	42	35	350	392	COX3	COX3	867	909	uuAuuuuGAuGuuuuAuGuGuuAuGuAuuuGuGuGuGuAAuu	AAUAGAAUUAUGAGAUAUAUAGUGCAUAGACACACACAUUAA	||||:||:||::|:|||:|:|:|:||||:|||||||||||||	0	13	mO_169(II)_gCOX3(868-909)	213	198	4.138930107885429e-217	expressed	31	ATATA	80	4	extenderA	913	53	917	COX3-II-917
489	mO_169	IV	coding	41	36	632	673	COX3	COX3	74	115	GuGGuGuuuuuGuuuuuuuAuCuuuACCuGCCAuuGuuAuu	UACUAUAGAAGUGAAAGAAUGGAAAUGGACGAUAACAAUAA	:||:|:|:||:::|||:|||:||||||||||.|||||||||	1	9	mO_169(IV)_gCOX3(75-115)	1156	1094	0.0	expressed	30	ATATA	77	6	extenderA	121	3	121	COX3-IV-121
490	mO_170	III	coding	41	34	482	523	ND7	ND7	1159	1200	GuAAuAuuGAuGuuGuuuuuGGAuCCGuAGAUCGuuAGuuu	UAUUGUAACUGUAGUAGAGAUUUAGGCAUCUAGCAAUCAAA	:|||:|||||::|::|:|:|::|||||||||||||||||||	0	19	mO_170(III)_gND7(1160-1200)	15953	15789	0.0	expressed	30	ATACA	77	4	extenderA	1204	61	1205	ND7-III-1205
491	mO_170	IV	coding	45	35	647	692	ND9	ND9	114	159	GuuuGuuuuGuuGAuuGuAGuuuuuuGuuuuuuuAuuGuuuuGuu	UAAAUAGAAUAGUUAGUGUCAAAAGACGAAGAGAUAACAAAACAA	:|||:|:||:|::||:::||||||:||:||:|:||||||||||||	0	12	mO_170(IV)_gND9(115-159)	1660	1500	0.0	expressed	31	ATATA	82	4	extenderA	163	5	165	ND9-IV-165
492	mO_171	II	coding	42	33	422	464	A6_v1	A6	539	581	uuuGuuuuuuuuuuuuAuGGuGuuuuuuGuuAuuGAuuuAuu	AAGUAAAGAGAGAAAAUGCCAUAGAGAACAAUAACUAAAUAA	||::|||:|:|:|||||:|||:|:|:||||||||||||||||	0	16	mO_171(II)_gA6_v1(540-581)	436	426	0.0	expressed	31	ATAAT	80	2	extenderA	583	27	583	A6_v1-II-583
493	mO_171	II	coding	42	33	422	464	A6_v2	A6	539	581	uuuGuuuuuuuuuuuuAuGGuGuuuuuuGuuAuuGAuuuAuu	AAGUAAAGAGAGAAAAUGCCAUAGAGAACAAUAACUAAAUAA	||::|||:|:|:|||||:|||:|:|:||||||||||||||||	0	16	mO_171(II)_gA6_v2(540-581)	436	426	0.0	expressed	31	ATAAT	80	2	extenderA	583	27	583	A6_v2-II-583
494	mO_171	IV	coding	47	35	634	681	A6_v1	A6	190	237	uGuuGGuuuGuGUUUGuuuuuAuuGuuGuGGuuuAuGuuGuuuAAuu	AUAAUUAAAUGUAAGUAGAGAUGAUAACGCUAAAUGCAACAAAUUAA	|:||::|||:::||::|:|:||:|:|||:|:||||:|||||||||||	0	11	mO_171(IV)_gA6_v1(191-237)	5918	5666	0.0	expressed	31	ATATA	79	4	extenderA	241	8	242	A6_v1-IV-242
495	mO_171	IV	coding	47	35	634	681	A6_v2	A6	190	237	uGuuGGuuuGuGUUUGuuuuuAuuGuuGuGGuuuAuGuuGuuuAAuu	AUAAUUAAAUGUAAGUAGAGAUGAUAACGCUAAAUGCAACAAAUUAA	|:||::|||:::||::|:|:||:|:|||:|:||||:|||||||||||	0	11	mO_171(IV)_gA6_v2(191-237)	5918	5666	0.0	expressed	31	ATATA	79	4	extenderA	241	8	242	A6_v2-IV-242
496	mO_171	V	coding	39	37	794	833	COX3	COX3	557	596	uuAGGuuuuuuuGuuGUUGuuGuuuuGuAuuAuGAuuGA	AAUUUAGAGAAGUAGUGACAAUAAAGUAUAAUACUAACU	|||::|:|:||::|:::||||:|||::||||||||||||	0	12	mO_171(V)_gCOX3(558-596)	106	88	2.8655454596799352e-87	expressed	31	ATATA	80	6	extenderA	602	36	611	COX3-V-611
497	mO_172	I	coding	41	37	215	256	COX3	COX3	321	362	AuGuAGUGAGuuuGuuuuAuuuAuGGCGuuuuuuGUUGuAu	UAUAUGGUUUAGAUAGAAUAGAUACCGUAGAAAACAACAUA	||:||.::|:|:|:|:||||:||||||:|:|||||||||||	1	11	mO_172(I)_gCOX3(322-362)	31	27	7.175993756968234e-29	expressed	31	ACAAA	79	6	extenderA	368	21	371	COX3-I-371
498	mO_172	II	coding	47	35	363	410	ND3	ND3	247	294	CAUuAuuuGuGUUUuGuuAuuuGuuuuuGUGAuAGuGuuGuuuuAuu	GUAAUAGAUAUAGAGUGACAGAUAGAAACAUUAUCACAACAAAAUAA	||||||:|:|:|:|:::|.|:|:|:|||||:||||||||||||||||	1	16	mO_172(II)_gND3(248-294)	49	43	1.481387409611726e-45	expressed	31	ATATA	86	4	extenderA	298	8	298	ND3-II-298
499	mO_172	IV	coding	45	35	668	713	ND3	ND3	31	76	GUUAUCAuuAuuuuuAuAuuuGUuuuuGAUAuuGuGGuuuAUUAu	UGAUAGUAGUGAAGAUAUAGACAGAGACUAUGACACCAAAUAAUA	::||||||:|:||:|||||:|||:|:|||||:|||||||||||||	0	13	mO_172(IV)_gND3(32-76)	441	414	0.0	expressed	31	ATATA	81	4	extenderA	80	0	80	ND3-IV-80
500	mO_173	II	coding	42	36	410	452	COX3	COX3	428	470	GuuGuuuAuuAuGuGAuuAuGGuuuuGuuuuuuAuuGGUAuu	UAAUAGAUAGUGUGUUGAUAUCGAAGUAGAAAAUAACCAUAA	:||:|:|||:|::::|:|||:|:||::|:|||||||||||||	0	13	mO_173(II)_gCOX3(429-470)	215	118	1.3493151529672508e-82	expressed	30	ATAAA	79	6	extenderA	476	30	477	COX3-II-477
501	mO_173	IV	coding	41	37	678	719	ND7	ND7	1134	1175	uuGCAuGAuuuAGuuGCCGuuuuAGGuAAuAuuGAuGuuGu	AAUGUGUUAGAUUGAUGUCAAAGUCUAUUAUAACUACAACA	||:||::||:||::|:|.||||:||:|||||||||||||||	1	15	mO_173(IV)_gND7(1135-1175)	2013	1947	0.0	expressed	30	ATATA	80	7	extenderA	1182	60	1182	ND7-IV-1182
502	mO_174	II	coding	45	34	420	465	COX3	COX3	463	508	uGGUAuuuuuuAGAuuuAuuuAAuuuGuuGAuAAAuACAuuuuAU	AUUAUAGAGAAUAUGAGUGAAUUGGACGAUUAUUUAUGUAAAAUA	|::|||:|:|||.|:|:|:||||::||:|:|||||||||||||||	1	15	mO_174(II)_gCOX3(464-508)	72	67	1.9200880497018303e-74	expressed	30	ATATA	78	4	extenderA	512	31	514	COX3-II-514
503	mO_174	IV	coding	45	36	677	722	A6_v1	A6	63	108	UUUGGuuGCGuuuGuuAuuAuGuAuGuAuuAuuGuGuAuGAuCuA	AAAUUAGUGUAUAGAGUGAUAUAUGUAUAAUGACACAUACUAGAU	|||::|::|:|.|.|:|:|||:||::|||||:|||||||||||||	2	13	mO_174(IV)_gA6_v1(64-108)	457	429	0.0	expressed	31	ATATA	87	5	extenderA	113	1	113	A6_v1-IV-113
504	mO_174	IV	coding	45	36	677	722	A6_v2	A6	63	108	UUUGGuuGCGuuuGuuAuuAuGuAuGuAuuAuuGuGuAuGAuCuA	AAAUUAGUGUAUAGAGUGAUAUAUGUAUAAUGACACAUACUAGAU	|||::|::|:|.|.|:|:|||:||::|||||:|||||||||||||	2	13	mO_174(IV)_gA6_v2(64-108)	457	429	0.0	expressed	31	ATATA	87	5	extenderA	113	1	113	A6_v2-IV-113
505	mO_175	I	coding	39	36	250	289	ND8_v1	ND8	187	226	uuuuuGCGUUUUuAUUGGuGuGGuuuAGAGCGuuGuAuu	GAAAGUGUGAAAGUAGCUACGUUAAAUCUCGCAACAUAA	:|||::|::|||:||:|:||:::||||||||||||||||	0	16	mO_175(I)_gND8_v1(188-226)	829	800	0.0	expressed	30	ATATA	78	6	extenderA	232	8	232	ND8_v1-I-232
506	mO_175	I	coding	39	36	250	289	ND8_v2	ND8	187	226	uuuuuGCGUUUUuAUUGGuGuGGuuuAGAGCGuuGuAuu	GAAAGUGUGAAAGUAGCUACGUUAAAUCUCGCAACAUAA	:|||::|::|||:||:|:||:::||||||||||||||||	0	16	mO_175(I)_gND8_v2(188-226)	829	800	0.0	expressed	30	ATATA	78	6	extenderA	232	8	232	ND8_v2-I-232
507	mO_175	II	coding	41	33	425	466	ND7	ND7	278	319	GuuGuCuuuAUGuuuuGAGuAuAuGuuGCGAuGuuGuuuGu	UAAUAGAGAUAUGAGACUCAUAUAUAGCGUUACAACAAACA	:||:|||:|||::|:|||||||||:|:||:|||||||||||	0	11	mO_175(II)_gND7(279-319)	575	545	0.0	expressed	30	ATAAC	76	3	extenderA	322	12	324	ND7-II-324
508	mO_175	IV	coding	43	36	628	671	CR3	CR3	231	274	GuuAuCAUuuuuAuuAuuGuAuAuAAGUUUuCGUUAUUAGAUU	UAAUAGUGGAAGUAAUAGUAUAUGUUCAAGAGCAGUAAUCUAA	:||||||::||:|||||::||||:|||||:||||:||||||||	0	8	mO_175(IV)_gCR3(232-274)	53332	52605	0.0	expressed	30	ATATA	81	6	extenderB	280	14	281	CR3-IV-281
509	mO_176	I	coding	42	37	292	334	CR4	CR4	173	215	GuuAuAGuuGuuuGuuuuuuuuuGuuGuuuuGGGuuGuGAuu	UAAUAUUGAUAGAUGAAGAAAGACAAUAAAGUCCAACACUAA	:|||||::|:|:|::||:|||:||||:|||::||||||||||	0	10	mO_176(I)_gCR4(174-215)	2309	2245	0.0	expressed	31	ATATA	81	6	extenderA	221	8	221	CR4-I-221
510	mO_176	V	coding	42	36	763	805	ND9	ND9	524	566	AuuGuuAuuuuGuGuGuuGGuGGAGGAGAUAGuAuGuACGuu	UAGUAAUAGAAUAUGCAGUGACUUCCUUUAUCAUACAUGCAA	||::||||:||:|::||::.||:||||:||||||||||||||	1	14	mO_176(V)_gND9(525-566)	260	234	9.285367825865478e-248	expressed	31	ATATT	82	5	extenderA	571	25	572	ND9-V-572
511	mO_177	I	coding	41	35	203	244	A6_v1	A6	257	298	uAUUGuAuuACUuAUUUGAAuuuGUAUuuGuuGuuuuGuAu	GUGAUAUAAUGAGUGAAUUUGAACAUAAGCAACAAAACAUA	:|:|:|||||||:|:||:||:|||||||:||||||||||||	0	12	mO_177(I)_gA6_v1(258-298)	49	36	4.8102031010008405e-33	expressed	30	ATATT	85	5	extenderA	303	13	303	A6_v1-I-303
512	mO_177	I	coding	41	35	203	244	A6_v2	A6	257	298	uAUUGuAuuACUuAUUUGAAuuuGUAUuuGuuGuuuuGuAu	GUGAUAUAAUGAGUGAAUUUGAACAUAAGCAACAAAACAUA	:|:|:|||||||:|:||:||:|||||||:||||||||||||	0	12	mO_177(I)_gA6_v2(258-298)	49	36	4.8102031010008405e-33	expressed	30	ATATT	85	5	extenderA	303	13	303	A6_v2-I-303
513	mO_177	II	coding	43	31	353	396	CR4	CR4	234	277	GuAuAGuuuAuuuuuuuuGuGACGuuAuAAUUuuGuuuAuuuu	UAUAUUGAAUAUAAGAGAUACUGCAGUAUUAGAACAAAUAAAA	:||||::||||.||:|:|:||||||:|||||:|||||||||||	1	11	mO_177(II)_gCR4(235-277)	385	325	7.4e-323	expressed	31	AAAAT	76	0	extenderA	277	11	277	CR4-II-277
514	mO_177	IV	coding	37	36	617	654	ND7	ND7	808	845	uuGAUCGuuuAuuuuuACGuuuGuuuGAUAuGCGuAu	AAUUAGUAGAUGAAAGUGCAAAUAAGUUAUACGCAUA	||:|||:|:||:|||:||||||:||::||||||||||	0	10	mO_177(IV)_gND7(809-845)	5408	4814	0.0	expressed	30	ATATA	77	6	extenderA	851	40	857	ND7-IV-857
515	mO_178	I	coding	32	47	257	289	ND7	ND7	244	276	UAGAuuAuGuuAGuGuuuGuuGuAAuGAGCAu	AUUUAAUGUAGUUAUAGAUAGUAUUACUCGUA	||:||||::|:|:|:|:|:|::||||||||||	0	10	mO_178(I)_gND7(245-276)	6135	5619	0.0	expressed	32	ATATA	78	15	extenderA	291	11	295	ND7-I-295
516	mO_178	II	coding	39	35	431	470	ND7	ND7	278	317	GuuGuCuuuAUGuuuuGAGuAuAuGuuGCGAuGuuGuuu	UAAUGGAGAUAUAGAACUGAUAUAUAACGCUACAACAAA	:||::||:|||:|:||||.|||||:||||||||||||||	1	14	mO_178(II)_gND7(279-317)	1132	1040	0.0	expressed	31	ATATA	77	4	extenderA	321	12	324	ND7-II-324
517	mO_178	IV	coding	41	35	633	674	CR3	CR3	233	274	uAuCAUuuuuAuuAuuGuAuAuAAGUUUuCGUUAUUAGAUU	AUAGUGUAAGUAGUAGCAUGUAUUUAAGAGCAAUAAUCUAA	|||||:.||:||:||:|||:||||:||:|||||||||||||	1	13	mO_178(IV)_gCR3(234-274)	9381	7214	0.0	expressed	30	ATATA	80	5	initiator	279	14	281	CR3-IV-281
518	mO_178	V	coding	49	34	796	845	ND7	ND7	771	820	uGuuAuGAuuAuuGuuuuuGuuuuAuAGGuGAuGCAuuuGAUCGuuuAu	AUAAUAUUAAUGGUAGAGAUAGAAUAUUCGUUAUGUGAACUAGCAAAUA	|:||||:||||:::|:|:|:|:|||||:|::||:||:||||||||||||	0	12	mO_178(V)_gND7(772-820)	6237	6084	0.0	expressed	30	ATATA	79	4	extenderA	824	38	824	ND7-V-824
519	mO_179	I	coding	42	37	235	277	ND8_v1	ND8	296	338	GuCAUCGuuuuGCGGAuuGAuuuACAuuGAGuuAUCGUCGuu	UGGUAGUAAAGUGCAUGGUUAAAUGUGACUUAGUAGCAGCAA	::||||:|||::||.|:::|||||||:|||:|:|||||||||	1	9	mO_179(I)_gND8_v1(297-338)	714	678	0.0	expressed	31	ATAAA	77	6	extenderA	344	14	350	ND8_v1-I-350
520	mO_179	I	coding	42	37	235	277	ND8_v2	ND8	296	338	GuCAUCGuuuuGCGGAuuGAuuuACAuuGAGuuAUCGUCGuu	UGGUAGUAAAGUGCAUGGUUAAAUGUGACUUAGUAGCAGCAA	::||||:|||::||.|:::|||||||:|||:|:|||||||||	1	9	mO_179(I)_gND8_v2(297-338)	714	678	0.0	expressed	31	ATAAA	77	6	extenderA	344	14	350	ND8_v2-I-350
521	mO_179	II	coding	43	37	402	445	COX3	COX3	671	714	GUGuuuuuGGuuCuAuuuuAuuuuuAuuGGAuuuAUuACAuuu	UAUAAGAGUUAAGAUGGAGUGAAAGUAGUCUAAAUAAUGUAAA	:|:||:|:::|||||::|:|:|||:||::||||||||||||||	0	14	mO_179(II)_gCOX3(672-714)	2395	2047	0.0	expressed	31	ATATA	82	6	extenderA	720	44	732	COX3-II-732
522	mO_179	IV	coding	41	36	670	711	A6_v1	A6	64	105	UUGGuuGCGuuuGuuAuuAuGuAuGuAuuAuuGuGuAuGAu	AAUUAGUGCAGAUAGUGAUGUAUACAUGAUGACACAUACUA	||::|::|||:|:|:|:||::||||||:||:||||||||||	0	10	mO_179(IV)_gA6_v1(65-105)	1792	1689	0.0	expressed	31	ATACA	79	5	extenderA	110	1	113	A6_v1-IV-113
523	mO_179	IV	coding	41	36	670	711	A6_v2	A6	64	105	UUGGuuGCGuuuGuuAuuAuGuAuGuAuuAuuGuGuAuGAu	AAUUAGUGCAGAUAGUGAUGUAUACAUGAUGACACAUACUA	||::|::|||:|:|:|:||::||||||:||:||||||||||	0	10	mO_179(IV)_gA6_v2(65-105)	1792	1689	0.0	expressed	31	ATACA	79	5	extenderA	110	1	113	A6_v2-IV-113
524	mO_180	II	coding	46	34	421	467	COX3	COX3	804	850	GuAuuGuGuuuGuuuAuAuuGACAuuuuGuuGAUUUAGuuuGAuuu	UAUAGUAUGGGUAGAUGUAGCUGUGGAACGAUUAAAUCAAACUAAA	:|||::|:::::|:||:||:||||::|||:|:||||||||||||||	0	14	mO_180(II)_gCOX3(805-850)	749	705	0.0	expressed	30	ATATA	81	4	extenderA	854	51	856	COX3-II-856
525	mO_180	IV	coding	42	37	661	703	ND9	ND9	235	277	uGAuuGAuuuuuGuGGuuuuuGuuuuuGuCGuuuuAuGuuGu	AUUAAUUAGAGAUACUGGAAAUAGAAGCAGCAGAAUACAACA	|:|||:||:|:|:||:::|||:|:||:|||||:|||||||||	0	9	mO_180(IV)_gND9(236-277)	718	690	0.0	expressed	30	AAATT	78	7	extenderA	284	10	291	ND9-IV-291
526	mO_181	II	coding	43	36	380	423	ND7	ND7	112	155	uAuGuuGuuuAuuGuAuuuuuGuGGuGAAuuuAuuGuuuAUAU	AUAUAGUAUAUGACAUGGAAGUAUCACUUGAAUAACAAAUAUA	|||:|::|.||:||||::||::|:|||||:|||||||||||||	1	13	mO_181(II)_gND7(113-155)	109	100	7.877268129921602e-109	expressed	30	ATATA	80	6	extenderA	161	6	161	ND7-II-161
527	mO_181	IV	coding	43	38	656	699	RPS12	RPS12	191	234	GuuGuuuuuuuuGuuGuuuuAuuGGuuuAGuuAuGUCAuuAuu	UGACAGAGAGAGCAGCGAAAUGGUUAAGUCAAUACAGUAAUAA	::|||:|:|:|:||:|:||||::::||:|||||||||||||||	0	15	mO_181(IV)_gRPS12(192-234)	1292	1247	0.0	expressed	32	ATAAA	83	6	extenderA	240	11	240	RPS12-IV-240
528	mO_182	II	coding	43	34	322	365	ND7	ND7	560	603	GuuGuuGuuGAUAAuAuCAuGuuuGuuuGuuAuGGAuuGuuAu	UAAUAGUAGUUAUUAUAGUGCAGAUAGACGAUACCUAACAAUA	:||:|::|::|||||||||:||:|:|:||:|||||||||||||	0	13	mO_182(II)_gND7(561-603)	282	257	1.7883525859959362e-275	expressed	30	ATATA	78	4	extenderA	607	27	612	ND7-II-612
529	mO_182	III	coding	41	38	481	522	ND7	ND7	1158	1199	GGuAAuAuuGAuGuuGuuuuuGGAuCCGuAGAUCGuuAGuu	UUAUUAUAGUUACAAUGAGAGUCUAGGCAUGUGGCAAUCAA	::||||||::|||||::|:|::||||||||.|:||||||||	1	8	mO_182(III)_gND7(1159-1199)	3272	2789	0.0	expressed	32	ATATA	79	6	extenderA	1205	61	1205	ND7-III-1205
530	mO_182	IV	coding	43	36	646	689	ND9	ND9	116	159	uuGuuuuGuuGAuuGuAGuuuuuuGuuuuuuuAuuGuuuuGuu	AAUAAGAUAAUUGACAUUAAGAGACAGAAGAAUAACAAAACAA	||:||:|:||:|:||||:||:|:|||:||:|||||||||||||	0	13	mO_182(IV)_gND9(117-159)	2567	2499	0.0	expressed	30	ATATA	81	6	extenderA	165	5	165	ND9-IV-165
531	mO_183	II	coding	25	34	396	421	A6_v1	A6	154	179	uuuuuuAuuAuuuuGuuuGUUUGAu	GAAAGAUGAUAAAACAAACAAACUA	:|||:||:|||||||||||||||||	0	17	mO_183(II)_gA6_v1(155-179)	154	149	1.4877657479424157e-171	expressed	30	ATATA	80	4	extenderA	183	4	184	A6_v1-II-184
532	mO_183	II	coding	25	34	396	421	A6_v2	A6	154	179	uuuuuuAuuAuuuuGuuuGUUUGAu	GAAAGAUGAUAAAACAAACAAACUA	:|||:||:|||||||||||||||||	0	17	mO_183(II)_gA6_v2(155-179)	154	149	1.4877657479424157e-171	expressed	30	ATATA	80	4	extenderA	183	4	184	A6_v2-II-184
533	mO_184	IV	coding	47	33	691	738	A6_v1	A6	442	489	GuuGuGuCGuuGuuuGuCGACGuuuuuGCGuuuGUUUUGuAAuuuAu	UAAUAUGGUAGUAAAUAGCUUUAGAGACGUGAACAAAACAUUAAAUA	:||:|::|:|::|||:||||.:|:|:|||::||||||||||||||||	1	16	mO_184(IV)_gA6_v1(443-489)	585	546	0.0	expressed	31	ATATA	81	2	extenderA	491	24	493	A6_v1-IV-493
534	mO_184	IV	coding	47	33	691	738	A6_v2	A6	442	489	GuuGuGuCGuuGuuuGuCGACGuuuuuGCGuuuGUUUUGuAAuuuAu	UAAUAUGGUAGUAAAUAGCUUUAGAGACGUGAACAAAACAUUAAAUA	:||:|::|:|::|||:||||.:|:|:|||::||||||||||||||||	1	16	mO_184(IV)_gA6_v2(443-489)	585	546	0.0	expressed	31	ATATA	81	2	extenderA	491	24	493	A6_v2-IV-493
535	mO_185	I	coding	42	37	215	257	ND8_v1	ND8	118	160	GuuuGuuGuGuuACuAUUUGuuuACCCAuuGAGuuAACCAuu	UAAGUAGUGUAAUGAUGAAUAAGUGGGUAACUCAAAUGGUAA	:||::|::::||||||:||:||:||||||||||||.||||||	1	6	mO_185(I)_gND8_v1(119-160)	2171	2066	0.0	expressed	30	ATATA	82	7	extenderA	167	4	177	ND8_v1-I-177
536	mO_185	I	coding	42	37	215	257	ND8_v2	ND8	118	160	GuuuGuuGuGuuACuAUUUGuuuACCCAuuGAGuuAACCAuu	UAAGUAGUGUAAUGAUGAAUAAGUGGGUAACUCAAAUGGUAA	:||::|::::||||||:||:||:||||||||||||.||||||	1	6	mO_185(I)_gND8_v2(119-160)	2171	2066	0.0	expressed	30	ATATA	82	7	extenderA	167	4	177	ND8_v2-I-177
537	mO_185	IV	coding	38	35	632	670	ND8_v1	ND8	443	481	AGuuuuuAuuGuuuGGuuGuuGuuuuAuGuuAuuuGAu	UUAGAGAUAGUAGAUUAGCAACAGAAUACGAUAAACUA	|:|:|:|||::|:|::|:|||||:|||||:||||||||	0	8	mO_185(IV)_gND8_v1(444-481)	878	826	0.0	expressed	31	ATATA	85	4	extenderA	485	22	485	ND8_v1-IV-485
538	mO_185	IV	coding	38	35	632	670	ND8_v2	ND8	442	480	AGuuuuuAuuGuuuGGuuGuuGuuuuAuGuuAuuuGAu	UUAGAGAUAGUAGAUUAGCAACAGAAUACGAUAAACUA	|:|:|:|||::|:|::|:|||||:|||||:||||||||	0	8	mO_185(IV)_gND8_v2(443-480)	878	826	0.0	expressed	31	ATATA	85	4	extenderA	484	22	484	ND8_v2-IV-484
539	mO_186	I	coding	42	34	258	300	COX3	COX3	299	341	AGuAuuGuuuuuuAuGGuuuuuAuGuAGUGAGuuuGuuuuAu	UUAUAGUGAAAAAUGUCAAGAAUGUAUCGCUCAAACAAAAUA	|:|||:::||||||::|||:|||::|||:|||||||||||||	0	13	mO_186(I)_gCOX3(300-341)	9706	9307	0.0	expressed	30	ATATA	80	4	extenderA	345	19	345	COX3-I-345
540	mO_187	II	coding	41	35	380	421	COX3	COX3	872	913	uuGAuGuuuuAuGuGuuAuGuAuuuGuGuGuGuAAuuuuAu	AGUUAGAAGAUAUACAAUACGUGAAUAUACACAUUAAAAUA	|::||.||:|||:|||||||:|:||:|:|||||||||||||	1	13	mO_187(II)_gCOX3(873-913)	367	259	1.4731792397113373e-220	expressed	31	ATATA	80	4	extenderA	917	53	917	COX3-II-917
541	mO_188	II	coding	37	41	414	451	A6_v1	A6	33	70	AuAuGuuuuuAuuuuuuuuuuGuGAuuuAUUUUGGuu	UAUAUAGAAAUGAAGAGAAAGUACUAAGUAAAACCAA	||||:|:||||:||:|:|||::|||||:|||||||||	0	9	mO_188(II)_gA6_v1(34-70)	4153	4080	0.0	expressed	31	ATATA	78	10	extenderA	80	0	82	A6_v1-II-82
542	mO_188	II	coding	37	41	414	451	A6_v2	A6	33	70	AuAuGuuuuuAuuuuuuuuuuGuGAuuuAUUUUGGuu	UAUAUAGAAAUGAAGAGAAAGUACUAAGUAAAACCAA	||||:|:||||:||:|:|||::|||||:|||||||||	0	9	mO_188(II)_gA6_v2(34-70)	4153	4080	0.0	expressed	31	ATATA	78	10	extenderA	80	0	82	A6_v2-II-82
543	mO_189	V	coding	42	37	815	857	COX3	COX3	838	880	UUAGuuuGAuuuuuuuuAuuGCGAuuuGuuuAuuuuGAuGuu	AAUUAGAUUGAAGAAGAUGACGCUAGACAAGUGAAACUACAA	|||:|:|:|:||:||:||:||||||:||||:|:|||||||||	0	9	mO_189(V)_gCOX3(839-880)	2944	2682	0.0	expressed	31	ATATA	80	6	extenderA	886	52	889	COX3-V-889
544	mO_190	I	coding	40	35	232	272	COX3	COX3	527	567	uuGuuAAuuuuuuuGuuuuGuGUUUUUGGuuuAGGuuuuu	AGUGAUUAAAGAAACAGAGCAUAAGAGUCAAAUCCAAAAA	|:::||||||:|||||:|:||:||:|::||||||||||||	0	12	mO_190(I)_gCOX3(528-567)	4774	4577	0.0	expressed	31	ACATA	83	4	extenderA	571	34	571	COX3-I-571
545	mO_190	II	coding	46	37	426	472	ND7	ND7	666	712	uuAuAuGAuuuAGuuuuuAAUAGuuuAAGuGGuGuuuuGuCuCGuu	AGUAUAUUGAAUUAGAGAUUGUUAAAUUGACUACGAAACAGAGCAA	|:||||:|:|||:|:|:|||:|:|||||.||:||:|||||||||||	1	11	mO_190(II)_gND7(667-712)	806	752	0.0	expressed	30	ATATA	79	7	extenderA	719	33	721	ND7-II-721
546	mO_191	I	coding	44	34	241	285	COX3	COX3	322	366	uGuAGUGAGuuuGuuuuAuuuAuGGCGuuuuuuGUUGuAuuAuu	ACAUUGUUUAAAGAGAAUAAAUACUGCAUAGAACAACAUAAUAA	||||:::|:|||.|:|||||||||:|||.|:|||||||||||||	2	13	mO_191(I)_gCOX3(323-366)	1057	1043	0.0	expressed	30	ATATA	80	4	extenderA	370	21	371	COX3-I-371
547	mO_191	I	coding	39	35	242	281	ND3	ND3	386	425	GUAAuuuuAuuuuGuuuAuGAUGUUUuuuGUUGUAUUAU	UGUUUAAAGAGAAUAAAUACUGCAUAGAACAACAUAAUA	::||.|||.|:||:|||||||:||.|:||||||||||||	3	12	mO_191(I)_gND3(387-425)	1057	1043	0.0	expressed	30	ATATA	80	5	extenderB	430	13	431	ND3-I-431
548	mO_191	IV	coding	44	37	734	778	ND9	ND9	461	505	uGuuGAuuGGuuuuuuGuuGGuuuuuuuuuGuuGAAGuGuuAUC	AUAAUUAGUUAGAAGAUAGUCAGAAGAGAAUAACUUCACAAUAG	|:||:||:::|:||:|:|::||:||:|:||:|||||||||||||	0	13	mO_191(IV)_gND9(462-505)	1732	1530	0.0	expressed	31	ATATA	82	6	extenderA	511	22	511	ND9-IV-511
549	mO_192	I	coding	40	37	213	253	CR3	CR3	28	68	AAuuAuuuuuACAuuAuGuuuGAUUGuuuGGuuuuGuuGU	UUAGUGAAAGUGUGAUGUAAACUAACGAGUCAAAACAACA	|||:|:|||:|||:||::||||||||:|::||||||||||	0	10	mO_192(I)_gCR3(29-68)	1659	1608	0.0	expressed	31	ATATA	81	6	extenderA	74	1	74	CR3-I-74
550	mO_192	IV	coding	48	33	728	776	A6_v1	A6	569	617	uAuuGAuuuAuuuuAuuuAuuuuuGuGuuuuGuuuuuGuuuAuuAuuu	AUAAUUAAGUGAGAUGUAUGAAGAUACAAGACGAAAACAAAUAAUAAA	||||:|||:|:|:||:.||:||:|:||||:||:|||||||||||||||	1	15	mO_192(IV)_gA6_v1(570-617)	324	218	1.0201349948928968e-178	expressed	31	ATAAA	84	2	extenderA	619	29	619	A6_v1-IV-619
551	mO_192	IV	coding	48	33	728	776	A6_v2	A6	569	617	uAuuGAuuuAuuuuAuuuAuuuuuGuGuuuuGuuuuuGuuuAuuAuuu	AUAAUUAAGUGAGAUGUAUGAAGAUACAAGACGAAAACAAAUAAUAAA	||||:|||:|:|:||:.||:||:|:||||:||:|||||||||||||||	1	15	mO_192(IV)_gA6_v2(570-617)	324	218	1.0201349948928968e-178	expressed	31	ATAAA	84	2	extenderA	619	29	619	A6_v2-IV-619
552	mO_193	I	coding	44	38	244	288	ND8_v1	ND8	322	366	uuGAGuuAUCGUCGuuGuAuuuAuuGuGGuuuuuGuAuGCAuGu	AAUUGAAUAGUAGUAGCAUGAAUAAUAUCAGAGACAUACGUACA	||:|.|||||:||:|:|||:|||||:|:||:|:|||||||||||	1	11	mO_193(I)_gND8_v1(323-366)	352	309	1.167107e-318	expressed	32	ATATA	85	6	extenderA	372	16	373	ND8_v1-I-373
553	mO_193	I	coding	44	38	244	288	ND8_v2	ND8	322	366	uuGAGuuAUCGUCGuuGuAuuuAuuGuGGuuuuuGuAuGCAuGu	AAUUGAAUAGUAGUAGCAUGAAUAAUAUCAGAGACAUACGUACA	||:|.|||||:||:|:|||:|||||:|:||:|:|||||||||||	1	11	mO_193(I)_gND8_v2(323-366)	352	309	1.167107e-318	expressed	32	ATATA	85	6	extenderA	372	16	373	ND8_v2-I-373
554	mO_194	IV	coding	37	37	700	737	ND7	ND7	425	462	GuuGUUAuGAuCAuuuGAGGAACGUGACAAAuuGAuG	UAAUAGUGUUAGUGAGUUUCUUGCAUUGUUUAACUAC	:||:|:|::||||:|::|:||||||:|||||||||||	0	11	mO_194(IV)_gND7(426-462)	314	296	0.0	expressed	31	ATAAA	76	6	extenderA	468	21	468	ND7-IV-468
555	mO_195	I	coding	45	37	244	289	ND8_v1	ND8	322	367	uuGAGuuAUCGUCGuuGuAuuuAuuGuGGuuuuuGuAuGCAuGuu	AAUUUAAUAGUAGUGACGUAGAUAAUAUCAGAGACAUACGUACAA	||:|:|||||:||::||:||:||||:|:||:|:||||||||||||	0	12	mO_195(I)_gND8_v1(323-367)	772	686	0.0	expressed	31	ATATA	80	6	extenderA	373	16	373	ND8_v1-I-373
556	mO_195	I	coding	45	37	244	289	ND8_v2	ND8	322	367	uuGAGuuAUCGUCGuuGuAuuuAuuGuGGuuuuuGuAuGCAuGuu	AAUUUAAUAGUAGUGACGUAGAUAAUAUCAGAGACAUACGUACAA	||:|:|||||:||::||:||:||||:|:||:|:||||||||||||	0	12	mO_195(I)_gND8_v2(323-367)	772	686	0.0	expressed	31	ATATA	80	6	extenderA	373	16	373	ND8_v2-I-373
557	mO_195	IV	coding	30	35	649	679	COX3	COX3	208	238	uuuuGuAuuuGuuuGuuGuuGuuAuuGuuA	AGAAUAUAGAUGGAUGGUAACGAUAACAAU	|:||:|||:|:::|::::|||:||||||||	0	8	mO_195(IV)_gCOX3(209-238)	3896	3771	0.0	expressed	32	ATATA	80	3	extenderA	241	11	241	COX3-IV-241
558	mO_196	I	coding	42	38	266	308	COX3	COX3	523	565	uuAuuuGuuAAuuuuuuuGuuuuGuGUUUUUGGuuuAGGuuu	AAUGGGUAAUUAGAGAGAUAAGACGUAAAAGUCAAAUCCAAA	|||::::|||||:|:|:|:||:||::||||::||||||||||	0	10	mO_196(I)_gCOX3(524-565)	161	149	5.832544319475443e-163	expressed	32	ACATA	82	6	extenderA	571	34	571	COX3-I-571
559	mO_196	IV	coding	40	38	638	678	ND7	ND7	454	494	AAuuGAuGACAuuuuuuGAuuuAuGUUGuGGuuGuCGuAu	UUAGUUAUUGUGAGAGACUAGAUACAGCAUCAACAGCAUA	|||::||:|||:|:|:||||:|||||:||:||||||||||	0	10	mO_196(IV)_gND7(455-494)	450	413	0.0	expressed	32	ATATA	78	6	extenderA	500	22	505	ND7-IV-505
560	mO_197	IV	coding	37	34	670	707	CR3	CR3	83	120	uuGuACAuuuuuuuuGuuuuuuAuuuGuuuGuGAUUU	AGUAUGUAGAGAAAACAGGGAAUAAGCAAACACUAAA	|::|||||:|:||||||:::|||||:|||||||||||	0	11	mO_197(IV)_gCR3(84-120)	110	100	8.124299258476069e-108	expressed	30	ATATA	79	4	extenderA	124	4	130	CR3-IV-130
561	mO_198	II	coding	40	38	430	470	A6_v1	A6	701	741	GAuuuuuuGuuGuuuuuGuuGuuuGuuuAGuuuuGuAuuu	UUAAAGAGUGAUAGAAGUGACAGGUAAAUCGAAACAUAAA	:||||:|:::|:|:||:::|||:::|||||:|||||||||	0	9	mO_198(II)_gA6_v1(702-741)	7951	7589	0.0	expressed	31	ATAAA	79	7	extenderA	748	38	748	A6_v1-II-748
562	mO_198	II	coding	40	38	430	470	A6_v2	A6	701	741	GAuuuuuuGuuGuuuuuGuuGuuuGuuuAGuuuuGuAuuu	UUAAAGAGUGAUAGAAGUGACAGGUAAAUCGAAACAUAAA	:||||:|:::|:|:||:::|||:::|||||:|||||||||	0	9	mO_198(II)_gA6_v2(702-741)	7951	7589	0.0	expressed	31	ATAAA	79	7	extenderA	748	38	748	A6_v2-II-748
563	mO_199	I	coding	44	32	216	260	A6_v1	A6	474	518	uGUUUUGuAAuuuAuuAuCAuCCCAUUUUUuAuuGuuGAuGuuu	AUAGUAUAUUAGAUAGUAGAAGGGUGAAAGAUGAUAACUACAAA	|:|:.|:||||:|||:|||.|||||:|||:||:|:|||||||||	2	9	mO_199(I)_gA6_v1(475-518)	89	49	2.326441764151383e-35	expressed	32	AAACA	76	0	extenderA	518	25	523	A6_v1-I-523
564	mO_199	I	coding	44	32	216	260	A6_v2	A6	474	518	uGUUUUGuAAuuuAuuAuCAuCCCAUUUUUuAuuGuuGAuGuuu	AUAGUAUAUUAGAUAGUAGAAGGGUGAAAGAUGAUAACUACAAA	|:|:.|:||||:|||:|||.|||||:|||:||:|:|||||||||	2	9	mO_199(I)_gA6_v2(475-518)	89	49	2.326441764151383e-35	expressed	32	AAACA	76	0	extenderA	518	25	523	A6_v2-I-523
565	mO_199	II	coding	34	33	373	407	ND8_v1	ND8	103	137	uuuuAuAuGuGUuuuGuuuGuuGuGuuACuAUUU	AAGAUGUGCAUAGAGCAGAUAACACAAUGAUAAA	||:||:|:||:|:|:||:|:||||||||||||||	0	14	mO_199(II)_gND8_v1(104-137)	2421	2287	0.0	expressed	31	ATAAA	82	2	extenderA	139	2	141	ND8_v1-II-141
566	mO_199	II	coding	34	33	373	407	ND8_v2	ND8	103	137	uuuuAuAuGuGUuuuGuuuGuuGuGuuACuAUUU	AAGAUGUGCAUAGAGCAGAUAACACAAUGAUAAA	||:||:|:||:|:|:||:|:||||||||||||||	0	14	mO_199(II)_gND8_v2(104-137)	2421	2287	0.0	expressed	31	ATAAA	82	2	extenderA	139	2	141	ND8_v2-II-141
567	mO_199	IV	coding	34	36	617	651	ND8_v1	ND8	268	302	GAuGUUCGuGuuGGGuGGAGuuuuGGuGGuCAUC	UUGUAAGUAGAGUUCACUUUAAAGUCACCAGUAG	:|::|||:|.|:::|||:|:|||::|||||||||	1	9	mO_199(IV)_gND8_v1(269-302)	1074	1058	0.0	expressed	30	ATATA	79	6	extenderA	308	13	315	ND8_v1-IV-315
568	mO_199	IV	coding	34	36	617	651	ND8_v2	ND8	268	302	GAuGUUCGuGuuGGGuGGAGuuuuGGuGGuCAUC	UUGUAAGUAGAGUUCACUUUAAAGUCACCAGUAG	:|::|||:|.|:::|||:|:|||::|||||||||	1	9	mO_199(IV)_gND8_v2(269-302)	1074	1058	0.0	expressed	30	ATATA	79	6	extenderA	308	13	315	ND8_v2-IV-315
569	mO_199	V	coding	42	36	782	824	ND7	ND7	1034	1076	GuuAuuAUGuuuuuGuGuuGGuuuAuGuuCUCGuuuACGuuu	UAAUGAUGUAAGAGUGUGACUAGAUACGAGAGCAUAUGCAAA	:|||:||::||:|:::::||:|:||||:||||||.|||||||	1	7	mO_199(V)_gND7(1035-1076)	915	868	0.0	expressed	30	ATATA	79	6	extenderA	1082	53	1082	ND7-V-1082
570	mO_200	I	coding	46	37	223	269	ND8_v1	ND8	120	166	uuGuuGuGuuACuAUUUGuuuACCCAuuGAGuuAACCAuuGuuAGu	AGUAAUAUAGUGAUAAAUAGAUAGGUAAUUCAGUUAGUAACAAUCA	|::||:|:|:|||||||:|:||.|||||:|||:||.||||||||||	2	10	mO_200(I)_gND8_v1(121-166)	2541	2288	0.0	expressed	31	ATATA	78	6	extenderA	172	4	177	ND8_v1-I-177
571	mO_200	I	coding	46	37	223	269	ND8_v2	ND8	120	166	uuGuuGuGuuACuAUUUGuuuACCCAuuGAGuuAACCAuuGuuAGu	AGUAAUAUAGUGAUAAAUAGAUAGGUAAUUCAGUUAGUAACAAUCA	|::||:|:|:|||||||:|:||.|||||:|||:||.||||||||||	2	10	mO_200(I)_gND8_v2(121-166)	2541	2288	0.0	expressed	31	ATATA	78	6	extenderA	172	4	177	ND8_v2-I-177
572	mO_200	II	coding	46	36	379	425	ND7	ND7	104	150	uGGuGuuuuAuGuuGuuuAuuGuAuuuuuGuGGuGAAuuuAuuGuu	AUUACAGAGUAUAGUGAAUGAUAUAGAGAUACUACUUAAAUAACAA	|::|||:|:||:|:::|||:|:|||:|:|:||:|||||||||||||	0	13	mO_200(II)_gND7(105-150)	2239	2018	0.0	expressed	30	ATATA	86	6	extenderA	156	6	161	ND7-II-161
573	mO_200	IV	coding	32	49	678	710	RPS12	RPS12	190	222	CGuuGuuuuuuuuGuuGuuuuAuuGGuuuAGu	GUGGUGAGAAGAGUGACAGAGUAGCUAAAUCA	|:::::|:||:|:::|||:|:||:|:||||||	0	6	mO_200(IV)_gRPS12(191-222)	4092	3813	0.0	expressed	31	ATATA	80	18	extenderA	240	11	240	RPS12-IV-240
574	mO_200	V	coding	42	32	823	865	COX3	COX3	665	707	GuuGuGGUGuuuuuGGuuCuAuuuuAuuuuuAuuGGAuuuAU	UAGUACUAUGAGAGCUAAGAUAAGAUGAAUAUAACCUAAAUA	:|::||:|::|:|:|:|||||||:||:||.||||||||||||	1	12	mO_200(V)_gCOX3(666-707)	123178	119106	0.0	expressed	30	ATATA	78	2	extenderA	709	42	714	COX3-V-714
575	mO_201	I	coding	37	35	251	288	COX3	COX3	713	750	uuAUGCAuGuuuuuuuAGGuGuuuuGuuGuuGuuuAu	AGUAUGUGUCAGAGAAUCUACGUAACAACAACAAAUA	|:||:||::.|:|:||||:||:.||||||||||||||	2	14	mO_201(I)_gCOX3(714-750)	3247	3183	0.0	expressed	31	ATAGA	80	4	extenderA	754	45	756	COX3-I-756
576	mO_201	II	coding	40	34	419	459	ND7	ND7	935	975	CAuuGAGACCAuuAuuAuGuuAuuuuAuAGUuuGuGGuGu	GUGACUUUAGUGAUAGUGCAGUAAGAUGUCAAACACCACA	||:|||:|.||:|||:|:||:|||:||:||||||||||||	1	12	mO_201(II)_gND7(936-975)	1812	1764	0.0	expressed	30	ATATA	80	4	extenderA	979	47	979	ND7-II-979
577	mO_201	IV	coding	42	35	649	691	ND3	ND3	30	72	UGUUAUCAuuAuuuuuAuAuuuGUuuuuGAUAuuGuGGuuuA	AUAAUAGUGAUAAAGAUGUGAAUAAAGACUAUAACACCAAAU	|:||||||:|||||:||:|:||:|||:|||||||||||||||	0	15	mO_201(IV)_gND3(31-72)	75	51	1.9683278950453143e-43	expressed	31	ATATT	79	4	extenderA	76	0	80	ND3-IV-80
578	mO_202	I	coding	31	41	218	249	ND9	ND9	555	586	GuAuGuACGuuuACGAuGuuAuuuuuGuuGu	UGUAUAUGUAGAUGUUAUAAUAGAGACAACA	::||:|||:|:|||:||:||||:|:||||||	0	6	mO_202(I)_gND9(556-586)	520	438	0.0	expressed	30	ATATA	81	11	extenderA	597	27	597	ND9-I-597
579	mO_202	II	coding	42	35	437	479	ND9	ND9	432	474	GuuGGuAAuGAuAuuuuACAUCGuuuAuuuGuuGAuuGGuuu	UAACUGUUAUUAUGAGAUGUAGUAAAUGAGCAACUAACCAAA	:|||::|||:|||:|:||||||:||||:|:||||||||||||	0	12	mO_202(II)_gND9(433-474)	2673	2271	0.0	expressed	31	ATATA	78	4	extenderA	478	20	478	ND9-II-478
580	mO_202	IV	coding	42	44	731	773	CR3	CR3	42	84	uAuGuuuGAUUGuuuGGuuuuGuuGUUUuuuuAuuGuuuGuu	AUAUAAUUUAGUGAAUCAAAGUAACAGAGAAAUGACAAACAA	|||:||.:||:::||:||||::||||:|:||||:||||||||	1	8	mO_202(IV)_gCR3(43-84)	2333	2218	0.0	expressed	32	ATATA	83	12	extenderA	96	2	98	CR3-IV-98
581	mO_203	II	coding	48	34	418	466	CR4	CR4	415	463	GuuuuuGuuuuuuuuuuuuGuuuAuGuuuGuuuuuAuuuGuGGuuGuu	UGAAAGUAGAAAGAGAGAGUAAAUGCAAGUAAAGAUAGACACCAACAA	::|||::|:|||:|:|:|::||||:|||::|||:|||:||||||||||	0	10	mO_203(II)_gCR4(416-463)	2054	1922	0.0	expressed	30	ATATA	80	4	extenderA	467	22	467	CR4-II-467
582	mO_203	IV	coding	37	36	614	651	ND7	ND7	622	659	AUCGuuuAUuuuAuuuGCGuuuGCGuGGuuuGuCAuu	UAGUAAAUGAAGUAGAUGCAAAGGUACUAAACAGUAA	|||:||||:||:||:|:|||||.|:||:|||||||||	1	9	mO_203(IV)_gND7(623-659)	1300	1213	0.0	expressed	30	AAATA	78	6	extenderA	665	30	665	ND7-IV-665
583	mO_203	V	coding	43	38	768	811	ND7	ND7	1048	1091	GuGuuGGuuuAuGuuCUCGuuuACGuuuGCGuuGuGCGGAuuu	UAUAAUUAAGUGUAAGAUCAAAUGCAAGUGUAGUAUGCCUAAA	:|:||::||:|::||||.|||||||||::|:|::|:|||||||	1	7	mO_203(V)_gND7(1049-1091)	18749	18503	0.0	expressed	30	AAATA	79	8	extenderA	1099	55	1099	ND7-V-1099
584	mO_204	I	template	44	34	251	295	COX3	COX3	212	256	GuAuuuGuuuGuuGuuGuuAuuGuuAGAuuuGuuuuGuGAuuuu	UAUAAAUGGAUAGUAGCAAUGAUAGUCUAGACAUAACACUAAAA	:|||||:::|:|::|:||||:|:|:||||:|||.||||||||||	1	10	mO_204(Ia)_gCOX3(213-256)	297	278	1.4842949489797423e-306	expressed	30	ATACA	78	4	extenderA	260	13	261	COX3-It-261
585	mO_204	II	coding	45	35	417	462	ND7	ND7	591	636	AuGGAuuGuuAuGAuuuGuuAuuuGuGGGuAAUCGuuuAUuuuAu	UAUUUAGUAGUAUUAGAUAGUAAGUGUCCAUUAGCAAAUAAAAUA	||::||::|:||:||:|:|:|||::::||||||||||||||||||	0	18	mO_204(II)_gND7(592-636)	480	450	0.0	expressed	31	ATATA	81	4	extenderA	640	28	640	ND7-II-640
586	mO_204	IV	coding	44	37	624	668	COX3	COX3	177	221	uGAuuGuGGuuuuAuuuuuuuuuuuGuuGGuuuuuGuAuuuGuu	AUUAAUAUUAGAGUAAGGAAGAGAGCAACCAAAGACAUAAACAA	|:|||:|::|:|:|||::||:|:|:||||||||:||||||||||	0	10	mO_204(IV)_gCOX3(178-221)	21	20	1.5773522406951806e-23	expressed	31	ATATA	80	6	extenderA	227	10	234	COX3-IV-234
587	mO_205	I	coding	43	33	252	295	COX3	COX3	399	442	UUUCGuuuuuuGuuuACCuuAuAuGuuuuGuuGuuuAuuAuGu	AAAGUAGAGAGUAAAUGGAGUAUAUAAAGCAACAAAUAAUACA	||||:|:|:|::|||||||:||||:|||:||||||||||||||	0	14	mO_205(I)_gCOX3(400-442)	358	338	0.0	expressed	31	ATACA	79	2	extenderA	444	26	444	COX3-I-444
588	mO_205	II	coding	41	37	422	463	CR4	CR4	114	155	AuuGuuGuuuuGuuuuuuGuuuuuGuuGUUUGUuuGuGuGG	UGAUAGUAAAAUGAGAGAUAGAAGCAACGAAUAAACACACC	|:|:|::||||::|:|:|:|:||:||||:||:|||||||||	0	9	mO_205(II)_gCR4(115-155)	1260	1185	0.0	expressed	31	ATATT	79	6	extenderA	161	6	165	CR4-II-165
589	mO_205	V	coding	26	36	766	792	ND7	ND7	54	80	uuuuuACAuuuGuAuCGuuuuACAuu	AGAAGUGUGAAUAUAGCAAAAUGUAA	|:||:|||:||:||||||||||||||	0	14	mO_205(V)_gND7(55-80)	134	128	2.9630249180208365e-145	expressed	30	ATATA	80	6	extenderA	86	2	86	ND7-V-86
590	mO_206	II	coding	43	36	425	468	A6_v1	A6	698	741	AuGGAuuuuuuGuuGuuuuuGuuGuuuGuuuAGuuuuGuAuuu	UAUUUAGAGAGUAGUAGAGACAGUGAGCAAAUCAAAACAUAAA	||::||:|:|::|::|:|:|||:::|:||||||||||||||||	0	16	mO_206(II)_gA6_v1(699-741)	2705	2479	0.0	expressed	30	ATACA	79	6	extenderA	747	38	748	A6_v1-II-748
591	mO_206	II	coding	43	36	425	468	A6_v2	A6	698	741	AuGGAuuuuuuGuuGuuuuuGuuGuuuGuuuAGuuuuGuAuuu	UAUUUAGAGAGUAGUAGAGACAGUGAGCAAAUCAAAACAUAAA	||::||:|:|::|::|:|:|||:::|:||||||||||||||||	0	16	mO_206(II)_gA6_v2(699-741)	2705	2479	0.0	expressed	30	ATACA	79	6	extenderA	747	38	748	A6_v2-II-748
592	mO_206	IV	coding	41	38	725	766	ND7	ND7	387	428	AuAuCAuGuAuGGuuuuGGAuuuAGGuuGuuuGuCUCCGuu	UAUAGUGUAUGUUAGAGUCUGAGUUCAAUGAACAGAGGCAA	||||||::||:::|:|::||:|:|:|||::|||||||||||	0	11	mO_206(IV)_gND7(388-428)	2771	2533	0.0	expressed	32	ATATA	75	6	extenderA	434	20	443	ND7-IV-443
593	mO_207	I	coding	35	38	214	249	CR3	CR3	123	158	uuuAuGuuuGuuAUUUAGuuuuuGuuuuuuAuuGG	GAAUGUAGGUAGUGAAUCAAAGACAAAAAAUAACC	:|||::|:::|:|:|||||||:|||||||||||||	0	13	mO_207(I)_gCR3(124-158)	214	169	5.660267681697489e-159	expressed	31	AAATA	78	7	extenderA	165	8	174	CR3-I-174
594	mO_207	V	coding	45	37	827	872	ND7	ND7	867	912	uGuuuuuuuGuuGGuuuuuuuGuuuuuGGuuuuGuuuGuuuGuuu	AUGAAAGAGUGAUUAAAGAGAUAAAGACUAAGACGAACAAACAAA	|::|||:|:::|::|||:|:|:|||:||:||:||:||||||||||	0	10	mO_207(V)_gND7(868-912)	902	878	0.0	expressed	30	ATAGA	81	7	extenderA	919	43	924	ND7-V-924
595	mO_208	I	coding	39	37	214	253	ND7	ND7	1066	1105	GuuuACGuuuGCGuuGuGCGGAuuuuuuGCAUAUUUGuu	UAAAUGUAAAUGUCACAUGUCUAGAGAGCGUAUAAACAA	:|||||:|||:|:.|||:|:|||:|:|:|||||||||||	1	11	mO_208(I)_gND7(1067-1105)	4550	4332	0.0	expressed	31	ATATA	79	6	extenderA	1111	56	1111	ND7-I-1111
596	mO_208	II	coding	37	36	444	481	ND9	ND9	86	123	uuAUUGuuuGuGuuGuAGAuGGuGUUuuGuuuGuuuu	AGUGAUAAAUGUGACAUCUACUACGUAACAAACAAAA	|:|:|:|||::::||||||||:||:.|||||||||||	1	11	mO_208(II)_gND9(87-123)	197	194	1.9075189140654608e-228	expressed	31	ATATT	78	5	extenderA	128	3	128	ND9-II-128
597	mO_208	IV	coding	34	38	654	688	ND8_v1	ND8	354	388	uuGuAuGCAuGuuuGCCCGACAGAUGCCAuuACG	AGUAUAUGUAUGGAUGUGCUGUUUAUGGUAAUGC	|::|||:|||:::|:|.|||||:||:||||||||	1	8	mO_208(IV)_gND8_v1(355-388)	872	853	0.0	expressed	30	AAATT	77	8	extenderA	396	17	396	ND8_v1-IV-396
598	mO_208	V	coding	41	38	853	894	COX3	COX3	838	879	UUAGuuuGAuuuuuuuuAuuGCGAuuuGuuuAuuuuGAuGu	AAUUGAAUUGAGAGAAGUGACGUUAAAUAGAUAAAACUACA	|||::||:|:|:|:||:|:|||:||||:|:|||||||||||	0	11	mO_208(V)_gCOX3(839-879)	278	269	1.0780315955165106e-308	expressed	31	ATATA	83	7	extenderA	886	52	889	COX3-V-889
599	mO_209	I	coding	37	38	224	261	A6_v1	A6	474	511	uGUUUUGuAAuuuAuuAuCAuCCCAUUUUUuAuuGuu	AUAGAGUAUUAAGUGAUAGUAGGGUAGUAAAUAACAA	|:|:|::|||||:|:|||||||||||:.|||||||||	1	9	mO_209(I)_gA6_v1(475-511)	13223	12869	0.0	expressed	30	ATATA	77	8	extenderA	519	25	523	A6_v1-I-523
600	mO_209	I	coding	37	38	224	261	A6_v2	A6	474	511	uGUUUUGuAAuuuAuuAuCAuCCCAUUUUUuAuuGuu	AUAGAGUAUUAAGUGAUAGUAGGGUAGUAAAUAACAA	|:|:|::|||||:|:|||||||||||:.|||||||||	1	9	mO_209(I)_gA6_v2(475-511)	13223	12869	0.0	expressed	30	ATATA	77	8	extenderA	519	25	523	A6_v2-I-523
601	mO_209	II	coding	38	35	427	465	CR4	CR4	86	124	GuuuuAUGuACAGuuuAuGGuAuAuuuuAuuGuuGuuu	UAAAGUGUAUGUUAGAUGUCAUAUAGAAUAACAACAAA	:|||:|::||||:|:||::||||||:||||||||||||	0	12	mO_209(II)_gCR4(87-124)	2969	2538	0.0	expressed	31	AAATA	77	4	extenderA	128	4	130	CR4-II-130
602	mO_209	IV	coding	43	35	631	674	ND7	ND7	702	745	uuGuCuCGuuCGuuAGGuAuGGuGuGAGAuuGUCGuuuAuuuA	AGUAGUGUAGUUAAUCUAUGUUAUACUCUAAUAGCAAAUAAAU	|::||.|:|:.:||||:||:::|:|||||||:|||||||||||	2	11	mO_209(IV)_gND7(703-745)	1208	1162	0.0	expressed	31	ATATT	82	4	extenderA	749	34	749	ND7-IV-749
603	mO_209	V	coding	42	33	800	842	COX3	COX3	48	90	GuuuCGuuGuAuAuuuGuuGGuGuuAGuGGuGuuuuuGuuuu	UAGAGUAGUAUAUGGGUGACUAUAAUCAUCACAAAAACAAAA	:|:||:|::||||:::::||:|:|||||:|||||||||||||	0	13	mO_209(V)_gCOX3(49-90)	319	289	1.1157472578294706e-307	expressed	31	ATAAA	79	2	extenderA	92	1	94	COX3-V-94
604	mO_210	II	coding	44	34	413	457	RPS12	RPS12	220	264	GuuAuGUCAuuAuuuAuuAuAGAGGGUGGuGGuuuuGuuGAuuu	UAAUAUAGUGAUGAGUGAUAUCUCCUAUUAGCAAAACAACUAAA	:||||:|||:||:|:|:||||||||:|::|.|||||||||||||	1	13	mO_210(II)_gRPS12(221-264)	183	142	7.889679971398738e-132	expressed	30	ATAAA	87	4	extenderA	268	12	270	RPS12-II-270
605	mO_210	IV	coding	40	31	684	724	COX3	COX3	368	408	GuuuAuGuuuAuuuuuGuGuuGuGAGuuuGCUUUCGuuuu	UAAAUGUAGAUGAGAGUACAAUAGUCAAACGGAAGCAAAA	:||||::|:||:|:|::||||:|.|||||||:||||||||	1	8	mO_210(IV)_gCOX3(369-408)	587	524	0.0	expressed	31	AAAAC	72	0	extenderA	408	24	408	COX3-IV-408
606	mO_211	II	coding	50	32	415	465	ND7	ND7	992	1042	AUCAuuuGCUUGUGuuGAACACCCCAAAGGuGAGuAuuGuuuGuuAuuAU	UAGUAAAUGAAUGUAAUUUGUGAGGUUUCUGUUUAUAACAAACAAUAAUA	|||||||:|||:::||:|||||.||||||:::|:||||||||||||||||	1	16	mO_211(II)_gND7(993-1042)	3541	3478	0.0	expressed	30	ATATA	79	2	extenderA	1044	50	1044	ND7-II-1044
607	mO_212	I	coding	29	49	242	271	COX3	COX3	263	292	GuuuAuuuGAuuuuuGuGuuuuAuuACGu	UAAAUGAAUUAGAGAUACAAGAUAAUGCA	:||||:||:||:|:|:||||:||||||||	0	8	mO_212(I)_gCOX3(264-292)	468	447	0.0	expressed	32	ATATA	83	17	extenderA	309	17	314	COX3-I-314
608	mO_212	II	coding	41	38	425	466	RPS12	RPS12	149	190	uGuAuGCCGuAuuuuAUuuAuAuAAuuuuGuuuGGAuGuuG	AUAUGUAGUAUAGAGUGAAUAUGUUAAGAUAAACCUACAAC	|:||::.|:|||:|:|:|||||:||||:|:|||||||||||	1	11	mO_212(II)_gRPS12(150-190)	96	87	1.1015512457042587e-93	expressed	30	ATATA	81	8	extenderA	198	9	206	RPS12-II-206
609	mO_212	V	coding	41	36	775	816	RPS12	RPS12	251	292	GuuuuGuuGAuuuACCCGGuGUAAAGuAuuAuACACGUAuu	UAAGAUAGUUAAGUGAGUUACAUUUCAGAGUAUGUGCAUAA	:||:|:|::|||:||.|::||||||||.|:|||||||||||	2	11	mO_212(V)_gRPS12(252-292)	450	389	0.0	expressed	30	ATATA	79	6	extenderA	298	15	298	RPS12-V-298
610	mO_213	II	coding	27	34	378	405	RPS12	RPS12	104	131	AuuAuAuGAGuCCGCGAuuGCCCAGuu	UAGUAUGUUUAUGUGCUAAUGGGUCAA	||:|||::|:|.|:|||||:|||||||	1	7	mO_213(II)_gRPS12(105-131)	4	4	1.5161366937599998e-05	expressed	30	ATAAA	77	4	extenderA	135	4	137	RPS12-II-137
611	mO_213	IV	coding	32	37	622	654	ND3	ND3	167	199	uAuGAuAuGAAUuCACGuuuGGUGuuuuAuAC	AUAUUGUGUUUAGGUGCAGACUACAAAAUAUG	|||:|:|::|||:|||||:||:||||||||||	0	10	mO_213(IV)_gND3(168-199)	47	36	3.6292384014834515e-34	expressed	31	ATATA	84	6	extenderA	205	4	205	ND3-IV-205
612	mO_214	V	coding	41	31	806	847	A6_v1	A6	263	304	AuuACUuAUUUGAAuuuGUAUuuGuuGuuuuGuAuuGuuuu	UAAUGAGUAAGUUUGAAUAUGGACAGUAGAACAUAACAAAA	||||||:|||::||:||:||::|||::|:||||||||||||	0	12	mO_214(V)_gA6_v1(264-304)	398	269	6.446263260505206e-221	expressed	31	AAAAC	74	0	extenderA	304	14	304	A6_v1-V-304
613	mO_214	V	coding	41	31	806	847	A6_v2	A6	263	304	AuuACUuAUUUGAAuuuGUAUuuGuuGuuuuGuAuuGuuuu	UAAUGAGUAAGUUUGAAUAUGGACAGUAGAACAUAACAAAA	||||||:|||::||:||:||::|||::|:||||||||||||	0	12	mO_214(V)_gA6_v2(264-304)	398	269	6.446263260505206e-221	expressed	31	AAAAC	74	0	extenderA	304	14	304	A6_v2-V-304
614	mO_215	II	coding	41	38	349	390	A6_v1	A6	33	74	AuAuGuuuuuAuuuuuuuuuuGuGAuuuAUUUUGGuuGCGu	UAUAUGGAAAUGAGAGAAAGAUACUAGAUAAGACCAACGCA	||||:::||||:|:|:|||:|:||||:||||:|||||||||	0	9	mO_215(II)_gA6_v1(34-74)	451	424	0.0	expressed	31	ATATA	79	7	extenderA	81	0	82	A6_v1-II-82
615	mO_215	II	coding	41	38	349	390	A6_v2	A6	33	74	AuAuGuuuuuAuuuuuuuuuuGuGAuuuAUUUUGGuuGCGu	UAUAUGGAAAUGAGAGAAAGAUACUAGAUAAGACCAACGCA	||||:::||||:|:|:|||:|:||||:||||:|||||||||	0	9	mO_215(II)_gA6_v2(34-74)	451	424	0.0	expressed	31	ATATA	79	7	extenderA	81	0	82	A6_v2-II-82
616	mO_215	III	coding	47	32	491	538	ND3	ND3	315	362	uGuGGuuuuuGuuuuuuGuuGuAuGuAuAGGAUuuGuGuGGuAuuuu	GUAUUAAGAGUGAAAGAUAAUAUGCAUAUUCUAGAUACACCAUAAAA	::|::||:|:::|||:|:||:||:|||||:|||:|:|||||||||||	0	11	mO_215(III)_gND3(316-362)	527	486	0.0	expressed	32	AAAAT	78	0	extenderA	362	10	362	ND3-III-362
617	mO_215	IV	coding	41	38	671	712	ND7	ND7	893	934	uGGuuuuGuuuGuuuGuuuGAuuAuuuAuAuuGuGAuAuuA	AUUAAAGUAGGUAGAUAGACUAAUGAAUAUGACACUAUAAU	|::|||::|:::|:|:|:||||||:|||||:||||||||||	0	10	mO_215(IV)_gND7(894-934)	349	320	0.0	expressed	30	ATATA	80	8	extenderA	942	44	942	ND7-IV-942
618	mO_216	II	coding	48	32	416	464	A6_v1	A6	533	581	uuuAuuuuuGuuuuuuuuuuuuAuGGuGuuuuuuGuuAuuGAuuuAuu	AAAUGAGAGUAAAGAGAGAAAAUGUCACAAGAAACAAUAACUAAAUAA	||||:|:|::|||:|:|:|||||::|||||:|||||||||||||||||	0	17	mO_216(II)_gA6_v1(534-581)	1661	1561	0.0	expressed	32	AATAA	81	0	extenderA	581	27	583	A6_v1-II-583
619	mO_216	II	coding	48	32	416	464	A6_v2	A6	533	581	uuuAuuuuuGuuuuuuuuuuuuAuGGuGuuuuuuGuuAuuGAuuuAuu	AAAUGAGAGUAAAGAGAGAAAAUGUCACAAGAAACAAUAACUAAAUAA	||||:|:|::|||:|:|:|||||::|||||:|||||||||||||||||	0	17	mO_216(II)_gA6_v2(534-581)	1661	1561	0.0	expressed	32	AATAA	81	0	extenderA	581	27	583	A6_v2-II-583
620	mO_216	IV	coding	49	31	614	663	A6_v1	A6	193	242	uGGuuuGuGUUUGuuuuuAuuGuuGuGGuuuAuGuuGuuuAAuuuAuAu	AUUAAGUGUAAGUGAAGAUAGCGACAUUAGAUACAACAAAUUAAAUAUA	|::||::::||:::||:|||:|:|||::|:|||||||||||||||||||	0	19	mO_216(IV)_gA6_v1(194-242)	933	888	0.0	expressed	31	ATATA	82	0	extenderA	242	8	242	A6_v1-IV-242
621	mO_216	IV	coding	49	31	614	663	A6_v2	A6	193	242	uGGuuuGuGUUUGuuuuuAuuGuuGuGGuuuAuGuuGuuuAAuuuAuAu	AUUAAGUGUAAGUGAAGAUAGCGACAUUAGAUACAACAAAUUAAAUAUA	|::||::::||:::||:|||:|:|||::|:|||||||||||||||||||	0	19	mO_216(IV)_gA6_v2(194-242)	933	888	0.0	expressed	31	ATATA	82	0	extenderA	242	8	242	A6_v2-IV-242
622	mO_216	V	coding	42	36	773	815	COX3	COX3	557	599	uuAGGuuuuuuuGuuGUUGuuGuuuuGuAuuAuGAuuGAGuu	AAUUUAGAGAAGCAGCAGUAGCGAAGUAUAAUACUAACUCAA	|||::|:|:||:||:||::|:|:||::|||||||||||||||	0	15	mO_216(V)_gCOX3(558-599)	7561	7511	0.0	expressed	30	ATATA	80	6	extenderA	605	36	611	COX3-V-611
623	mO_217	II	coding	48	34	413	461	CR4	CR4	415	463	GuuuuuGuuuuuuuuuuuuGuuuAuGuuuGuuuuuAuuuGuGGuuGuu	UGAAAGUAGAAAGAGAGGGUAAAUACAAGUAAAGAUAGACACCAACAA	::|||::|:|||:|:|::::||||||||::|||:|||:||||||||||	0	10	mO_217(II)_gCR4(416-463)	2185	2101	0.0	expressed	30	ATATA	80	4	extenderA	467	22	467	CR4-II-467
624	mO_217	IV	coding	37	36	614	651	ND7	ND7	622	659	AUCGuuuAUuuuAuuuGCGuuuGCGuGGuuuGuCAuu	UAGUGAGUGAAAUAGAUGCAAAGGUACUAAACAGUAA	|||::|:|:|||||:|:|||||.|:||:|||||||||	1	9	mO_217(IV)_gND7(623-659)	718	683	0.0	expressed	30	AAATA	78	6	extenderA	665	30	665	ND7-IV-665
625	mO_217	V	coding	43	38	767	810	ND7	ND7	1048	1091	GuGuuGGuuuAuGuuCUCGuuuACGuuuGCGuuGuGCGGAuuu	UAUAAUUAAGUGUAAGAUCAAAUGCAAGUGUAGUAUGCCUAAA	:|:||::||:|::||||.|||||||||::|:|::|:|||||||	1	7	mO_217(V)_gND7(1049-1091)	2726	2560	0.0	expressed	30	AAATA	79	8	extenderA	1099	55	1099	ND7-V-1099
626	mO_218	I	coding	38	37	253	291	CR3	CR3	123	161	uuuAuGuuuGuuAUUUAGuuuuuGuuuuuuAuuGGAuu	AAAUGUAGAUAGUAAAUCAGAGACGAAAGAUAACCUAA	||||::|:|:|:|||||||:|:||:|||:|||||||||	0	9	mO_218(I)_gCR3(124-161)	2629	2513	0.0	expressed	30	ATATA	77	7	extenderA	168	8	174	CR3-I-174
627	mO_218	IV	coding	39	39	643	682	CR3	CR3	230	269	uGuuAuCAUuuuuAuuAuuGuAuAuAAGUUUuCGUUAUU	AUAGUAGUUAGAGUAAUGGCAUAUAUUCGGAAGCAAUAA	|:|:||||.|:|:||||::|||||||||::|||||||||	1	9	mO_218(IV)_gCR3(231-269)	6059	5872	0.0	expressed	31	ATATA	81	8	extenderB	277	14	281	CR3-IV-281
628	mO_219	I	coding	41	31	209	250	CR4	CR4	482	523	uGuuGUUGuuAUuuGuGuAuAGGUUUAUuuAuAUGCGuuuu	AUGAUAGUAGUGAAUAUGUGUCUGAAUAGAUAUACGCAAAA	|::|:|::|:|:||:|::|:||::||||:||||||||||||	0	12	mO_219(I)_gCR4(483-523)	314	282	1.3122313824942265e-297	expressed	31	AAAAC	74	0	extenderA	523	26	523	CR4-I-523
629	mO_219	II	coding	48	32	353	401	COX3	COX3	865	913	GuuuAuuuuGAuGuuuuAuGuGuuAuGuAuuuGuGuGuGuAAuuuuAu	UAAAUGGAAUUGUGGAAUAUACGAUGUAUGAAUACACACAUUAAAAUA	:||||::||:|::::||||:||:||::||:||:|||||||||||||||	0	15	mO_219(II)_gCOX3(866-913)	75	66	2.1345965775762584e-69	expressed	30	ATATA	82	2	extenderA	915	53	917	COX3-II-917
630	mO_219	V	coding	50	34	800	850	ND7	ND7	770	820	uuGuuAuGAuuAuuGuuuuuGuuuuAuAGGuGAuGCAuuuGAUCGuuuAu	GGUAAUAUUAAUGUUAGAGAUAGAAUGUUCAUUGUGUAAACUAGCAAAUA	:::||||:||||:.:|:|:|:|:|||:|:||:|::|||||||||||||||	1	15	mO_219(V)_gND7(771-820)	1402	1329	0.0	expressed	30	ATATA	79	4	extenderA	824	38	824	ND7-V-824
631	mO_220	I	coding	45	33	237	282	A6_v1	A6	600	645	GuuuuuGuuuAuuAuuuuAUGuGuuuuuAuAUUuGuuGGAuuuAU	UGAAAGUAGAUAGUGAGAUGCAUAAAGAUAUAGACAACCUAAAUA	::|||::|:|||:|:|:||:||:|||:|||||:||||||||||||	0	12	mO_220(I)_gA6_v1(601-645)	3387	3300	0.0	expressed	31	ATATA	79	2	extenderA	647	31	649	A6_v1-I-649
632	mO_220	I	coding	45	33	237	282	A6_v2	A6	600	645	GuuuuuGuuuAuuAuuuuAUGuGuuuuuAuAUUuGuuGGAuuuAU	UGAAAGUAGAUAGUGAGAUGCAUAAAGAUAUAGACAACCUAAAUA	::|||::|:|||:|:|:||:||:|||:|||||:||||||||||||	0	12	mO_220(I)_gA6_v2(601-645)	3387	3300	0.0	expressed	31	ATATA	79	2	extenderA	647	31	649	A6_v2-I-649
633	mO_220	II	coding	45	33	402	447	A6_v1	A6	324	369	uAuuuuuGuuuuGuuuuuuAuGuGAuuuuuuuuuGuuuAAuAAuu	AUAGAAGUGAAGUGAGAAAUACACUAGAGAAGAACAAAUUAUUAA	|||:||:::||:::|:||||||||||:|:||:|||||||||||||	0	13	mO_220(II)_gA6_v1(325-369)	365	222	1.9673081844201964e-167	expressed	31	ATAAT	81	2	extenderA	371	17	371	A6_v1-II-371
634	mO_220	II	coding	45	33	402	447	A6_v2	A6	324	369	uAuuuuuGuuuuGuuuuuuAuGuGAuuuuuuuuuGuuuAAuAAuu	AUAGAAGUGAAGUGAGAAAUACACUAGAGAAGAACAAAUUAUUAA	|||:||:::||:::|:||||||||||:|:||:|||||||||||||	0	13	mO_220(II)_gA6_v2(325-369)	365	222	1.9673081844201964e-167	expressed	31	ATAAT	81	2	extenderA	371	17	371	A6_v2-II-371
635	mO_220	IV	coding	38	43	658	696	ND7	ND7	455	493	AuuGAuGACAuuuuuuGAuuuAuGUUGuGGuuGuCGuA	UAACUGUAGUAAGAAAUUGAAUAUAGUAUCAGCAGCAU	|||||::.||||:|||:|:||||:|::|:||:||||||	1	6	mO_220(IV)_gND7(456-493)	2975	2876	0.0	expressed	31	ATATA	81	12	extenderA	505	22	505	ND7-IV-505
636	mO_221	V	coding	44	36	795	839	ND7	ND7	1032	1076	uuGuuAuuAUGuuuuuGuGuuGGuuuAuGuuCUCGuuuACGuuu	AGUAAUGAUAUGGAAGUGUGACUAAGUAUGAGAGUAAAUGCAAA	|::|||:|||:::||:::::||:||:||::||||:|||||||||	0	9	mO_221(V)_gND7(1033-1076)	69	59	1.470913526619995e-60	expressed	30	ATATA	78	6	extenderA	1082	53	1082	ND7-V-1082
637	mO_222	I	coding	40	37	234	274	COX3	COX3	496	536	AAuACAuuuuAUUUGUuuGuuAGuGGuuuAuuuGuuAAuu	UUAUGUGUAAUGAGUAGAUAGUCACCGAGUAAACAAUUAA	||||||:.|||:|::|:|:|:|||||:|:|||||||||||	1	11	mO_222(I)_gCOX3(497-536)	1572	1467	0.0	expressed	31	ATATA	80	6	extenderA	542	32	544	COX3-I-544
638	mO_222	IV	coding	42	36	639	681	A6_v1	A6	88	130	GuAuuAuuGuGuAuGAuCuAGGuuAuGuuuuAuuGuGuAuuu	UAUAGUAGUAGAUAUUAGAUCCAAUAUAGGAUGACACAUAAA	:|||:||::|.|||:|||||||||||:|::||:|||||||||	1	9	mO_222(IV)_gA6_v1(89-130)	5055	4824	0.0	expressed	30	ATATA	79	6	extenderA	136	2	137	A6_v1-IV-137
639	mO_222	IV	coding	42	36	639	681	A6_v2	A6	88	130	GuAuuAuuGuGuAuGAuCuAGGuuAuGuuuuAuuGuGuAuuu	UAUAGUAGUAGAUAUUAGAUCCAAUAUAGGAUGACACAUAAA	:|||:||::|.|||:|||||||||||:|::||:|||||||||	1	9	mO_222(IV)_gA6_v2(89-130)	5055	4824	0.0	expressed	30	ATATA	79	6	extenderA	136	2	137	A6_v2-IV-137
640	mO_223	I	coding	31	39	218	249	ND9	ND9	556	587	uAuGuACGuuuACGAuGuuAuuuuuGuuGuu	GUAUAUGCAAAUGUUACAAUAAGAACAACAA	:||:|||||||||:||||||||:||||||||	0	8	mO_223(I)_gND9(557-587)	329	305	0.0	expressed	31	ATATA	79	8	extenderA	595	27	597	ND9-I-597
641	mO_223	II	coding	38	38	431	469	ND9	ND9	432	470	GuuGGuAAuGAuAuuuuACAUCGuuuAuuuGuuGAuuG	UAACUGUUAGUAUAGAAUGUAGCAAGUAGGCAACUAAC	:|||::|||.||||:||||||||||:||::||||||||	1	8	mO_223(II)_gND9(433-470)	984	942	0.0	expressed	30	ATATA	78	8	extenderA	478	20	478	ND9-II-478
642	mO_224	I	coding	28	37	264	292	COX3	COX3	219	247	uuuGuuGuuGuuAuuGuuAGAuuuGuuu	GAGCAACGUCAAUAGUAGUCUAAACAAA	:|:||||:.|||||::|:||||||||||	1	10	mO_224(I)_gCOX3(220-247)	426	278	1.0313224132736789e-221	expressed	30	AAATC	80	7	extenderA	254	12	254	COX3-I-254
643	mO_224	II	coding	46	32	413	459	COX3	COX3	772	818	uuuuuGuGuAuGGAuACACGuuuuGuuuuuuuGuAuuGuGuuuGuu	AAAAGUGUAUAGUUAAGUGCAAGAUAAGGAGACAUAACACAAACAA	||||::::|||.:||.||||||:|:||::|:|||||||||||||||	2	15	mO_224(II)_gCOX3(773-818)	3400	3194	0.0	expressed	30	ATAAC	81	2	extenderA	820	49	822	COX3-II-822
644	mO_224	IV	coding	44	36	665	709	COX3	COX3	180	224	uuGuGGuuuuAuuuuuuuuuuuGuuGGuuuuuGuAuuuGuuuGu	AAUAUUAAGGUAAGAGAGAAAGUAACUAAAGACAUAGACAAACA	||:|::||::|||:|:|:|||::|||:|||:|||||:|||||||	0	7	mO_224(IV)_gCOX3(181-224)	2622	2567	0.0	expressed	30	ATATA	78	6	extenderA	230	10	234	COX3-IV-234
645	mO_224	V	coding	42	34	825	867	ND3	ND3	281	323	GuGuuGuuuuAuuuuuGuuAUGGuuuuuuGUUUUuGuGGuuu	UAUAGUGAAAUGAGAAUAAUAUCAGAGAGCAAAAACACCAAA	:|:|:::||||:|:||:||||:||:|:|:|||||||||||||	0	13	mO_224(V)_gND3(282-323)	529	499	0.0	expressed	30	AAATA	78	4	extenderA	327	9	328	ND3-V-328
646	mO_225	II	coding	43	35	388	431	COX3	COX3	405	448	uuuuuGuuuACCuuAuAuGuuuuGuuGuuuAuuAuGuGAuuAu	AAAAGUAGAUAGAAUAUGCAAGAUAGUAAAUAAUACACUAAUA	||||::|:||.||||||:|||:|:|::||||||||||||||||	1	16	mO_225(II)_gCOX3(406-448)	1881	1747	0.0	expressed	30	ATATA	80	5	extenderA	453	27	453	COX3-II-453
647	mO_225	IV	coding	40	36	677	717	RPS12	RPS12	34	74	AuAuuGuuuuuuuuGCGuAuGuGAUUUUUGuAuGGuuGuu	UAUAGUGAAGAGAGUGUAUAUGCUAAAGACAUACCAACAA	||||:::||:|:|::|:|||::|||||:||||||||||||	0	12	mO_225(IV)_gRPS12(35-74)	1464	1294	0.0	expressed	30	ATATA	79	6	extenderA	80	1	80	RPS12-IV-80
648	mO_226	II	coding	46	34	431	477	CR4	CR4	416	462	uuuuuGuuuuuuuuuuuuGuuuAuGuuuGuuuuuAuuuGuGGuuGu	AGAAAUAGAAGAGAGAGAUGAAUGCAGAUAGAAAUAGACACCAACA	|:|||:|:||:|:|:|:|::|||:||:|:|:|||||:|||||||||	0	9	mO_226(II)_gCR4(417-462)	635	565	0.0	expressed	30	ATATA	82	4	extenderA	466	22	467	CR4-II-467
649	mO_226	IV	coding	42	38	624	666	ND9	ND9	268	310	uuAuGuuGuuGUAuAuuuuAuuuuGuuuGuuuuuGuGuGuuC	AAUAUAGUAGUAUAUAGAAUGAGACAAACAGAGACACACAAG	||||:|::|::|||||:|||:|:|||||||:|:|||||||||	0	9	mO_226(IV)_gND9(269-310)	6532	6422	0.0	expressed	32	ATATA	81	6	extenderA	316	12	316	ND9-IV-316
650	mO_226	V	coding	40	39	783	823	ND7	ND7	814	854	GuuuAuuuuuACGuuuGuuuGAUAuGCGuAuGAGuuuGuu	UAAAUGAGAGUGUAAGUGAACUAUGUGGAUACUCAAACAA	:||||:|:|:||:||:::||||||::|.||||||||||||	1	12	mO_226(V)_gND7(815-854)	316	295	5e-324	expressed	30	ATATA	80	9	extenderA	863	41	863	ND7-V-863
651	mO_227	II	coding	46	34	425	471	COX3	COX3	350	396	uuuuuGUUGuAuuAuuuGGuuuAuGuuuAuuuuuGuGuuGuGAGuu	AAAAGUGACAUAGUGAAUCAAAUAUAAAUGGAAACACAAUACUCAA	||||:::|||||:|:||:||||||:||||::||||||||:||||||	0	6	mO_227(II)_gCOX3(351-396)	183	173	1.7505188473101103e-193	expressed	32	ATAAC	78	2	extenderA	398	23	400	COX3-II-400
652	mO_227	IV	coding	39	38	697	736	RPS12	RPS12	161	200	uuuAUuuAuAuAAuuuuGuuuGGAuGuuGCGuuGuuuuu	AAAUGAGUAUAUUGGAGUGAAUCUACAGUGCAACAAAAA	||||:|:||||||::|:::||:|||||::||||||||||	0	10	mO_227(IV)_gRPS12(162-200)	429	421	0.0	expressed	32	ATATA	63	6	extenderA	206	8	206	RPS12-IV-206
653	mO_228	II	coding	44	36	385	429	COX3	COX3	577	621	uGuuuuGuAuuAuGAuuGAGuuuGuuGuuuGGuuuuuuGuuuuu	AUAGAGUAUGAUGCUGAUUUAGACAAUAGACUAAAAAACAAAAA	|:|:|::||:||:||:|:|:|:||||:|:||:||||||||||||	0	12	mO_228(II)_gCOX3(578-621)	28	25	2.0464985024021905e-27	expressed	32	ATATA	81	4	extenderA	625	37	629	COX3-II-629
654	mO_228	V	coding	33	42	791	824	COX3	COX3	43	76	uuuuuGuuuCGuuGuAuAuuuGuuGGuGuuAGu	GGAAAUAAAGUGACAUAUAGACAUCUACAAUCA	::|||:||||::|||||||:|||.|:|||||||	1	7	mO_228(V)_gCOX3(44-76)	0	0		non-expressed				0	extenderA	76	1	94	COX3-V-94
655	mO_229	I	coding	42	37	245	287	COX3	COX3	731	773	GuGuuuuGuuGuuGuuuAuuuGuuuuAuGCGuuuGuuuAAuu	UAUAAAGUGACGAUGAAUGAACGAGAUAUGCAAACAAAUUAA	:|:|||:::||:|::|||:|||:|:|||:|||||||||||||	0	13	mO_229(I)_gCOX3(732-773)	318	288	1.6199007189572148e-306	expressed	31	ACATA	80	6	extenderA	779	46	779	COX3-I-779
656	mO_229	II	coding	46	34	423	469	A6_v2	A6	748	794	AAGuuAuuAuAuuGuuGuGAAAuuGGUuuuGuuAUUGGAGUUAUAG	UUUAAUAGUAUAGUGACAUUUUGACUAAAGCAGUAACCUCAAUAUC	||:||||:||||:::|||:|||:||:|||:||:|||||||||||||	0	13	mO_229(II)_gA6_v2(749-794)	6501	6248	0.0	expressed	31	ATACT	80	3	initiator	797	40	797	A6_v2-II-797
657	mO_229	IV	coding	37	36	656	693	A6_v1	A6	670	707	uuuuuGuAAuAuGAuuuuGCAGuuGAuAAuGGAuuuu	AGAGAUAUGAUAUUGAAGUGUUAACUAUUACCUAAAA	|:|:|:||.|||:|:||::||:|||||||||||||||	1	15	mO_229(IV)_gA6_v1(671-707)	277	261	4.600059176935259e-290	expressed	30	ATATA	83	6	extenderA	713	36	713	A6_v1-IV-713
658	mO_229	IV	coding	37	36	656	693	A6_v2	A6	670	707	uuuuuGuAAuAuGAuuuuGCAGuuGAuAAuGGAuuuu	AGAGAUAUGAUAUUGAAGUGUUAACUAUUACCUAAAA	|:|:|:||.|||:|:||::||:|||||||||||||||	1	15	mO_229(IV)_gA6_v2(671-707)	277	261	4.600059176935259e-290	expressed	30	ATATA	83	6	extenderA	713	36	713	A6_v2-IV-713
659	mO_231	V	coding	30	31	757	787	CR4	CR4	486	516	GUUGuuAUuuGuGuAuAGGUUUAUuuAuAU	CAAUAGUAAAUGCAAAACAAAAUAAAUAUA	|||:|:||||::||.|.|.|||||||||||	3	11	mO_231(V)_gCR4(487-516)	1220	1119	0.0	expressed	31	ATATA	80	0	extenderA	516	25	516	CR4-V-516
660	mO_232	I	coding	43	37	214	257	COX3	COX3	319	362	uuAuGuAGUGAGuuuGuuuuAuuuAuGGCGuuuuuuGUUGuAu	GAUAUAUAGUUUAGAUAGAAUGAAUACUGCAAGAAACAACAUA	:|||:||.::|:|:|:|:|||:|||||:||||:||||||||||	1	10	mO_232(I)_gCOX3(320-362)	3644	3526	0.0	expressed	31	ATACA	78	6	extenderA	368	21	371	COX3-I-371
661	mO_232	II	coding	45	35	362	407	ND3	ND3	248	293	AUuAuuuGuGUUUuGuuAuuuGuuuuuGUGAuAGuGuuGuuuuAu	UAAUAGAUAUAAGAUAGUGAGCAAGAGUAUUAUCACAACAAAAUA	|||||:|:|:||:|:|:|:|:|||:|::|:|||||||||||||||	0	15	mO_232(II)_gND3(249-293)	1514	1351	0.0	expressed	30	ATATG	81	5	extenderA	298	8	298	ND3-II-298
662	mO_232	IV	coding	40	37	665	705	ND3	ND3	33	73	UAUCAuuAuuuuuAuAuuuGUuuuuGAUAuuGuGGuuuAU	AUAGUAGUAAAGAUGUGGAUAAAAGCUAUAGCACCAAAUA	||||||:||||:||:|::|:||||:|||||:|||||||||	0	9	mO_232(IV)_gND3(34-73)	4572	4312	0.0	expressed	30	ATATA	81	7	extenderA	80	0	80	ND3-IV-80
663	mO_233	I	coding	44	35	261	305	CR3	CR3	122	166	uuuuAuGuuuGuuAUUUAGuuuuuGuuuuuuAuuGGAuuuuuGu	AAAGUGUAAGUAAUGAGUCAGAGACGAAGAAUAGCCUAAAAACA	|||:|::||::|||:|:|||:|:||:||:||||:||||||||||	0	10	mO_233(I)_gCR3(123-166)	6055	5833	0.0	expressed	31	ATATA	82	4	extenderA	170	8	174	CR3-I-174
664	mO_233	II	coding	39	35	425	464	COX3	COX3	456	495	uuuuuAuuGGUAuuuuuuAGAuuuAuuuAAuuuGuuGAu	AAAAGUGACUAUAAGAGAUCUAGAUAAAUUAAACAACUA	||||:|:||:||||:|:|||||:||||||||||||||||	0	16	mO_233(II)_gCOX3(457-495)	1163	1096	0.0	expressed	30	AAATA	77	5	extenderA	500	31	514	COX3-II-514
665	mO_233	IV	coding	42	35	676	718	COX3	COX3	746	788	uuAuuuGuuuuAuGCGuuuGuuuAAuuuuuuGuGuAuGGAuA	AAUGAGUAAAAUGUGCGAGUAGAUUAAAAGACACAUACCUAU	|||:|::|||||::||:|::|:|||||||:||||||||||||	0	12	mO_233(IV)_gCOX3(747-788)	273	261	4.51339710364063e-295	expressed	30	ATATA	79	5	extenderA	793	47	793	COX3-IV-793
666	mO_234	I	coding	41	36	213	254	A6_v1	A6	251	292	UUGuAuuAUUGuAuuACUuAUUUGAAuuuGUAUuuGuuGuu	AGUAUAAUGAUAUAGUGAAUGAGCUUAGACAUAAACAACAA	|::|||||:|:|||:|||||:|:||||:|||||||||||||	0	13	mO_234(I)_gA6_v1(252-292)	2570	2356	0.0	expressed	30	ATATA	82	6	extenderA	298	13	303	A6_v1-I-303
667	mO_234	I	coding	41	36	213	254	A6_v2	A6	251	292	UUGuAuuAUUGuAuuACUuAUUUGAAuuuGUAUuuGuuGuu	AGUAUAAUGAUAUAGUGAAUGAGCUUAGACAUAAACAACAA	|::|||||:|:|||:|||||:|:||||:|||||||||||||	0	13	mO_234(I)_gA6_v2(252-292)	2570	2356	0.0	expressed	30	ATATA	82	6	extenderA	298	13	303	A6_v2-I-303
668	mO_234	IV	coding	36	41	658	694	ND3	ND3	126	162	uuGAuuGuuuuCGuuGuuGuuuGuGAuuuuCGuGuG	AAUUGAUAGAAGUAGCGAUAGAUACUAAAGGCACAC	||:|:|:|:|||:|:|:|:|:|:||||||:||||||	0	6	mO_234(IV)_gND3(127-162)	3914	3642	0.0	expressed	30	ATACA	80	11	extenderA	173	3	175	ND3-IV-175
669	mO_234	Orphan	coding	39	0	503	542	CR4	CR4	263	302	AUUuuGuuuAuuuuuuuuuuuuAuuuuGuuuuGuGuuuu	UAGAAUAAAUAGAGAAGAAAGGUAGAACGGAACACAAAA	||:||:|||||:|:||:|||::||:|||::|||||||||	0	9	mO_234(Orphan)_gCR4(264-302)	107	107	1.215489176671047e-129	expressed	0	AAAAC	47	0	extenderA	302	12	302	CR4-Orphan-302
670	mO_234	V	coding	38	37	821	859	ND7	ND7	395	433	uAuGGuuuuGGAuuuAGGuuGuuuGuCUCCGuuGUUAu	AUGUUAAAGUUUGAAUCUAAUGAAUAGAGGCAACAAUA	||:::|||:::|:||||:||::||:|||||||||||||	0	13	mO_234(V)_gND7(396-433)	3072	3010	0.0	expressed	30	ATATG	77	7	extenderA	440	19	440	ND7-V-440
671	mO_235	I	template	45	35	249	294	COX3	COX3	205	250	GGuuuuuGuAuuuGuuuGuuGuuGuuAuuGuuAGAuuuGuuuuGu	UUAGAGAUAUAGAUAGACAAUGAUAGUGACAAUCUAAACAAAACA	::|:|:|:|||:|:|:||||::|:|:|:|||||||||||||||||	0	17	mO_235(Ia)_gCOX3(206-250)	527	447	0.0	expressed	31	ATATA	81	4	extenderA	254	13	261	COX3-It-261
672	mO_235	II	coding	35	42	422	457	ND9	ND9	346	381	uuGGAuuGuGuuuuAGuuuuAGuuGuuuuuGUuAu	AAUUUAGUGUAAGAUCGAAAUUGACGAAAACAAUA	||::||::::||:|||:||||::||:|||||||||	0	9	mO_235(II)_gND9(347-381)	188	158	3.457549052722121e-157	expressed	30	ATATA	79	12	extenderA	393	16	393	ND9-II-393
673	mO_235	V	template	27	42	781	808	A6_v1	A6	660	687	AGuuAuuuAuuuuuuGuAAuAuGAuuu	UUAAUUAAUUAAUGACAUUAUACUAAA	|:|||.|||.||.:|||||||||||||	3	13	mO_235(Va)_gA6_v1(661-687)	6	1	0.3206312093569935	non-expressed	31	AATTT	51	11	extenderA	698	33	698	A6_v1-Vt-698
674	mO_235	V	template	27	42	781	808	A6_v2	A6	660	687	AGuuAuuuAuuuuuuGuAAuAuGAuuu	UUAAUUAAUUAAUGACAUUAUACUAAA	|:|||.|||.||.:|||||||||||||	3	13	mO_235(Va)_gA6_v2(661-687)	6	1	0.3206312093569935	non-expressed	31	AATTT	51	11	extenderA	698	33	698	A6_v2-Vt-698
675	mO_236	II	coding	43	34	356	399	ND7	ND7	332	375	AuuuAuGCGuuuAuuAAuuGuAGAAuuuACCCGuAGuuuuAAu	UGAAUAUGCAGAUGAUUGACAUUUUAAGUGAGCAUCAAAAUUA	|:||||:|||:||:|||:||||:||||:||.||||||||||||	1	12	mO_236(II)_gND7(333-375)	274	228	4.689973968844549e-224	expressed	30	ATATA	78	4	extenderA	379	17	379	ND7-II-379
676	mO_236	IV	coding	41	37	673	714	ND7	ND7	142	183	uuAuuGuuuAUAUUGAUuGuAuuAuAGGuuAUUUGCAUCGU	AAUAGUAAGUAUGAGUGACAUGAUAUUCAAUAGACGUAGCA	||||::||:|||:|.|:||||:||||:|||||:||||||||	1	8	mO_236(IV)_gND7(143-183)	937	889	0.0	expressed	30	ATATA	82	7	extenderB	190	8	190	ND7-IV-190
677	mO_237	IV	coding	43	35	704	747	A6_v1	A6	445	488	GuGuCGuuGuuuGuCGACGuuuuuGCGuuuGUUUUGuAAuuuA	UAUAGUAAUAGAUAGCUUCGAAGAUGCAAACAGAACAUUAAAU	:|:||:||:|:|:||||.|:||:|:|||||||:||||||||||	1	10	mO_237(IV)_gA6_v1(446-488)	24544	22884	0.0	expressed	30	AAATT	80	5	extenderA	493	24	493	A6_v1-IV-493
678	mO_237	IV	coding	43	35	704	747	A6_v2	A6	445	488	GuGuCGuuGuuuGuCGACGuuuuuGCGuuuGUUUUGuAAuuuA	UAUAGUAAUAGAUAGCUUCGAAGAUGCAAACAGAACAUUAAAU	:|:||:||:|:|:||||.|:||:|:|||||||:||||||||||	1	10	mO_237(IV)_gA6_v2(446-488)	24544	22884	0.0	expressed	30	AAATT	80	5	extenderA	493	24	493	A6_v2-IV-493
679	mO_238	I	coding	44	34	280	324	ND8_v1	ND8	62	106	GuAuGuuuuuuuuuGAuuuuuuGUUUUUuuuuuuuGuuuGuuuu	UAUAUAGAGAGAAGUUAAAGAACAAAGAAGAAAAACAAACAAAA	:|||:|:|:|:||::||||:||||||:||:||||||||||||||	0	14	mO_238(I)_gND8_v1(63-106)	223	213	8.489256873243567e-241	expressed	30	ATATA	79	4	extenderA	110	1	111	ND8_v1-I-111
680	mO_238	I	coding	44	34	280	324	ND8_v2	ND8	62	106	GuAuGuuuuuuuuuGAuuuuuuGUUUUUuuuuuuuGuuuGuuuu	UAUAUAGAGAGAAGUUAAAGAACAAAGAAGAAAAACAAACAAAA	:|||:|:|:|:||::||||:||||||:||:||||||||||||||	0	14	mO_238(I)_gND8_v2(63-106)	223	213	8.489256873243567e-241	expressed	30	ATATA	79	4	extenderA	110	1	111	ND8_v2-I-111
681	mO_238	IV	coding	47	35	688	735	ND7	ND7	742	789	uuAGuuGuuAUGAGUuGuAuuuuAuGuuuuGuuAuGAuuAuuGuuuu	AAUUAAUAGUGUUUGACGUGAAAUAUAGAGUAGUACUAAUAACAAAA	|||:||:|:|::|::||:|:|||||:|:|::|:||||||||||||||	0	14	mO_238(IV)_gND7(743-789)	235	224	1.5521744900617664e-252	expressed	31	ATATA	80	4	extenderA	793	37	793	ND7-IV-793
682	mO_238	Orphan	coding	24	0	602	626	ND7	ND7	230	254	GuAUUUCGACAGGUUAGAuuAuGu	UAUGAGGCUGUUCAGUCUAAUACA	:||:|:|||||:||:|||||||||	0	9	mO_238(Orphan)_gND7(231-254)	2780	2780	0.0	expressed	-8	ATATC	38	8	extenderA	262	10	262	ND7-Orphan-262
683	mO_239	II	coding	37	41	390	427	RPS12	RPS12	89	126	uAuuuGuuuuAuGuuAuuAuAuGAGuCCGCGAuuGCC	AUAAAUGAAGUGUAAUGAGAUAUUCAGAUGCUAACGG	|||||::||:|::|||:|.|||:||||.:||||||||	2	8	mO_239(II)_gRPS12(90-126)	25631	24952	0.0	expressed	31	ATATA	79	10	extenderA	136	4	137	RPS12-II-137
684	mO_239	IV	coding	37	38	647	684	ND3	ND3	129	166	AuuGuuuuCGuuGuuGuuuGuGAuuuuCGuGuGGUUu	UAAUGGAAGUAGUAGUAAGCAUUAAGAGCACACCAAA	|||:::|||:|::|::||:||:|||:|||||||||||	0	11	mO_239(IV)_gND3(130-166)	1995	1925	0.0	expressed	32	ATATA	80	6	extenderA	172	3	175	ND3-IV-175
685	mO_240	II	coding	38	35	395	433	ND7	ND7	640	678	GuuuGCGuGGuuuGuCAuuuuuuGAuuuAuAuGAuuuA	UAAGUGUGUUAGACGGUAGAAGGUUGAAUAUACUAAAU	:||::|::::|:||:|||:||:::|:||||||||||||	0	12	mO_240(II)_gND7(641-678)	608	525	0.0	expressed	31	AAATT	77	4	extenderA	682	31	682	ND7-II-682
686	mO_241	I	coding	40	37	254	294	ND8_v1	ND8	291	331	uGGuGGuCAUCGuuuuGCGGAuuGAuuuACAuuGAGuuAU	AUCAUUAGUAUCAGAGUGCCUAAUUAAGUGUAACUCAAUA	|:||::||||.||:|::||||||:|||:||||||||||||	1	12	mO_241(I)_gND8_v1(292-331)	253	228	9.066560865698169e-242	expressed	30	ATATA	79	7	extenderA	338	14	350	ND8_v1-I-350
687	mO_241	I	coding	40	37	254	294	ND8_v2	ND8	291	331	uGGuGGuCAUCGuuuuGCGGAuuGAuuuACAuuGAGuuAU	AUCAUUAGUAUCAGAGUGCCUAAUUAAGUGUAACUCAAUA	|:||::||||.||:|::||||||:|||:||||||||||||	1	12	mO_241(I)_gND8_v2(292-331)	253	228	9.066560865698169e-242	expressed	30	ATATA	79	7	extenderA	338	14	350	ND8_v2-I-350
688	mO_241	II	coding	41	35	409	450	CR4	CR4	175	216	uAuAGuuGuuuGuuuuuuuuuGuuGuuuuGGGuuGuGAuuu	AUAUUGGUAAAUGAAAGAGAGUAGUAAAAUCCAACACUAAA	||||::::|||::|||:|:|::|::||||:|||||||||||	0	11	mO_241(II)_gCR4(176-216)	126	126	1.5604803345704299e-152	expressed	30	ATATT	79	5	extenderA	221	9	224	CR4-II-224
689	mO_241	IV	coding	41	34	746	787	ND9	ND9	521	562	uGuAuuGuuAuuuuGuGuGuuGGuGGAGGAGAUAGuAuGuA	AUAUAGUAAUGAGAUAUGCAGUUACUUAUUCUAUCAUACAU	|:|||::|||:|:|:|::||:::||:|.:||||||||||||	1	12	mO_241(IV)_gND9(522-562)	53	48	3.0674855514368268e-52	expressed	31	ATATA	76	3	extenderA	565	24	567	ND9-IV-567
690	mO_242	I	coding	42	36	246	288	RPS12	RPS12	119	161	GAuuGCCCAGuuCCGGuAACCGACGuGuAuuGuAuGCCGuAu	UUAAUGUGUUGAGACUAUUGGCUUUACAUGAUAUACGGCAUA	:|||:|.||::||.|:|||||||.:||||:|:||||||||||	3	10	mO_242(I)_gRPS12(120-161)	2751	2065	0.0	expressed	32	ATATA	79	4	extenderA	165	6	166	RPS12-I-166
691	mO_242	IV	coding	42	35	623	665	COX3	COX3	552	594	UUGGuuuAGGuuuuuuuGuuGUUGuuGuuuuGuAuuAuGAuu	AAUUAGAUUUAGAGAGACAAUAGCAACGAGACAUAAUACUAA	||::|:||::|:|:|:||||:|:||||:|:||||||||||||	0	12	mO_242(IV)_gCOX3(553-594)	5877	2854	0.0	expressed	30	ATACA	79	5	extenderA	599	35	600	COX3-IV-600
692	mO_242	V	coding	41	35	788	829	ND9	ND9	269	310	uAuGuuGuuGUAuAuuuuAuuuuGuuuGuuuuuGuGuGuuC	AUAUAGUAGUAUGUGGAAUAAAACGAGCAAUAACACACAAG	|||:|::|::||:|::||||||||:|:|||.||||||||||	1	10	mO_242(V)_gND9(270-310)	23206	22822	0.0	expressed	30	ATATA	77	5	extenderA	315	11	315	ND9-V-315
693	mO_243	I	coding	46	33	250	296	COX3	COX3	322	368	uGuAGUGAGuuuGuuuuAuuuAuGGCGuuuuuuGUUGuAuuAuuuG	AUAUCAUUGAGAUAGAAUAGAUACUGCAUGAGACAACAUAAUAAAC	|:||||:|.|:|:|:||||:||||:|||.:|:||||||||||||||	2	14	mO_243(I)_gCOX3(323-368)	4450	4306	0.0	expressed	30	ATACA	78	3	extenderA	371	21	371	COX3-I-371
694	mO_243	I	coding	39	36	253	292	ND3	ND3	386	425	GUAAuuuuAuuuuGuuuAuGAUGUUUuuuGUUGUAUUAU	CAUUGAGAUAGAAUAGAUACUGCAUGAGACAACAUAAUA	||||:|:|||:||:|:|||||:||.:|:|||||||||||	1	11	mO_243(I)_gND3(387-425)	4450	4306	0.0	expressed	30	ATACA	78	6	extenderB	431	13	431	ND3-I-431
695	mO_243	II	coding	48	33	405	453	ND7	ND7	560	608	GuuGuuGuuGAUAAuAuCAuGuuuGuuuGuuAuGGAuuGuuAuGAuuu	UAAUAGUAACUGUUAUAGUGCGAGCAGAUAAUAUCUAACAAUACUAAA	:||:|::||||:|||||||:|:|:||:|:||||:||||||||||||||	0	14	mO_243(II)_gND7(561-608)	320	245	1.3034855596961803e-223	expressed	31	ATAAA	82	2	extenderA	610	27	612	ND7-II-612
696	mO_243	IV	coding	42	36	649	691	COX3	COX3	552	594	UUGGuuuAGGuuuuuuuGuuGUUGuuGuuuuGuAuuAuGAuu	AAUUAGAUUCAGAGAAGUGACAGUAGCAAGACAUAAUACUAA	||::|:||:||:|:||:::|||::|:|||:||||||||||||	0	12	mO_243(IV)_gCOX3(553-594)	13655	13070	0.0	expressed	30	ATATA	79	6	extenderA	600	35	600	COX3-IV-600
697	mO_244	I	coding	42	31	273	315	CR4	CR4	353	395	UGuGuuuuGuGuuAuuuuuuGAuuuAuuuuuuAuGUuGUuuu	AUAUAGAAUACGGUAAGAGACUAAGUGAAAGAUACAACAAAA	|:|:|:||:||::|||:|:|||||:|:|||:|||||||||||	0	11	mO_244(I)_gCR4(354-395)	105	93	8.068228058239264e-98	expressed	31	AAAAC	75	0	extenderA	395	18	399	CR4-I-399
698	mO_244	II	coding	34	42	442	476	ND7	ND7	498	532	uuGGCUUUCAuGGuuuuAuuAGGuAUUCUUGAUG	AAUUGAUGGUACUGGAAUAAUCUAUGAGAACUAC	||::||.:||||:::|||||||:||:||||||||	1	8	mO_244(II)_gND7(499-532)	62	46	3.6938545579112475e-42	expressed	32	ATATA	78	10	extenderB	542	24	544	ND7-II-544
699	mO_244	IV	coding	43	34	650	693	A6_v1	A6	442	485	GuuGuGuCGuuGuuuGuCGACGuuuuuGCGuuuGUUUUGuAAu	UAAUAUGGUAGUAAGUAGCUGUAGAAAUGCAGACAAAACAUUA	:||:|::|:|::||::|||||:|:|||:|||:|||||||||||	0	11	mO_244(IV)_gA6_v1(443-485)	499	304	6.993180873046543e-229	expressed	30	ATATA	66	4	extenderA	489	24	493	A6_v1-IV-493
700	mO_244	IV	coding	43	34	650	693	A6_v2	A6	442	485	GuuGuGuCGuuGuuuGuCGACGuuuuuGCGuuuGUUUUGuAAu	UAAUAUGGUAGUAAGUAGCUGUAGAAAUGCAGACAAAACAUUA	:||:|::|:|::||::|||||:|:|||:|||:|||||||||||	0	11	mO_244(IV)_gA6_v2(443-485)	499	304	6.993180873046543e-229	expressed	30	ATATA	66	4	extenderA	489	24	493	A6_v2-IV-493
701	mO_245	II	coding	44	34	418	462	ND9	ND9	425	469	uuAuuuuGuuGGuAAuGAuAuuuuACAUCGuuuAuuuGuuGAuu	AAUGGAGUGACUAUUGUUAGAAAAUGUAGCGAAUAAACAACUAA	|||::|:::||:|||::||.||||||||||:|||||||||||||	1	13	mO_245(II)_gND9(426-469)	1003	944	0.0	expressed	30	ATATA	79	4	extenderA	473	20	478	ND9-II-478
702	mO_245	IV	coding	41	33	611	652	COX3	COX3	900	941	uGuGuAAuuuuAuuGGuGUUUuuuuAGUUGuuGAuuAGuuA	GUGUAUUAGAGUAACUGCAAGAGAAUCGACAACUAAUCAAU	::::||||:|:||||::|||:|:||||:|||||||||||||	0	13	mO_245(IV)_gCOX3(901-941)	4003	3639	0.0	expressed	32	ATAAC	81	1	extenderA	942	54	942	COX3-IV-942
703	mO_246	I	coding	35	40	284	319	ND7	ND7	963	998	AGUuuGuGGuGuuGuuGuuuGCCGGGuAuAUCAuu	UUAAAUGCUAUAGUGACAAGUGGCUUAUGUAGUAA	|:|||::|:|:|:::||||::|||::||:||||||	0	6	mO_246(I)_gND7(964-998)	1925	1853	0.0	expressed	30	AAATA	76	10	extenderA	1008	48	1010	ND7-I-1010
704	mO_246	II	coding	44	36	436	480	ND3	ND3	61	105	AuuGuGGuuuAUUAuuuuAuuuAuAGGuuuuuuuuuAuGuuuuu	UAAUAUUAGAUAGUGAGAUGAAUAUUCAAAGAAAAAUACAAAAA	|||:|::|:|||:|:|:||:|||||:||||:|||||||||||||	0	13	mO_246(II)_gND3(62-105)	1037	905	0.0	expressed	30	ATACA	81	6	extenderA	111	1	111	ND3-II-111
705	mO_246	V	coding	39	40	861	900	ND8_v1	ND8	152	191	uAACCAuuGuuAGuuuAuuGGuuCGuGGuAACCAuuuuu	AUUGAUAGUAAUCGAGUCACUAAGCAUGAUUGGUAAAAA	||||.||::||||:|:|.||:|||||:.|||||||||||	3	11	mO_246(V)_gND8_v1(153-191)	13994	13332	0.0	expressed	30	ATATA	78	10	extenderA	201	5	208	ND8_v1-V-208
706	mO_246	V	coding	39	40	861	900	ND8_v2	ND8	152	191	uAACCAuuGuuAGuuuAuuGGuuCGuGGuAACCAuuuuu	AUUGAUAGUAAUCGAGUCACUAAGCAUGAUUGGUAAAAA	||||.||::||||:|:|.||:|||||:.|||||||||||	3	11	mO_246(V)_gND8_v2(153-191)	13994	13332	0.0	expressed	30	ATATA	78	10	extenderA	201	5	208	ND8_v2-V-208
707	mO_247	II	coding	38	39	369	407	ND7	ND7	56	94	uuuACAuuuGuAuCGuuuuACAuuuGGUCCACAGCAuC	AAAUGUGAAUAUAGUGAGAUGUAGAUUAGAUGUCGUAG	||||||:||:||||::|:|||||:|::||.||||||||	1	8	mO_247(II)_gND7(57-94)	955	836	0.0	expressed	31	AATAT	79	8	extenderA	102	3	102	ND7-II-102
708	mO_247	Orphan	coding	39	0	501	540	CR4	CR4	263	302	AUUuuGuuuAuuuuuuuuuuuuAuuuuGuuuuGuGuuuu	UGAGAUAAAUGAAGGGAGAAAAUAGAGCGAAACACAAAA	|:|:|:||||:||:::|:||||||:|:|:||||||||||	0	10	mO_247(Orphan)_gCR4(264-302)	28	28	1.841486380142211e-34	expressed	0	AAAAC	41	0	extenderA	302	12	302	CR4-Orphan-302
709	mO_247	V	coding	39	40	816	855	ND7	ND7	389	428	AuCAuGuAuGGuuuuGGAuuuAGGuuGuuuGuCUCCGuu	UAGUGUAUAUUGAGACUUAGAUUUAACGAGUAGAGGCAA	||||::|||:::|:||:||:||::|||:|::||||||||	0	8	mO_247(V)_gND7(390-428)	948	904	0.0	expressed	30	ATATT	70	10	extenderA	438	19	440	ND7-V-440
710	mO_248	II	coding	24	35	430	454	RPS12	RPS12	241	265	GAGGGUGGuGGuuuuGuuGAuuuA	CUCCUAUUGCCGAAACAACUAAAU	||||:|:::||:||||||||||||	0	12	mO_248(II)_gRPS12(242-265)	125	91	1.2134729157944205e-80	expressed	32	ATATA	75	3	extenderA	268	12	270	RPS12-II-270
711	mO_248	IV	coding	48	31	644	692	COX3	COX3	360	408	AuuAuuuGGuuuAuGuuuAuuuuuGuGuuGuGAGuuuGCUUUCGuuuu	UAGUAAAUUAAAUGUAGGUAAAGAUAUGACAUUCAAGUGAAAGCAAAA	||:||||::||||::|::||||:|:|::|||:||||::||||||||||	0	10	mO_248(IV)_gCOX3(361-408)	535	480	0.0	expressed	31	AAAAC	72	0	extenderA	408	24	408	COX3-IV-408
712	mO_249	II	coding	43	34	432	475	RPS12	RPS12	222	265	uAuGUCAuuAuuuAuuAuAGAGGGUGGuGGuuuuGuuGAuuuA	AUAUAGUAGUAGAUGAUAUCUUCCGUGAUCAAAACAACUAAAU	|||:||||:||:||:||||||:||::.|:||||||||||||||	1	14	mO_249(II)_gRPS12(223-265)	268	210	8.561037052396689e-196	expressed	31	ATATA	79	3	extenderA	268	12	270	RPS12-II-270
713	mO_249	V	coding	45	34	788	833	ND9	ND9	490	535	uGuuGAAGuGuuAUCCAuuAuuuGGuuuGuuuGuAuuGuuAuuuu	GUAACUUUGUAGUAGGUAAUAGACUAAGUGAACAUAACAAUAAAA	::|||||:::|:|||||||||:||:||:::|||||||||||||||	0	15	mO_249(V)_gND9(491-535)	2220	2122	0.0	expressed	30	ATATA	78	4	extenderA	539	23	539	ND9-V-539
714	mO_250	IV	coding	45	35	654	699	ND9	ND9	114	159	GuuuGuuuuGuuGAuuGuAGuuuuuuGuuuuuuuAuuGuuuuGuu	UAAAUAGAGUAAGUGACAUUAAAGAGCAAGAAAAUAACAAAACAA	:|||:|:|::||.|:||||:|||:|:|||:|||||||||||||||	1	15	mO_250(IV)_gND9(115-159)	202	187	3.252386329512313e-204	expressed	30	AAATT	81	5	extenderA	164	5	165	ND9-IV-165
715	mO_251	II	coding	42	31	393	435	CR4	CR4	384	426	uAuGUuGUuuuuuGuuuuGGGUGGuuuuuuuGuuuuuGuuuu	AUAUGGUAAAAGAUAGAGCUCACUAAAAGAACAAAUACAAAA	|||::::||||:|:|:|:|:|||:||||:||||||.||||||	1	6	mO_251(II)_gCR4(385-426)	506	162	3.5997629558306943e-69	expressed	31	AAAAC	76	0	extenderA	426	19	426	CR4-II-426
716	mO_251	V	coding	34	34	843	877	CR3	CR3	96	130	uuGuuuuuuAuuuGuuuGuGAUUUGuuuuuAuGu	GAUAAGAGAUAGACAGAUACUAAACAAAAAUACA	:|:||:|:|||:|||:|:||||||||||||||||	0	16	mO_251(V)_gCR3(97-130)	807	771	0.0	expressed	32	ATACA	74	2	extenderA	132	5	132	CR3-V-132
717	mO_252	I	coding	42	36	246	288	COX3	COX3	430	472	uGuuuAuuAuGuGAuuAuGGuuuuGuuuuuuAuuGGUAuuuu	AUAAGUAGUAUAUUAGUGUCAGAGUAAAAGAUAACCAUAAAA	|:||:||:||:|:||:|::||:|::||||:||||||||||||	0	12	mO_252(I)_gCOX3(431-472)	82637	81121	0.0	expressed	31	ATATT	80	5	extenderA	477	29	477	COX3-I-477
718	mO_252	II	coding	36	48	451	487	CR4	CR4	503	539	GGUUUAUuuAuAUGCGuuuuuuAuuuuAGAuAAUuA	UUAAUUAAAUGUAUGUAGAAGAUGAAGUCUAUUAAU	::||.|||||:||:|:|:||:||:||:|||||||||	1	9	mO_252(II)_gCR4(504-539)	1424	1204	0.0	expressed	31	ATATA	80	17	extenderA	556	27	559	CR4-II-559
719	mO_252	IV	coding	41	37	637	678	ND9	ND9	144	185	uuuuAuuGuuuuGuuGGuuuuuuuuuGuuuuAUUGuAuGuu	AGAAUAGUGAGAUAAUCAAAGAGAAGCAGAAUAACAUACAA	|:||||:::|:|:||:||||:|:||:||:||||||||||||	0	12	mO_252(IV)_gND9(145-185)	60151	56937	0.0	expressed	31	ATATA	80	6	extenderA	191	7	195	ND9-IV-195
720	mO_253	I	coding	40	36	231	271	ND8_v1	ND8	302	342	GuuuuGCGGAuuGAuuuACAuuGAGuuAUCGUCGuuGuAu	UAAAGUGUCUAGUUAAAUGUCAGUCAAUGGCAGCAACAUA	:|||::|:|||::|||||||.|.|||||:|||||||||||	2	11	mO_253(I)_gND8_v1(303-342)	3187	3076	0.0	expressed	30	ATATA	77	6	extenderA	348	14	350	ND8_v1-I-350
721	mO_253	I	coding	40	36	231	271	ND8_v2	ND8	302	342	GuuuuGCGGAuuGAuuuACAuuGAGuuAUCGUCGuuGuAu	UAAAGUGUCUAGUUAAAUGUCAGUCAAUGGCAGCAACAUA	:|||::|:|||::|||||||.|.|||||:|||||||||||	2	11	mO_253(I)_gND8_v2(303-342)	3187	3076	0.0	expressed	30	ATATA	77	6	extenderA	348	14	350	ND8_v2-I-350
722	mO_253	V	coding	41	37	797	838	A6_v1	A6	342	383	uAuGuGAuuuuuuuuuGuuuAAuAAuuuGUuAGuuGGuGAu	AUAUAUUGAAAGAGAGUAAGUUAUUGAAUAAUCAACCACUA	|||:|:|:|||:|:|::||:|||||:||:||||||||||||	0	12	mO_253(V)_gA6_v1(343-383)	269	265	8.730827161375e-312	expressed	31	ATATA	80	6	extenderA	389	20	389	A6_v1-V-389
723	mO_253	V	coding	41	37	797	838	A6_v2	A6	342	383	uAuGuGAuuuuuuuuuGuuuAAuAAuuuGUuAGuuGGuGAu	AUAUAUUGAAAGAGAGUAAGUUAUUGAAUAAUCAACCACUA	|||:|:|:|||:|:|::||:|||||:||:||||||||||||	0	12	mO_253(V)_gA6_v2(343-383)	269	265	8.730827161375e-312	expressed	31	ATATA	80	6	extenderA	389	20	389	A6_v2-V-389
724	mO_254	I	coding	29	35	221	250	ND8_v1	ND8	317	346	uuACAuuGAGuuAUCGUCGuuGuAuuuAu	AGUGUAGCUUAAUAGUGGCAACAUAAAUA	|:||||:||:|||||::||||||||||||	0	12	mO_254(I)_gND8_v1(318-346)	573	514	0.0	expressed	31	ATATA	78	4	extenderA	350	14	350	ND8_v1-I-350
725	mO_254	I	coding	29	35	221	250	ND8_v2	ND8	317	346	uuACAuuGAGuuAUCGUCGuuGuAuuuAu	AGUGUAGCUUAAUAGUGGCAACAUAAAUA	|:||||:||:|||||::||||||||||||	0	12	mO_254(I)_gND8_v2(318-346)	573	514	0.0	expressed	31	ATATA	78	4	extenderA	350	14	350	ND8_v2-I-350
726	mO_254	II	coding	45	35	377	422	ND9	ND9	316	361	GuuuuGuuuuGuGUUGuuuGUuuuuAuuuuuuGGAuuGuGuuuuA	UAAAAUAGAAUAUGACAGAUAAAGAUGAGAAGCCUAACACAAAAU	:||||:|:||:|::|||:|:|||:||:|:||:|||||||||||||	0	13	mO_254(II)_gND9(317-361)	22503	21799	0.0	expressed	31	ATATT	81	4	extenderA	365	14	368	ND9-II-368
727	mO_254	IV	coding	42	37	634	676	RPS12	RPS12	191	233	GuuGuuuuuuuuGuuGuuuuAuuGGuuuAGuuAuGUCAuuAu	UAAUAGAGAGAGUAACGGAGUAAUCGAGUCAAUGCAGUAAUA	:||:|:|:|:|::|||::|:|||:|:|:|||||:||||||||	0	8	mO_254(IV)_gRPS12(192-233)	4064	3915	0.0	expressed	31	ATATA	81	6	extenderA	239	11	240	RPS12-IV-240
728	mO_255	I	coding	41	36	245	286	ND9	ND9	199	240	uGuGAuuuuuGuuuuuAuAuuGUUGuGAUUuGuuAuuGAuu	AUAUUGAAGAUAGAGAUAUGGCAGUACUAGACAAUAACUAA	|:|:|:||:|:|:|:||||::||::||||:|||||||||||	0	11	mO_255(I)_gND9(200-240)	592	581	0.0	expressed	31	ATATT	78	5	extenderA	245	9	253	ND9-I-253
729	mO_255	II	coding	45	34	427	472	COX3	COX3	755	800	uuAuGCGuuuGuuuAAuuuuuuGuGuAuGGAuACACGuuuuGuuu	AAUAUGUGGAUAGGUUAAGAGACGUAUAUCUAGGUGCAAAACAAA	||||:|:::|:|::||||:|:||::|||:|||.||||||||||||	1	12	mO_255(II)_gCOX3(756-800)	254	242	1.4519735479787548e-272	expressed	30	ATATA	70	4	extenderA	804	48	805	COX3-II-805
730	mO_255	V	coding	44	35	785	829	A6_v1	A6	324	368	uAuuuuuGuuuuGuuuuuuAuGuGAuuuuuuuuuGuuuAAuAAu	AUAAGAGUGAGACAGAGAAUAUGCUGAAGAAAAACAAAUUAUUA	||||:|:::|:|||:|:||||::||:||:|||||||||||||||	0	15	mO_255(V)_gA6_v1(325-368)	369	339	0.0	expressed	31	ATATA	81	4	extenderA	372	18	374	A6_v1-V-374
731	mO_255	V	coding	44	35	785	829	A6_v2	A6	324	368	uAuuuuuGuuuuGuuuuuuAuGuGAuuuuuuuuuGuuuAAuAAu	AUAAGAGUGAGACAGAGAAUAUGCUGAAGAAAAACAAAUUAUUA	||||:|:::|:|||:|:||||::||:||:|||||||||||||||	0	15	mO_255(V)_gA6_v2(325-368)	369	339	0.0	expressed	31	ATATA	81	4	extenderA	372	18	374	A6_v2-V-374
732	mO_256	I	coding	46	36	236	282	COX3	COX3	520	566	GGuuuAuuuGuuAAuuuuuuuGuuuuGuGUUUUUGGuuuAGGuuuu	UUAAAUUAGGAAUUAGAGAGACAGAACAUAAGAGUCAAAUCCAAAA	::||||.|:.|||||:|:|:|||:||||:||:|::|||||||||||	2	11	mO_256(I)_gCOX3(521-566)	8306	7852	0.0	expressed	31	ACATT	83	5	extenderA	571	34	571	COX3-I-571
733	mO_256	II	coding	46	38	430	476	ND7	ND7	666	712	uuAuAuGAuuuAGuuuuuAAUAGuuuAAGuGGuGuuuuGuCuCGuu	GAUAUAUUGAGUUAGAGAUUAUCAGAUUAACCAUAGAGCAGAGCAA	:|||||:|:|:|:|:|:|||||||:|||.||||:|:|:||||||||	1	8	mO_256(II)_gND7(667-712)	3186	2839	0.0	expressed	31	ATATA	82	7	extenderA	719	33	721	ND7-II-721
734	mO_257	I	coding	51	32	286	337	RPS12	RPS12	60	111	UUUGuAuGGuuGuuGuuuACGuuuuGuuuuAuuuGuuuuAuGuuAuuAuAu	GAAUAUAUCGAUAGUAAAUGCAGGGUGAAAUAGACAAAAUACAAUAAUAUA	:||:|||:|:|:|::|||||||:::::|||||:||||||||||||||||||	0	18	mO_257(I)_gRPS12(61-111)	1261	1239	0.0	expressed	30	ATATA	80	2	extenderA	113	3	113	RPS12-I-113
735	mO_257	II	coding	39	37	447	486	ND7	ND7	307	346	GAuGuuGuuuGuCGuuACGuuGuGCAuuuAuGCGuuuAu	CUGUAGUAAAUAGCAAUGUAGUAUGUAGAUACGCAAAUA	||::|::|||:|||||||:|::|:|||:|||||||||||	0	11	mO_257(II)_gND7(308-346)	3623	3547	0.0	expressed	30	ATACA	80	7	extenderA	353	13	353	ND7-II-353
736	mO_257	IV	coding	45	37	670	715	CR4	CR4	48	93	GGuuGuGCAuuuuuuuuuuuuuuAuuuGGuGUGuuuGuGuuuuAU	UUAAUAUGUAGAAGGAAAGAGAAUAAGUCACAUAAACACAAAAUA	::||:|:|||:||::|||:|:|||||::||||:||||||||||||	0	12	mO_257(IV)_gCR4(49-93)	7379	6893	0.0	expressed	31	ATATA	83	6	extenderA	99	2	99	CR4-IV-99
737	mO_258	I	coding	42	38	241	283	CR4	CR4	383	425	uuAuGUuGUuuuuuGuuuuGGGUGGuuuuuuuGuuuuuGuuu	AAUAUAGUAAGAGAUAUAACUCAUCAGAGUAACAAAAACAAA	||||:|::||:|:|:|.|||:||:||:|:.||||||||||||	2	12	mO_258(I)_gCR4(384-425)	1482	1439	0.0	expressed	32	ATATA	83	6	extenderA	431	21	431	CR4-I-431
738	mO_258	V	coding	39	40	792	831	ND7	ND7	1033	1072	uGuuAuuAUGuuuuuGuGuuGGuuuAuGuuCUCGuuuAC	AUAAUGAUAUAGAGAUGCAGUUAGAUAUAAGAGCAAAUG	|:|||:|||:|:|:|::||:::|:|||:|||||||||||	0	11	mO_258(V)_gND7(1034-1072)	4008	3744	0.0	expressed	30	ATATG	81	10	extenderA	1082	53	1082	ND7-V-1082
739	mO_259	II	coding	41	36	433	474	CR4	CR4	141	182	GUUUGUuuGuGuGGGuAuGuuuuAuuuGuuuuGuuAuAGuu	UAAAUAGAUAUAUCCAUGUAGAAUAGACAAAGCAAUAUCAA	:|||:|:|:|:|:||||::|:||||:|||||:|||||||||	0	9	mO_259(II)_gCR4(142-182)	178	171	6.01624167123448e-195	expressed	30	ATATA	78	6	extenderA	188	7	192	CR4-II-192
740	mO_259	IV	coding	46	34	634	680	A6_v1	A6	294	340	GuAuuGuuuuuuuAuuGuAuAuuGCAuuuuuAuuuuuGuuuuGuuu	UAUAGUAGAGAGAUGAUAUAUGACGUAGAAAUAGAAACAAAACAAA	:|||::|:|:|:||:|:||||:|||||:|||||:||||||||||||	0	12	mO_259(IV)_gA6_v1(295-340)	167	146	8.092375153465583e-151	expressed	30	ATATA	82	4	extenderA	344	16	344	A6_v1-IV-344
741	mO_259	IV	coding	46	34	634	680	A6_v2	A6	294	340	GuAuuGuuuuuuuAuuGuAuAuuGCAuuuuuAuuuuuGuuuuGuuu	UAUAGUAGAGAGAUGAUAUAUGACGUAGAAAUAGAAACAAAACAAA	:|||::|:|:|:||:|:||||:|||||:|||||:||||||||||||	0	12	mO_259(IV)_gA6_v2(295-340)	167	146	8.092375153465583e-151	expressed	30	ATATA	82	4	extenderA	344	16	344	A6_v2-IV-344
742	mO_260	I	coding	41	35	225	266	COX3	COX3	147	188	uuGuuuAuuGUUUGGuAGuuuuuuAuuuGuuGAuuGuGGuu	AAUAGAUAGUAGAUCAUCAGAGAAUGAAUAACUAACACCAA	||:|:|||::|:|:|||||:|:|||:||:||||||||||||	0	12	mO_260(I)_gCOX3(148-188)	2222	2041	0.0	expressed	30	ATATT	78	5	extenderA	193	9	199	COX3-I-199
743	mO_260	II	coding	42	36	421	463	ND9	ND9	524	566	AuuGuuAuuuuGuGuGuuGGuGGAGGAGAUAGuAuGuACGuu	UAAUAGUAGAAUAUACAGUUAGCUCUUCUGUCAUACAUGCAA	|||:|:||:||:|:|||:::|.|||:|||:||||||||||||	1	12	mO_260(II)_gND9(525-566)	6944	6788	0.0	expressed	31	ATATT	79	5	extenderA	571	26	574	ND9-II-574
744	mO_260	IV	coding	47	33	685	732	COX3	COX3	640	687	UUUGCAuuGuuAuuuAuuACAuuAAGuuGuGGUGuuuuuGGuuCuAu	AAAUGUGAUAGUAGAUAGUGUGAUUUAACGUGACAAAAACCAAGAUA	|||:||:|:|:||:|||:|||:|||:|||::.|||||||||||||||	1	15	mO_260(IV)_gCOX3(641-687)	19693	19602	0.0	expressed	31	ATATA	83	2	extenderA	689	41	696	COX3-IV-696
745	mO_261	I	coding	33	48	243	276	COX3	COX3	392	425	AGuuuGCUUUCGuuuuuuGuuuACCuuAuAuGu	UUAAAUGGAAGUAGAGAACGAAUGGAAUAUACA	|:|||:|:|||:|:|:|||:|||||||||||||	0	13	mO_261(I)_gCOX3(393-425)	554	510	0.0	expressed	31	ATATA	81	17	extenderA	442	26	444	COX3-I-444
746	mO_261	II	coding	38	37	401	439	ND9	ND9	403	441	AAuGUuuuGAUUUGuuuGGUuuuuAuuuuGuuGGuAAu	UUGUAGAAUUAAGUGAAUCAGAAAUAAAGCAACCAUUA	||::|:||:|||:::||:||:|||||||:|||||||||	0	9	mO_261(II)_gND9(404-441)	2698	2491	0.0	expressed	30	ATATA	79	7	extenderA	448	18	448	ND9-II-448
747	mO_261	IV	coding	46	34	623	669	A6_v1	A6	219	265	GGuuuAuGuuGuuuAAuuuAuAuAGuuuGAUUUUGuAuuAUUGuAu	UUAAAUGUGAUAGAUUGAAUGUGUCAAAUUAAGACAUAAUAACAUA	::||||:::|:|:|||:|||:|:|||||:|||:|||||||||||||	0	13	mO_261(IV)_gA6_v1(220-265)	1820	1783	0.0	expressed	30	ATACA	81	4	extenderA	269	11	276	A6_v1-IV-276
748	mO_261	IV	coding	46	34	623	669	A6_v2	A6	219	265	GGuuuAuGuuGuuuAAuuuAuAuAGuuuGAUUUUGuAuuAUUGuAu	UUAAAUGUGAUAGAUUGAAUGUGUCAAAUUAAGACAUAAUAACAUA	::||||:::|:|:|||:|||:|:|||||:|||:|||||||||||||	0	13	mO_261(IV)_gA6_v2(220-265)	1820	1783	0.0	expressed	30	ATACA	81	4	extenderA	269	11	276	A6_v2-IV-276
749	mO_261	V	coding	32	35	778	810	COX3	COX3	659	691	CAuuAAGuuGuGGUGuuuuuGGuuCuAuuuuA	GUGAUUCAAUGUCACAGAAAUCAAGAUAAAAU	||:||||||:::||||:|||:|||||||||||	0	11	mO_261(V)_gCOX3(660-691)	3803	3699	0.0	expressed	31	ATATT	85	4	extenderA	695	40	695	COX3-V-695
750	mO_262	I	coding	24	38	246	270	COX3	COX3	726	750	uuuAGGuGuuuuGuuGuuGuuuAu	AGAUCUACAGAGCAGCAACAAAUA	|:|||:|||:|:||:|||||||||	0	9	mO_262(I)_gCOX3(727-750)	652	547	0.0	expressed	32	ATATA	80	6	extenderA	756	45	756	COX3-I-756
751	mO_262	II	coding	40	35	419	459	COX3	COX3	433	473	uuAuuAuGuGAuuAuGGuuuuGuuuuuuAuuGGUAuuuuu	AAUGAUGUAGUGAUACUAGAGCAGAGAAUAACCAUAAAAA	|||:||::|.|:||||:|:|:||:|:||||||||||||||	1	14	mO_262(II)_gCOX3(434-473)	15262	14320	0.0	expressed	31	ATATA	79	4	extenderA	477	30	477	COX3-II-477
752	mO_263	I	coding	30	36	271	301	CR4	CR4	62	92	uuuuuuuuuAuuuGGuGUGuuuGuGuuuuA	AGAGAAAGAUAGACUACAUAAACACAAAAU	|:|:|||:|||:||:|||:|||||||||||	0	11	mO_263(I)_gCR4(63-92)	22	21	1.03113769334588e-24	expressed	30	ATATA	76	6	extenderA	98	1	98	CR4-I-98
753	mO_263	II	coding	28	49	435	463	ND7	ND7	275	303	uuuGuuGuCuuuAUGuuuuGAGuAuAuG	AAAUAGUAGAAAUAUAAGACUCAUAUAC	|||:|::|||||||:||:||||||||||	0	10	mO_263(II)_gND7(276-303)	115	101	2.9736944362901402e-105	expressed	31	ATATA	80	18	extenderA	321	12	324	ND7-II-324
754	mO_263	IV	coding	37	44	669	706	COX3	COX3	639	676	GUUUGCAuuGuuAuuuAuuACAuuAAGuuGuGGUGuu	UAAAUGUAGUAGUAAAUGAUGUAGUUUAGUACCACAA	:|||:|||::|:|||||:|||||:||:|::|||||||	0	7	mO_263(IV)_gCOX3(640-676)	370	365	0.0	expressed	30	ATATA	75	14	extenderA	690	41	696	COX3-IV-696
755	mO_264	I	coding	42	36	272	314	COX3	COX3	730	772	GGuGuuuuGuuGuuGuuuAuuuGuuuuAuGCGuuuGuuuAAu	UUAUAUAGUGACGAUAGAUAGACGGAAUAUGCAAACAAAUUA	::|:|.|:::||:|:|:|||:||::||||:||||||||||||	1	12	mO_264(I)_gCOX3(731-772)	579	426	0.0	expressed	30	ATACA	78	6	extenderA	778	46	779	COX3-I-779
756	mO_264	IV	coding	41	36	550	591	ND3	ND3	185	226	uuGGUGuuuuAuACAuuGGAuuuAUGuuuuGuuAGUuGUUu	AACUGUGAGAUAUGUGACUUAGAUAUAGAACAAUCAACAAA	|||::::|:||||||:||:||:|||:|:|||||||||||||	0	13	mO_264(IV)_gND3(186-226)	440	401	0.0	expressed	31	ATATA	80	5	extenderA	231	5	231	ND3-IV-231
757	mO_264	V	coding	44	34	705	749	A6_v1	A6	695	739	AuAAuGGAuuuuuuGuuGuuuuuGuuGuuuGuuuAGuuuuGuAu	UAUUGUUUGAAGAGUGACAAGAGUAGCAAAUAAAUCAAAACAUA	||||:::|:||:|:::||||:|::|:||||:|||||||||||||	0	13	mO_264(V)_gA6_v1(696-739)	550	421	0.0	expressed	30	AAATA	80	4	extenderA	743	37	743	A6_v1-V-743
758	mO_264	V	coding	44	34	705	749	A6_v2	A6	695	739	AuAAuGGAuuuuuuGuuGuuuuuGuuGuuuGuuuAGuuuuGuAu	UAUUGUUUGAAGAGUGACAAGAGUAGCAAAUAAAUCAAAACAUA	||||:::|:||:|:::||||:|::|:||||:|||||||||||||	0	13	mO_264(V)_gA6_v2(696-739)	550	421	0.0	expressed	30	AAATA	80	4	extenderA	743	37	743	A6_v2-V-743
759	mO_265	II	coding	40	37	435	475	COX3	COX3	863	903	uuGuuuAuuuuGAuGuuuuAuGuGuuAuGuAuuuGuGuGu	AAUAGAUUGAGUUACGAGAUAUACAAUAUAUAAACACACA	||:|:||.:|::|||:|:|||:||||||:|||||||||||	1	11	mO_265(II)_gCOX3(864-903)	25	22	5.913459204314712e-24	expressed	31	ATACA	88	6	extenderA	909	53	917	COX3-II-917
760	mO_265	IV	coding	29	53	729	758	ND9	ND9	594	623	AAUUUuuAuuuGCAuuAuuuuAuuuAAuA	UUAAGAGUAAAUGUAAUGAAGUGAAUUAU	||||:|:||||:|||||:||:|:||||||	0	6	mO_265(IV)_gND9(595-623)	216	205	4.682191131004763e-230	expressed	31	ATATA	90	22	extenderA	645	29	645	ND9-IV-645
761	mO_266	II	coding	49	34	400	449	COX3	COX3	574	623	UGuuGuuuuGuAuuAuGAuuGAGuuuGuuGuuuGGuuuuuuGuuuuuGu	AUAAUAGAAUAUGAUAUUAGUUUGAACGGCGAGCCAUAAAACAAAAACA	|:||:|:||:||:|||:||::|::|||::|:|:|||.||||||||||||	1	12	mO_266(II)_gCOX3(575-623)	379	359	0.0	expressed	32	ATACA	82	2	extenderA	625	37	629	COX3-II-629
762	mO_267	IV	coding	41	37	751	792	CR3	CR3	48	89	uGAUUGuuuGGuuuuGuuGUUUuuuuAuuGuuuGuuuGuAC	GUUAGUAAAUCAGAGUGACGAAGAAAUAAUAAACAAACAUG	::||::|||:||:|:::||:||:||||||:|||||||||||	0	11	mO_267(IV)_gCR3(49-89)	1526	1221	0.0	expressed	31	ATATA	81	6	extenderA	95	2	98	CR3-IV-98
763	mO_268	II	coding	35	37	384	419	CR3	CR3	221	256	uuGAuAuGuuGuuAuCAUuuuuAuuAuuGuAuAuA	GACUAUGUGACGGUGGUAGAAAUAAUAACAUAUAU	:|||||:::||::|:|||:||||||||||||||||	0	16	mO_268(II)_gCR3(222-256)	184	168	5.864310853750783e-181	expressed	31	ATATA	82	6	extenderA	262	13	262	CR3-II-262
764	mO_268	IV	coding	49	32	658	707	ND9	ND9	235	284	uGAuuGAuuuuuGuGGuuuuuGuuuuuGuCGuuuuAuGuuGuuGUAuAu	AUUGAUUAAAAGUGUCAGAGAUAAAGAUAGCAUAAUACAACAACAUAUA	|:|:|:|||||::::||:|:|:|||:|:||||.||||||||||||||||	1	16	mO_268(IV)_gND9(236-284)	23849	22502	0.0	expressed	32	ATATA	80	0	extenderA	284	10	291	ND9-IV-291
765	mO_269	I	coding	34	36	232	266	COX3	COX3	158	192	UUGGuAGuuuuuuAuuuGuuGAuuGuGGuuuuAu	AAUUAUGAGAGAAUGAGCAACUGACACCAAAAUA	||::||.|:|:|||:|:|||||:|||||||||||	1	11	mO_269(I)_gCOX3(159-192)	352	340	0.0	expressed	30	ATATA	78	6	extenderA	198	9	199	COX3-I-199
766	mO_269	II	coding	39	38	430	469	ND9	ND9	527	566	GuuAuuuuGuGuGuuGGuGGAGGAGAUAGuAuGuACGuu	UAAUAGAGCAUAUAGUCACUUUCUCUGAUAUACAUGCAA	:||||:|:||:|:|::|||:|:||||:.:||||||||||	1	10	mO_269(II)_gND9(528-566)	2334	2197	0.0	expressed	30	ATATA	78	8	extenderA	574	26	574	ND9-II-574
767	mO_269	IV	coding	44	37	726	770	COX3	COX3	632	676	uAUGAGAGUUUGCAuuGuuAuuuAuuACAuuAAGuuGuGGUGuu	AUAUUCUUAAGUGUGACGAUAAAUGAUGUAGAUUAACACCACAA	|||:|||:||::||:||:||||||:|||||:.|:||||||||||	1	10	mO_269(IV)_gCOX3(633-676)	788	710	0.0	expressed	31	ATATA	78	6	extenderA	682	41	696	COX3-IV-696
768	mO_270	Orphan	coding	29	0	501	530	CYB	CYB	32	61	uAuGuuuCGuuGuAGAuuuuuAuuAuuuu	GUAUAAGGUAGUAUUUGAAGAUAAUAAAA	:||:||:|:|::||:|:||:|||||||||	0	9	mO_270(Orphan)_gCYB(33-61)	12	12	3.4850986527450167e-15	expressed	0	AAAAT	39	0	extenderA	61	0	61	CYB-Orphan-61
769	mO_271	I	coding	45	35	259	304	CR3	CR3	155	200	uGGAuuuuuGuuuuuuAuuuAAuAuGGGuuuAUuGuuGuGuuuAu	AUUUAGAGAUAGAAGAUAAAUUAUACUUAGAUAACAGCACAAAUA	|::||:|:|:|:||:|||||||||||::|:||||||:||||||||	0	8	mO_271(I)_gCR3(156-200)	5403	5328	0.0	expressed	31	ATATA	81	4	extenderA	204	9	204	CR3-I-204
770	mO_271	IV	coding	43	34	704	747	CR4	CR4	202	245	uuGGGuuGuGAuuuuuuAuuGGuGuuuuGAuuGuAuAGuuuAu	AAUUCAGUAUUAGAGAGUAACUACAAAGCUGACAUAUCAAAUA	||::||::|:||:|:|:||||:|||||:||:||||||||||||	0	12	mO_271(IV)_gCR4(203-245)	1182	1081	0.0	expressed	30	ATATA	79	4	extenderA	249	10	249	CR4-IV-249
771	mO_272	I	coding	40	35	222	262	A6_v1	A6	602	642	uuuuGuuuAuuAuuuuAUGuGuuuuuAuAUUuGuuGGAuu	AAAGUGAAUGAUAGAAUGCACGGGAAUAUGAACAACCUAA	|||:::|||:|||:|||:|||:::|||||:||||||||||	0	10	mO_272(I)_gA6_v1(603-642)	678	624	0.0	expressed	31	ATATA	78	4	extenderA	646	31	649	A6_v1-I-649
772	mO_272	I	coding	40	35	222	262	A6_v2	A6	602	642	uuuuGuuuAuuAuuuuAUGuGuuuuuAuAUUuGuuGGAuu	AAAGUGAAUGAUAGAAUGCACGGGAAUAUGAACAACCUAA	|||:::|||:|||:|||:|||:::|||||:||||||||||	0	10	mO_272(I)_gA6_v2(603-642)	678	624	0.0	expressed	31	ATATA	78	4	extenderA	646	31	649	A6_v2-I-649
773	mO_272	II	coding	41	35	388	429	A6_v1	A6	324	365	uAuuuuuGuuuuGuuuuuuAuGuGAuuuuuuuuuGuuuAAu	AUAGAGAUAAGAUAGAAAGUGCACUAAAGAAAAACAAAUUA	|||:|:|:||:|:|:|||:|:|||||||:||||||||||||	0	12	mO_272(II)_gA6_v1(325-365)	1894	1800	0.0	expressed	31	ATAAA	79	4	extenderA	369	17	371	A6_v1-II-371
774	mO_272	II	coding	41	35	388	429	A6_v2	A6	324	365	uAuuuuuGuuuuGuuuuuuAuGuGAuuuuuuuuuGuuuAAu	AUAGAGAUAAGAUAGAAAGUGCACUAAAGAAAAACAAAUUA	|||:|:|:||:|:|:|||:|:|||||||:||||||||||||	0	12	mO_272(II)_gA6_v2(325-365)	1894	1800	0.0	expressed	31	ATAAA	79	4	extenderA	369	17	371	A6_v2-II-371
775	mO_272	IV	coding	44	37	644	688	ND7	ND7	451	495	ACAAAuuGAuGACAuuuuuuGAuuuAuGUUGuGGuuGuCGuAuG	UGUUUAAUUGUUGUAAGAGACUGAAUAUAGCAUUAACGGCAUAC	|||||||:|::|||||:|:|||:||||:|:||::|||:||||||	0	6	mO_272(IV)_gND7(452-495)	884	813	0.0	expressed	30	ATATA	79	7	extenderA	502	22	505	ND7-IV-505
776	mO_273	II	coding	42	35	412	454	A6_v1	A6	138	180	uAAuGuuGAuuuuuGAuuuuuuAuuAuuuuGuuuGUUUGAuu	AUUGUAAUUGGAGACUAAAAGAUAGUAGAACAAACAAACUAA	|||::||:|::|:|||||||:|||:||:||||||||||||||	0	14	mO_273(II)_gA6_v1(139-180)	4183	3999	0.0	expressed	31	ATACA	80	4	extenderA	184	4	184	A6_v1-II-184
777	mO_273	II	coding	42	35	412	454	A6_v2	A6	138	180	uAAuGuuGAuuuuuGAuuuuuuAuuAuuuuGuuuGUUUGAuu	AUUGUAAUUGGAGACUAAAAGAUAGUAGAACAAACAAACUAA	|||::||:|::|:|||||||:|||:||:||||||||||||||	0	14	mO_273(II)_gA6_v2(139-180)	4183	3999	0.0	expressed	31	ATACA	80	4	extenderA	184	4	184	A6_v2-II-184
778	mO_273	IV	coding	27	39	654	681	RPS12	RPS12	41	68	uuuuuuuGCGuAuGuGAUUUUUGuAuG	GAAAGAGCGCAUAUACUGAGAACAUAC	:|||:|:||||||:|||:|:|||||||	0	7	mO_273(IV)_gRPS12(42-68)	345	313	0.0	expressed	30	ATATA	79	9	extenderA	77	1	80	RPS12-IV-80
779	mO_274	I	coding	28	51	237	265	COX3	COX3	613	641	uuGuuuuuGuGAAACCAGuuAUGAGAGU	AAUAGAAGUGUUUUGAUCAAUACUCUCA	||:|:||::::||||.||||||||||||	1	12	mO_274(I)_gCOX3(614-641)	9499	9049	0.0	expressed	32	ATATA	83	19	extenderA	660	39	662	COX3-I-662
780	mO_274	II	coding	34	42	414	448	A6_v1	A6	411	445	uuuuGuuGuGuuuuuuAGAGuGuuuuuCuuuGuu	AAAGUAGUAUAAAGAGUCUCAUAAAGAGAAACAA	|||::|::|:|||:|:|||||:|||:||||||||	0	8	mO_274(II)_gA6_v1(412-445)	30411	30087	0.0	expressed	30	AAATT	79	12	extenderA	457	23	462	A6_v1-II-462
781	mO_274	II	coding	34	42	414	448	A6_v2	A6	411	445	uuuuGuuGuGuuuuuuAGAGuGuuuuuCuuuGuu	AAAGUAGUAUAAAGAGUCUCAUAAAGAGAAACAA	|||::|::|:|||:|:|||||:|||:||||||||	0	8	mO_274(II)_gA6_v2(412-445)	30411	30087	0.0	expressed	30	AAATT	79	12	extenderA	457	23	462	A6_v2-II-462
782	mO_274	IV	coding	44	36	641	685	ND7	ND7	840	884	CGuAuGAGuuuGuuGAuuuGuAAGCAAuGuuuuuuuGuuGGuuu	GUAUGUUCUAGUAAUUGAAUGUUCGUUAUAAGAAGACAACCAAA	|:||::||.|::||:|:||::|||||||:||:||:|||||||||	1	9	mO_274(IV)_gND7(841-884)	434	405	0.0	expressed	30	ATAAA	77	6	extenderA	890	42	890	ND7-IV-890
783	mO_274	V	coding	37	42	799	836	ND7	ND7	1101	1138	UGuuuAuuGGAuGuuuGuuuGCGuGGuuuuuuAuuGC	AUAAAUAGUGUAUAGAUAGAUGUGUCAGAGAAUAACG	|:|||||::.||:|:|:|:|:|:::||:|:|||||||	1	7	mO_274(V)_gND7(1102-1138)	4223	4090	0.0	expressed	32	ATACA	81	10	extenderA	1148	58	1149	ND7-V-1149
784	mO_275	I	coding	43	34	257	300	COX3	COX3	399	442	UUUCGuuuuuuGuuuACCuuAuAuGuuuuGuuGuuuAuuAuGu	AAAGUGAAAGCUAAGUGGAAUAUAUAGAGUAACAAAUAAUACA	||||::|||:.:||:|||||||||:|:|::|||||||||||||	1	13	mO_275(I)_gCOX3(400-442)	2455	2384	0.0	expressed	32	ATACA	80	2	extenderA	444	26	444	COX3-I-444
785	mO_275	II	coding	38	42	432	470	CR4	CR4	116	154	uGuuGuuuuGuuuuuuGuuuuuGuuGUUUGUuuGuGuG	AUAGUAGAAUGAAAGAUAGAGACAGUAGAUAAACACAC	|:|::|:||::|||:|:|:|:|||::|:|:||||||||	0	8	mO_275(II)_gCR4(117-154)	1420	1017	0.0	expressed	31	ATATA	81	11	extenderA	165	6	165	CR4-II-165
786	mO_275	V	coding	26	36	804	830	ND7	ND7	54	80	uuuuuACAuuuGuAuCGuuuuACAuu	GAAGAUGUAGACGUAGCAAAAUGUAA	:||:|||||:||:|||||||||||||	0	13	mO_275(V)_gND7(55-80)	11828	11382	0.0	expressed	30	ATATA	78	6	extenderA	86	2	86	ND7-V-86
787	mO_276	II	coding	48	37	414	462	A6_v1	A6	693	741	uGAuAAuGGAuuuuuuGuuGuuuuuGuuGuuuGuuuAGuuuuGuAuuu	GUUAUUAUUUAGUAAAUGAUAGAGAUAGUAGACAAGUCAAAACAUAAA	::|||||::||:.|||::|:|:|:|:|::|:||||:||||||||||||	1	12	mO_276(II)_gA6_v1(694-741)	2783	2460	0.0	expressed	32	ATATC	81	5	extenderA	746	38	748	A6_v1-II-748
788	mO_276	II	coding	48	37	414	462	A6_v2	A6	693	741	uGAuAAuGGAuuuuuuGuuGuuuuuGuuGuuuGuuuAGuuuuGuAuuu	GUUAUUAUUUAGUAAAUGAUAGAGAUAGUAGACAAGUCAAAACAUAAA	::|||||::||:.|||::|:|:|:|:|::|:||||:||||||||||||	1	12	mO_276(II)_gA6_v2(694-741)	2783	2460	0.0	expressed	32	ATATC	81	5	extenderA	746	38	748	A6_v2-II-748
789	mO_276	V	coding	39	29	786	825	COX3	COX3	246	285	uuGuGAuuuuuuACGuGGuuuAuuuGAuuuuuGuGuuuu	AGUAUUAGAAGAUGUAUCAAGUGAACUAAAAACACAAAA	|::|:||:||:|||:|:|||:|:||||||||||||||||	0	19	mO_276(V)_gCOX3(247-288)	1520	1457	0.0	expressed	32	AAAAC	78	0	extenderA	285	14	285	COX3-V-285
790	mO_277	I	coding	43	36	275	318	ND9	ND9	202	245	GAuuuuuGuuuuuAuAuuGUUGuGAUUuGuuAuuGAuuGAuuu	UUAAAAGUGAGAAUAUAGUGACAUUGAAUAAUAACUAACUAAA	:|||||:::|:||||||:::|||:|:||:||||||||||||||	0	14	mO_277(I)_gND9(203-245)	436	414	0.0	expressed	30	ATATA	80	6	extenderA	251	9	253	ND9-I-253
791	mO_277	II	coding	37	35	427	464	COX3	COX3	589	626	uGAuuGAGuuuGuuGuuuGGuuuuuuGuuuuuGuGAA	GUUAAUUCAAGUGACGAAUCAGAAGACAAAAACACUU	::|||:||||:::||:||:||:||:||||||||||||	0	12	mO_277(II)_gCOX3(590-626)	13507	13135	0.0	expressed	32	ATATT	80	3	extenderA	629	37	629	COX3-II-629
792	mO_277	IV	coding	44	36	659	703	A6_v1	A6	442	486	GuuGuGuCGuuGuuuGuCGACGuuuuuGCGuuuGUUUUGuAAuu	UAAUAUAGUAGUAAAUAGUUGCAAGAGCGUGAACAAAACAUUAA	:||:|:||:|::|||:||:|||||:|:||::|||||||||||||	0	13	mO_277(IV)_gA6_v1(443-486)	1032	947	0.0	expressed	30	ATATA	81	6	extenderA	492	24	493	A6_v1-IV-493
793	mO_277	IV	coding	44	36	659	703	A6_v2	A6	442	486	GuuGuGuCGuuGuuuGuCGACGuuuuuGCGuuuGUUUUGuAAuu	UAAUAUAGUAGUAAAUAGUUGCAAGAGCGUGAACAAAACAUUAA	:||:|:||:|::|||:||:|||||:|:||::|||||||||||||	0	13	mO_277(IV)_gA6_v2(443-486)	1032	947	0.0	expressed	30	ATATA	81	6	extenderA	492	24	493	A6_v2-IV-493
794	mO_278	I	coding	46	35	217	263	ND8_v1	ND8	124	170	uGuGuuACuAUUUGuuuACCCAuuGAGuuAACCAuuGuuAGuuuAu	AUAUAAUGAUGAGUAAGUGAGUGAUUUAGUUGGUAACAAUCAAAUA	|:|:||||||:|::||:||.||:|:|:|:|||||||||||||||||	1	17	mO_278(I)_gND8_v1(125-170)	705	659	0.0	expressed	31	ACATA	80	4	extenderA	174	4	177	ND8_v1-I-177
795	mO_278	I	coding	46	35	217	263	ND8_v2	ND8	124	170	uGuGuuACuAUUUGuuuACCCAuuGAGuuAACCAuuGuuAGuuuAu	AUAUAAUGAUGAGUAAGUGAGUGAUUUAGUUGGUAACAAUCAAAUA	|:|:||||||:|::||:||.||:|:|:|:|||||||||||||||||	1	17	mO_278(I)_gND8_v2(125-170)	705	659	0.0	expressed	31	ACATA	80	4	extenderA	174	4	177	ND8_v2-I-177
796	mO_278	II	coding	43	36	370	413	ND7	ND7	111	154	uuAuGuuGuuuAuuGuAuuuuuGuGGuGAAuuuAuuGuuuAUA	AAUAUAGCAAGUGACAUAGAGACAUUACUUAGAUAACAAAUAU	||||:|:|||:|:|||||:|:|||::|||||:|||||||||||	0	11	mO_278(II)_gND7(112-154)	349	260	1.0105353447522657e-231	expressed	31	ATATT	81	5	extenderA	159	6	161	ND7-II-161
797	mO_278	IV	coding	34	38	678	712	RPS12	RPS12	199	233	uuuuGuuGuuuuAuuGGuuuAGuuAuGUCAuuAu	AAAAUAGUGAGAUGUCUAGAUCAAUACGGUAAUA	||||:|:::|:||:.|:|:||||||||:||||||	1	6	mO_278(IV)_gRPS12(200-233)	4039	3931	0.0	expressed	32	ATAAA	85	6	extenderA	239	11	240	RPS12-IV-240
798	mO_278	V	coding	29	50	844	873	ND8_v1	ND8	517	546	GAuuuAuuGUGuuuAuGuAuuuAAAGAAA	UUAAAUAGUGUAAGUAUAUGAGUUUCUUU	:||||||::::||:||:||:|:|||||||	0	7	mO_278(V)_gND8_v1(518-546)	701	661	0.0	expressed	30	ATATA	80	20	extenderA	566	24	567	ND8_v1-V-567
799	mO_278	V	coding	29	50	844	873	ND8_v2	ND8	515	544	GAuuuAuuGUGuuuAuGuAuuuAAAGAAA	UUAAAUAGUGUAAGUAUAUGAGUUUCUUU	:||||||::::||:||:||:|:|||||||	0	7	mO_278(V)_gND8_v2(516-544)	701	661	0.0	expressed	30	ATATA	80	20	extenderA	564	25	565	ND8_v2-V-565
800	mO_279	I	coding	43	35	202	245	A6_v1	A6	255	298	AuuAUUGuAuuACUuAUUUGAAuuuGUAUuuGuuGuuuuGuAu	UAAUAGUGUAAUGUAUAGACUUGAAUAUAGACAACAAAACAUA	|||||:::|||||.|||:||||:||:|||:|||||||||||||	1	13	mO_279(I)_gA6_v1(256-298)	566	476	0.0	expressed	30	ATATT	79	5	extenderA	303	13	303	A6_v1-I-303
801	mO_279	I	coding	43	35	202	245	A6_v2	A6	255	298	AuuAUUGuAuuACUuAUUUGAAuuuGUAUuuGuuGuuuuGuAu	UAAUAGUGUAAUGUAUAGACUUGAAUAUAGACAACAAAACAUA	|||||:::|||||.|||:||||:||:|||:|||||||||||||	1	13	mO_279(I)_gA6_v2(256-298)	566	476	0.0	expressed	30	ATATT	79	5	extenderA	303	13	303	A6_v2-I-303
802	mO_279	II	coding	46	31	354	400	CR4	CR4	231	277	AuuGuAuAGuuuAuuuuuuuuGuGACGuuAuAAUUuuGuuuAuuuu	UGGUAUAUUGAAUGAGAGAAAUGUUGCAAUAUUAAGACAAAUAAAA	|:::||||::|||:|:|:|||:::|||||||||||:||||||||||	0	10	mO_279(II)_gCR4(232-277)	88	65	9.613503535453002e-59	expressed	31	AAAAT	74	0	extenderA	277	11	277	CR4-II-277
803	mO_279	IV	coding	36	38	628	664	ND7	ND7	809	845	uGAUCGuuuAuuuuuACGuuuGuuuGAUAuGCGuAu	AUUAGUGAGUAGAAAUGUAAAUAGACUAUACGCAUA	|:|||::|:||:|||||:|||:|:||||||||||||	0	12	mO_279(IV)_gND7(810-845)	487	423	0.0	expressed	30	ATATA	77	8	extenderA	853	40	857	ND7-IV-857
804	mO_280	I	coding	30	36	250	280	ND8_v1	ND8	382	412	AuuACGCAUUCAuuGuuuGuuAuGuGuuuu	UAGUGCGUGAGUAGUAAAUAAUACACAAAA	||:|||||:||||::|||:|||||||||||	0	11	mO_280(I)_gND8_v1(383-412)	143	130	9.79953463370209e-140	expressed	30	ATATA	78	6	extenderA	418	18	418	ND8_v1-I-418
805	mO_280	I	coding	30	36	250	280	ND8_v2	ND8	381	411	AuuACGCAUUCAuuGuuuGuuAuGuGuuuu	UAGUGCGUGAGUAGUAAAUAAUACACAAAA	||:|||||:||||::|||:|||||||||||	0	11	mO_280(I)_gND8_v2(382-411)	143	130	9.79953463370209e-140	expressed	30	ATATA	78	6	extenderA	417	18	417	ND8_v2-I-417
806	mO_280	II	coding	38	37	404	442	COX3	COX3	683	721	CuAuuuuAuuuuuAuuGGAuuuAUuACAuuuuAUGCAu	GAUAGAAUGAGAGUGACUUAGAUAGUGUCAAAUACGUA	||||:|||:|:|:|:||:||:|||:|||.|||||||||	1	9	mO_280(II)_gCOX3(684-721)	1535	1492	0.0	expressed	30	ATATA	76	7	extenderA	728	44	732	COX3-II-732
807	mO_280	IV	coding	41	37	679	720	ND7	ND7	713	754	GuuAGGuAuGGuGuGAGAuuGUCGuuuAuuuAGuuGuuAUG	UAAUUGAUACUAGGCUUUGACAGUAGAUAAAUCAACAAUAC	:|||:.||||:|.:||:|:||||:|:|||||||||||||||	2	15	mO_280(IV)_gND7(714-754)	3955	3851	0.0	expressed	31	ATATA	79	6	extenderA	760	35	760	ND7-IV-760
808	mO_281	V	coding	39	40	834	873	ND7	ND7	1033	1072	uGuuAuuAUGuuuuuGuGuuGGuuuAuGuuCUCGuuuAC	GUAAUAAUGUAAAGAUAUGACUAAGUACGGGAGCAAAUG	::||||||::|||:|:|::||:||:|||::|||||||||	0	9	mO_281(V)_gND7(1034-1072)	9403	8986	0.0	expressed	30	ATATA	78	10	extenderA	1082	53	1082	ND7-V-1082
809	mO_282	I	coding	41	30	220	261	COX3	COX3	269	310	uuGAuuuuuGuGuuuuAuuACGuuGuAuCCAGuAuuGuuuu	AAUUAAAGAUACAGAGUGAUGCUAUAUAGGUCAUAACAAAA	||:||||:|:|||:|:|:||||.|:||||||||||||||||	1	16	mO_282(I)_gCOX3(270-310)	5433	4732	0.0	expressed	30	AAAAC	72	0	extenderA	310	17	314	COX3-I-314
810	mO_283	IV	coding	50	33	676	726	ND8_v1	ND8	92	142	uuuuuGuuuGuuuuuAuAuGuGUuuuGuuuGuuGuGuuACuAUUUGuuuA	GAAAAUGAAUGAGAGUAUGUGCGAAGUAGACAGUAUAAUGAUAAACAAAU	:||||::||::|:|:|||:::|:||::|:|||::|:||||||||||||||	0	14	mO_283(IV)_gND8_v1(93-142)	836	774	0.0	expressed	30	ATATA	82	3	extenderA	145	3	145	ND8_v1-IV-145
811	mO_283	IV	coding	50	33	676	726	ND8_v2	ND8	92	142	uuuuuGuuuGuuuuuAuAuGuGUuuuGuuuGuuGuGuuACuAUUUGuuuA	GAAAAUGAAUGAGAGUAUGUGCGAAGUAGACAGUAUAAUGAUAAACAAAU	:||||::||::|:|:|||:::|:||::|:|||::|:||||||||||||||	0	14	mO_283(IV)_gND8_v2(93-142)	836	774	0.0	expressed	30	ATATA	82	3	extenderA	145	3	145	ND8_v2-IV-145
812	mO_284	IV	coding	35	37	640	675	CR3	CR3	84	119	uGuACAuuuuuuuuGuuuuuuAuuuGuuuGuGAUU	GUAUGUAGAGAGAACGAAAGAUAAGCAAACACUAA	::|||||:|:|:|||:|||:||||:||||||||||	0	10	mO_284(IV)_gCR3(85-119)	749	710	0.0	expressed	31	ATAAA	78	6	extenderA	125	4	130	CR3-IV-130
813	mO_285	IV	coding	40	38	723	763	ND7	ND7	358	398	uuACCCGuAGuuuuAAuGGuuuAuuGuGuAuAuCAuGuAu	AAUGGAUAUUGAGAUUAUCAAGUGACGUAUAUAGUACAUA	|||||.:||::|:||||:|||:|:||::||||||||||||	1	12	mO_285(IV)_gND7(359-398)	82	70	1.759612570435244e-71	expressed	30	AAATA	74	8	extenderA	406	18	406	ND7-IV-406
814	mO_285	V	coding	48	29	875	923	ND7	ND7	874	922	uuGuuGGuuuuuuuGuuuuuGGuuuuGuuuGuuuGuuuGAuuAuuuAu	AAUAGUUAAAGAGAUAGAGAUCAGAGUAAACAGACAAACUAAUAAAUA	||:|:::|||:|:|:|:|:|:||:|::|||||:|||||||||||||||	0	17	mO_285(V)_gND7(875-924)	6319	6049	0.0	expressed	31	ATAAA	81	0	extenderA	922	43	924	ND7-V-924
815	mO_286	I	coding	44	35	249	293	A6_v1	A6	381	425	AuAGuuuuAuGGAuGuuuuuuuuAUUCGuuuuuuGuuGuGuuuu	UAUUGAGAUAUCUAUAGAAAGAGUAAGUAAAAGACAACACAAAA	|||::|:|||:|||:|:|||:|:||||:||||:|||||||||||	0	11	mO_286(I)_gA6_v1(382-425)	3616	3523	0.0	expressed	31	ATATA	79	4	extenderA	429	22	429	A6_v1-I-429
816	mO_286	I	coding	44	35	249	293	A6_v2	A6	381	425	AuAGuuuuAuGGAuGuuuuuuuuAUUCGuuuuuuGuuGuGuuuu	UAUUGAGAUAUCUAUAGAAAGAGUAAGUAAAAGACAACACAAAA	|||::|:|||:|||:|:|||:|:||||:||||:|||||||||||	0	11	mO_286(I)_gA6_v2(382-425)	3616	3523	0.0	expressed	31	ATATA	79	4	extenderA	429	22	429	A6_v2-I-429
817	mO_286	II	coding	43	35	404	447	CR3	CR3	157	200	GAuuuuuGuuuuuuAuuuAAuAuGGGuuuAUuGuuGuGuuuAu	UUAGAGAUAGAAAGUGAAUGAUGUUCAAAUAAUAACACAAAUA	:||:|:|:|:|||:|:|||.||:::|||||||:||||||||||	1	10	mO_286(II)_gCR3(158-200)	3677	3488	0.0	expressed	31	ATATA	82	4	extenderA	204	10	204	CR3-II-204
818	mO_286	IV	coding	46	32	627	673	ND7	ND7	918	964	uuAuAuuGuGAuAuuACCAuuGAGACCAuuAuuAuGuuAuuuuAuA	AAUAUGAUAGUAUGUUGGUAGCUCUGGUGUUAAUACAAUAAAAUAU	|||||:|:|.|||:.|||||:|||||||:.||||||||||||||||	3	16	mO_286(IV)_gND7(919-964)	3073	2831	0.0	expressed	31	ATATA	81	1	extenderA	965	45	967	ND7-IV-967
819	mO_287	I	coding	41	38	231	272	ND8_v1	ND8	296	337	GuCAUCGuuuuGCGGAuuGAuuuACAuuGAGuuAUCGUCGu	UAGUAGUAGAGUGUUUGAUUAGAUGUCACUUAAUAGCAGCA	:|||||:|:|::|::|:|:||:||||.|||:||||||||||	1	10	mO_287(I)_gND8_v1(297-337)	5110	4971	0.0	expressed	32	ATATA	82	6	extenderA	343	14	350	ND8_v1-I-350
820	mO_287	I	coding	41	38	231	272	ND8_v2	ND8	296	337	GuCAUCGuuuuGCGGAuuGAuuuACAuuGAGuuAUCGUCGu	UAGUAGUAGAGUGUUUGAUUAGAUGUCACUUAAUAGCAGCA	:|||||:|:|::|::|:|:||:||||.|||:||||||||||	1	10	mO_287(I)_gND8_v2(297-337)	5110	4971	0.0	expressed	32	ATATA	82	6	extenderA	343	14	350	ND8_v2-I-350
821	mO_287	II	coding	43	36	388	431	COX3	COX3	671	714	GUGuuuuuGGuuCuAuuuuAuuuuuAuuGGAuuuAUuACAuuu	UAUAAGAGUCAAGAUGGAAUGGAAGUAACCUAGAUAAUGUAAA	:|:||:|::||||||::|||::||:|||||||:||||||||||	0	10	mO_287(II)_gCOX3(672-714)	1283	980	0.0	expressed	30	ATATA	80	6	extenderA	720	44	732	COX3-II-732
822	mO_287	IV	coding	45	34	654	699	ND7	ND7	1133	1178	AuuGCAuGAuuuAGuuGCCGuuuuAGGuAAuAuuGAuGuuGuuuu	UAAUGUGCUAAGUUAGUGACAGAAUCUAUUAUGACUACAACAAAA	|||:||:||||:|:|::|.||:||||:|||||:||||||||||||	1	12	mO_287(IV)_gND7(1134-1178)	2326	2239	0.0	expressed	30	ATAGA	80	4	extenderA	1182	60	1182	ND7-IV-1182
823	mO_288	I	coding	41	35	218	259	ND8_v1	ND8	121	162	uGuuGuGuuACuAUUUGuuuACCCAuuGAGuuAACCAuuGu	AUAGUAUAGUGAUGGGUAGAUGGGUAGCUUAAUUGGUAACA	|:|::|:|:||||::::|:|||||||:||:|||||||||||	0	11	mO_288(I)_gND8_v1(122-162)	164	149	7.625962467842396e-160	expressed	31	ATATA	81	4	extenderA	166	4	177	ND8_v1-I-177
824	mO_288	I	coding	41	35	218	259	ND8_v2	ND8	121	162	uGuuGuGuuACuAUUUGuuuACCCAuuGAGuuAACCAuuGu	AUAGUAUAGUGAUGGGUAGAUGGGUAGCUUAAUUGGUAACA	|:|::|:|:||||::::|:|||||||:||:|||||||||||	0	11	mO_288(I)_gND8_v2(122-162)	164	149	7.625962467842396e-160	expressed	31	ATATA	81	4	extenderA	166	4	177	ND8_v2-I-177
825	mO_288	II	coding	43	35	379	422	COX3	COX3	353	396	uuGUUGuAuuAuuuGGuuuAuGuuuAuuuuuGuGuuGuGAGuu	AAUAGUGUGAUAGAUCAGAUGUAAAUAGAGACACAACACUCAA	||:|:::|:|||:|:||:||::|||||:|:|||||||||||||	0	13	mO_288(II)_gCOX3(354-396)	2871	1976	0.0	expressed	31	ATATA	80	4	extenderA	400	23	400	COX3-II-400
826	mO_288	IV	coding	32	36	635	667	ND8_v1	ND8	446	478	uuuuAuuGuuuGGuuGuuGuuuuAuGuuAuuu	AAGAUAAUAAGCCGGUAGUAAAAUACAAUAAA	||:||||:||:||:::|::|||||||||||||	0	13	mO_288(IV)_gND8_v1(447-478)	4617	4436	0.0	expressed	31	ACATT	83	5	extenderA	483	22	485	ND8_v1-IV-485
827	mO_288	IV	coding	32	36	635	667	ND8_v2	ND8	445	477	uuuuAuuGuuuGGuuGuuGuuuuAuGuuAuuu	AAGAUAAUAAGCCGGUAGUAAAAUACAAUAAA	||:||||:||:||:::|::|||||||||||||	0	13	mO_288(IV)_gND8_v2(446-477)	4617	4436	0.0	expressed	31	ACATT	83	5	extenderA	482	22	484	ND8_v2-IV-484
828	mO_289	I	coding	24	36	226	250	ND8_v1	ND8	383	407	uuACGCAUUCAuuGuuuGuuAuGu	AAUGCGUGAGUAGUAAACAAUACA	|||||||:||||::||||||||||	0	10	mO_289(I)_gND8_v1(384-407)	495	478	0.0	expressed	30	AAATA	79	6	extenderA	413	18	418	ND8_v1-I-418
829	mO_289	I	coding	24	36	226	250	ND8_v2	ND8	382	406	uuACGCAUUCAuuGuuuGuuAuGu	AAUGCGUGAGUAGUAAACAAUACA	|||||||:||||::||||||||||	0	10	mO_289(I)_gND8_v2(383-406)	495	478	0.0	expressed	30	AAATA	79	6	extenderA	412	18	417	ND8_v2-I-417
830	mO_289	II	coding	40	37	426	466	COX3	COX3	863	903	uuGuuuAuuuuGAuGuuuuAuGuGuuAuGuAuuuGuGuGu	AAUAGAUGAGACUAUAAGAUACACGAUAGAUAAACACACA	||:|:||:|:||||:||:||||||:|||.|||||||||||	1	11	mO_289(II)_gCOX3(864-903)	302	188	8.184067855002089e-145	expressed	30	ATAAA	96	7	extenderA	910	53	917	COX3-II-917
831	mO_289	IV	coding	41	35	720	761	ND9	ND9	598	639	UuuAuuuGCAuuAuuuuAuuuAAuAUCACCAUGUAAUUCUA	AAAUUAGUGUAAUAGAGUGAAUUAUAGUGGCACAUUAAGAU	||||.|::||||||:|:|:|||||||||||.||||||||||	2	10	mO_289(IV)_gND9(599-639)	657	617	0.0	expressed	30	ATATA	78	5	initiator	644	29	645	ND9-IV-645
832	mO_290	I	coding	44	35	265	309	COX3	COX3	676	720	uuuGGuuCuAuuuuAuuuuuAuuGGAuuuAUuACAuuuuAUGCA	AAAUUAGUAUGAGAUGUAGGUAGUUUGAAUAAUGUAAAAUACGU	|||::|:.||:|:||:.|::||:::|:|||||||||||||||||	2	17	mO_290(I)_gCOX3(677-720)	192	182	4.106873428042598e-204	expressed	31	ACACT	81	4	extenderA	724	43	724	COX3-I-724
833	mO_290	II	coding	42	36	422	464	A6_v1	A6	414	456	uGuuGuGuuuuuuAGAGuGuuuuuCuuuGuuGuGuCGuuGuu	AUAGUAUAGAGAGUCUCACAUAAAGAGAUAGUACAGCAACAA	|:|::|:|:|:|:|||||||.|||||:|:|::||||||||||	1	10	mO_290(II)_gA6_v1(415-456)	846	781	0.0	expressed	30	ATATA	82	6	extenderA	462	23	462	A6_v1-II-462
834	mO_290	II	coding	42	36	422	464	A6_v2	A6	414	456	uGuuGuGuuuuuuAGAGuGuuuuuCuuuGuuGuGuCGuuGuu	AUAGUAUAGAGAGUCUCACAUAAAGAGAUAGUACAGCAACAA	|:|::|:|:|:|:|||||||.|||||:|:|::||||||||||	1	10	mO_290(II)_gA6_v2(415-456)	846	781	0.0	expressed	30	ATATA	82	6	extenderA	462	23	462	A6_v2-II-462
835	mO_290	IV	coding	50	37	642	692	CR4	CR4	284	334	uAuuuuGuuuuGuGuuuuuuGuGuuGUUGuuuuuAUUuGGuuuGuuuGGu	AUGGAAUAAAAUAUAAGAGAUAUAGUGACGGAAAUAGACUAGACAAACCA	||::||:||||:|:||:|:|:|:|:::||::|||||:||:|:||||||||	0	8	mO_290(IV)_gCR4(285-334)	159	155	3.5526221219565314e-180	expressed	30	ATAAA	81	7	extenderA	341	16	341	CR4-IV-341
836	mO_290	V	coding	38	37	806	844	COX3	COX3	46	84	uuGuuuCGuuGuAuAuuuGuuGGuGuuAGuGGuGuuuu	AGUGAAGUGAUAUAUGAAUAGCUACAGUCACCACAAAA	|:::|||::|:||||:||:|:|:|||:|||||||||||	0	11	mO_290(V)_gCOX3(47-84)	12	11	6.318317869174403e-13	expressed	31	ATATA	55	6	extenderA	90	1	94	COX3-V-94
837	mO_291	I	coding	47	34	222	269	ND7	ND7	244	291	UAGAuuAuGuuAGuGuuuGuuGuAAuGAGCAuuuGuuGuCuuuAUGu	AUUUAAUAUAGUUAUAGAUGACGUUACUUGUGGAUAACAGAAAUACA	||:|||||:|:|:|:|:|::||:|||||:||::|:||||||||||||	0	12	mO_291(I)_gND7(245-291)	2584	2511	0.0	expressed	30	ATATA	80	4	extenderA	295	11	295	ND7-I-295
838	mO_291	II	coding	38	38	429	467	A6_v1	A6	414	452	uGuuGuGuuuuuuAGAGuGuuuuuCuuuGuuGuGuCGu	AUAAUGUAGAGAGUCUCAUAGAAAGAGAUAACACAGCA	|:||:::|:|:|:|||||:|:|||||:|:|||||||||	0	9	mO_291(II)_gA6_v1(415-452)	18107	17386	0.0	expressed	31	ATATA	80	7	extenderA	459	23	462	A6_v1-II-462
839	mO_291	II	coding	38	38	429	467	A6_v2	A6	414	452	uGuuGuGuuuuuuAGAGuGuuuuuCuuuGuuGuGuCGu	AUAAUGUAGAGAGUCUCAUAGAAAGAGAUAACACAGCA	|:||:::|:|:|:|||||:|:|||||:|:|||||||||	0	9	mO_291(II)_gA6_v2(415-452)	18107	17386	0.0	expressed	31	ATATA	80	7	extenderA	459	23	462	A6_v2-II-462
840	mO_291	IV	coding	42	39	650	692	CR4	CR4	290	332	GuuuuGuGuuuuuuGuGuuGUUGuuuuuAUUuGGuuuGuuuG	UGAAAUGUAAGAGAUAUGACAGUGAAGAUAAACCAAACAAAC	::|||:::||:|:|:|::|||:::||:|||||||||||||||	0	15	mO_291(IV)_gCR4(291-332)	161	146	2.349415047673089e-156	expressed	30	ATAAA	89	9	extenderA	341	16	341	CR4-IV-341
841	mO_291	V	coding	39	36	810	849	COX3	COX3	46	85	uuGuuuCGuuGuAuAuuuGuuGGuGuuAGuGGuGuuuuu	AAUAGAGUGAUAAAUAAAUAGUUACAGUCGCCACAAAAA	||:|:||::|:|.|||||:|:::|||:||:|||||||||	1	9	mO_291(V)_gCOX3(47-85)	185	179	7.590628869329431e-206	expressed	30	ATATA	77	6	extenderA	91	1	94	COX3-V-94
842	mO_292	II	coding	40	41	407	447	COX3	COX3	574	614	UGuuGuuuuGuAuuAuGAuuGAGuuuGuuGuuuGGuuuuu	AUAAUAGAAUAUGAUGUUAGUUCAAGUAGCAAACCAAAAA	|:||:|:||:||:||::||::||||::|:|||||||||||	0	11	mO_292(II)_gCOX3(575-614)	2975	2718	0.0	expressed	31	ATACA	80	10	extenderA	624	37	629	COX3-II-629
843	mO_293	II	coding	38	42	353	391	ND7	ND7	549	587	GuuGAuuuuuuGuuGuuGuuGAUAAuAuCAuGuuuGuu	UAAUUGAAGAGUAGUGAUAGCUAUUAUAGUGCAAACAA	:||:|:||:|::|:::|:|:||||||||||:|||||||	0	7	mO_293(II)_gND7(550-587)	516	481	0.0	expressed	30	ATAAT	81	12	extenderA	599	26	599	ND7-II-599
844	mO_293	III	coding	31	41	500	531	ND7	ND7	1163	1194	uAuuGAuGuuGuuuuuGGAuCCGuAGAUCGu	GUAACUGCAGUGAGAAUUUAGGCAUCUAGCA	:|||||:||:::|:||::|||||||||||||	0	13	mO_293(III)_gND7(1164-1194)	25631	25348	0.0	expressed	30	ATATA	79	11	extenderA	1205	61	1205	ND7-III-1205
845	mO_294	II	coding	42	34	385	427	ND9	ND9	61	103	GuuuAuGuuuuuGuuuAAUUuuAuuuuAUUGuuuGuGuuGuA	UAGAUAUAGAAGUGAAUUAAGAUAGAAUAGCAAACACAACAU	:|:|||:|:||:::||||||:|||:||||:||||||||||||	0	12	mO_294(II)_gND9(62-103)	2126	1856	0.0	expressed	31	ATATA	79	3	extenderA	106	2	106	ND9-II-106
846	mO_294	IV	coding	41	36	694	735	ND7	ND7	1104	1145	uuAuuGGAuGuuuGuuuGCGuGGuuuuuuAuuGCAuGAuuu	AAUAGUCUAUAGACAGAUGUAUCGAAAGAUAACGUACUAAA	||||::|||:|:|||:|:|:|:|:|||:|||||||||||||	0	13	mO_294(IV)_gND7(1105-1145)	6846	6635	0.0	expressed	31	ATATA	79	5	extenderA	1150	59	1150	ND7-IV-1150
847	mO_295	II	coding	39	36	420	459	RPS12	RPS12	161	200	uuuAUuuAuAuAAuuuuGuuuGGAuGuuGCGuuGuuuuu	AGAUAGAUAUAUUGAAAUAGACUUAUAACGCAACAAAAA	|:|||:|||||||:|||:|:||:||:|||||||||||||	0	13	mO_295(II)_gRPS12(162-200)	128	123	1.2311960461934704e-140	expressed	32	ATATA	81	4	extenderA	204	9	206	RPS12-II-206
848	mO_295	V	coding	46	35	770	816	RPS12	RPS12	249	295	uGGuuuuGuuGAuuuACCCGGuGUAAAGuAuuAuACACGUAuuGuA	AUUAAAGUGACUAGAAGGAUCAUAUUUUAUAAUGUGUGCAUAACAU	|::|||:::||||:|.||.:||:||||:|||||:||||||||||||	2	12	mO_295(V)_gRPS12(250-295)	421	386	0.0	expressed	32	ATATA	80	3	extenderA	298	15	298	RPS12-V-298
849	mO_296	II	coding	40	31	402	442	ND7	ND7	332	372	AuuuAuGCGuuuAuuAAuuGuAGAAuuuACCCGuAGuuuu	UAAAUGUGCAGAUGAUUAACGUCUUAAAUGGACAUCAAAA	|||||::|||:||:||||||:||||||||||.||||||||	1	8	mO_296(II)_gND7(333-372)	403	327	2.2032746319e-313	expressed	31	AAAAC	73	0	extenderA	372	16	372	ND7-II-372
850	mO_296	IV	coding	37	39	693	730	ND7	ND7	702	739	uuGuCuCGuuCGuuAGGuAuGGuGuGAGAuuGUCGuu	AAUAGUGUAAGUAAUCUAUGCUAUAGUCUAACAGCAA	||:||.|:|||:||||:||:|:|:|.|||||||||||	2	11	mO_296(IV)_gND7(703-739)	9866	9648	0.0	expressed	31	ATATA	80	8	extenderA	747	34	749	ND7-IV-749
851	mO_297	I	coding	42	38	267	309	COX3	COX3	523	565	uuAuuuGuuAAuuuuuuuGuuuuGuGUUUUUGGuuuAGGuuu	AAUAAGUAAUUAGAGAGAUAAGACGUAAAAGUCAAAUCCAAA	|||||::|||||:|:|:|:||:||::||||::||||||||||	0	10	mO_297(I)_gCOX3(524-565)	126	116	1.7634940115539624e-126	expressed	32	ACATA	84	6	extenderA	571	34	571	COX3-I-571
852	mO_297	IV	coding	40	36	630	670	ND7	ND7	454	494	AAuuGAuGACAuuuuuuGAuuuAuGUUGuGGuuGuCGuAu	UUAGUUAUUGUAAGAGACUAGAUACGAUAUCAACAGCAUA	|||::||:|||||:|:||||:||||:|:|:||||||||||	0	10	mO_297(IV)_gND7(455-494)	2608	2502	0.0	expressed	32	ATATA	79	4	extenderA	498	22	505	ND7-IV-505
853	mO_297	V	coding	40	38	787	827	ND7	ND7	385	425	GuAuAuCAuGuAuGGuuuuGGAuuuAGGuuGuuuGuCUCC	UAUAUAGUAUAUGUCAGAGCUUAGAUCUAGUAAACAGAGG	:||||||||:||::||:|:|:||:|||:|::|||||||||	0	9	mO_297(V)_gND7(386-425)	2437	2266	0.0	expressed	31	ATATA	79	7	extenderA	432	19	440	ND7-V-440
854	mO_298	I	coding	42	30	222	264	ND8_v1	ND8	209	251	GuuuAGAGCGuuGuAuuGCuuGuCGuuuAuGuGAuuuAAuuu	UAGAUGUCGUGACAUAGCGAGCAGUAUAUACACUAAAUUAAA	:|:||.|||::|||||:|||:|||:|.|||||||||||||||	2	15	mO_298(I)_gND8_v1(210-251)	6616	6436	0.0	expressed	30	AAATT	80	0	extenderA	251	10	251	ND8_v1-I-251
855	mO_298	I	coding	42	30	222	264	ND8_v2	ND8	209	251	GuuuAGAGCGuuGuAuuGCuuGuCGuuuAuGuGAuuuAAuuu	UAGAUGUCGUGACAUAGCGAGCAGUAUAUACACUAAAUUAAA	:|:||.|||::|||||:|||:|||:|.|||||||||||||||	2	15	mO_298(I)_gND8_v2(210-251)	6616	6436	0.0	expressed	30	AAATT	80	0	extenderA	251	10	251	ND8_v2-I-251
856	mO_298	IV	coding	41	35	669	710	ND9	ND9	243	284	uuuuGuGGuuuuuGuuuuuGuCGuuuuAuGuuGuuGUAuAu	GAGAUAUUAGAAGUGAAAGUAGCAAGAUAUAACAACAUAUA	:|:|:|::|:||:::|||::|||||:|||:|||||||||||	0	11	mO_298(IV)_gND9(244-284)	20380	20065	0.0	expressed	31	ATACA	82	4	extenderA	288	10	291	ND9-IV-291
857	mO_299	I	coding	45	37	196	241	COX3	COX3	605	650	uuGGuuuuuuGuuuuuGuGAAACCAGuuAUGAGAGUUUGCAuuGu	AAUUAAAGAGUAGAGACAUUUUGAUCAGUACUUUCAAACGUAACA	||::|||:|::|:|:|||:||||.|||:||||:||||||||||||	1	12	mO_299(I)_gCOX3(606-650)	3613	1552	0.0	expressed	31	ATATA	86	6	extenderA	656	39	662	COX3-I-662
858	mO_299	II	coding	45	34	416	461	ND7	ND7	1072	1117	GuuuGCGuuGuGCGGAuuuuuuGCAUAUUUGuuuAuuGGAuGuuu	UAAAUGUAGUAUGUUUAGAGAGUGUAUGAGCAGAUAACCUACAAA	:|||:|:|::|:|::||:|:|::||||:|:||:||||||||||||	0	12	mO_299(II)_gND7(1073-1117)	4297	2888	0.0	expressed	30	ATATA	80	4	extenderA	1121	57	1122	ND7-II-1122
859	mO_299	IV	coding	43	34	627	670	ND7	ND7	26	69	AGUAuCAuuuAuGuuAuuuuuGGuAGuuuuuuuACAuuuGuAu	UUAUAGUGUAUACAGUGAGAGCUAUCAGAGAAAUGUAAACAUA	|:|||||:.|||||:|:|:|:|:||||:|:|||||||||||||	1	13	mO_299(IV)_gND7(27-69)	2784	2646	0.0	expressed	30	ATATA	79	4	extenderA	73	0	73	ND7-IV-73
860	mO_300	II	coding	46	35	397	443	ND9	ND9	173	219	uuAUUGuAuGuuuuuAuuuuuuAAuuuGuGAuuuuuGuuuuuAuAu	AAUAGUGUAUAGAAAUGGAAGAUUAAACGCUAAAGACAAAAAUAUA	||||:::||:|:||||::||:|||||||:|||||:|||||||||||	0	11	mO_300(II)_gND9(174-219)	1243	1078	0.0	expressed	31	ATATA	83	4	extenderA	223	8	223	ND9-II-223
861	mO_301	I	coding	41	36	253	294	COX3	COX3	300	341	GuAuuGuuuuuuAuGGuuuuuAuGuAGUGAGuuuGuuuuAu	UAUAGUAGAAGAUGUCGGGAAUAUAUCAUUCAAACAAAAUA	:|||::|:||:||::|:::||||:||||:||||||||||||	0	12	mO_301(I)_gCOX3(301-341)	13124	12529	0.0	expressed	32	ATATA	82	4	extenderA	345	19	345	COX3-I-345
862	mO_301	IV	coding	48	34	654	702	COX3	COX3	639	687	GUUUGCAuuGuuAuuuAuuACAuuAAGuuGuGGUGuuuuuGGuuCuAu	UAAAUGUAGUAGUAGAUAGUGUAAUUUAACAUCGCAAAUACCAAGAUA	:|||:|||::|:||:|||:|||||||:||||:|:||||.|||||||||	1	9	mO_301(IV)_gCOX3(640-687)	4180	4126	0.0	expressed	32	ATATA	82	2	extenderA	689	41	696	COX3-IV-696
863	mO_302	IV	coding	35	34	719	754	ND8_v1	ND8	384	419	uACGCAUUCAuuGuuuGuuAuGuGuuuuuGuuGuu	GUGUGUAGGUAGUAAAUAAUAUACAAAAACAACAA	:||:|||:|||::|||:||||:|||||||||||||	0	13	mO_302(IV)_gND8_v1(385-419)	595	561	0.0	expressed	30	AAATA	79	4	extenderA	423	19	423	ND8_v1-IV-423
864	mO_302	IV	coding	35	34	719	754	ND8_v2	ND8	383	418	uACGCAUUCAuuGuuuGuuAuGuGuuuuuGuuGuu	GUGUGUAGGUAGUAAAUAAUAUACAAAAACAACAA	:||:|||:|||::|||:||||:|||||||||||||	0	13	mO_302(IV)_gND8_v2(384-418)	595	561	0.0	expressed	30	AAATA	79	4	extenderA	422	19	422	ND8_v2-IV-422
865	mO_303	I	coding	41	40	242	283	ND8_v1	ND8	296	337	GuCAUCGuuuuGCGGAuuGAuuuACAuuGAGuuAUCGUCGu	UAGUAGUAAAGUGCAUGGUUGAAUGUGACUCUAUAGCAGCA	:|||||:|||::||.|:::|:|||||:||||.|||||||||	2	9	mO_303(I)_gND8_v1(297-337)	393	355	0.0	expressed	32	ATATA	88	8	extenderA	345	14	350	ND8_v1-I-350
866	mO_303	I	coding	41	40	242	283	ND8_v2	ND8	296	337	GuCAUCGuuuuGCGGAuuGAuuuACAuuGAGuuAUCGUCGu	UAGUAGUAAAGUGCAUGGUUGAAUGUGACUCUAUAGCAGCA	:|||||:|||::||.|:::|:|||||:||||.|||||||||	2	9	mO_303(I)_gND8_v2(297-337)	393	355	0.0	expressed	32	ATATA	88	8	extenderA	345	14	350	ND8_v2-I-350
867	mO_303	II	coding	42	36	402	444	COX3	COX3	671	713	GUGuuuuuGGuuCuAuuuuAuuuuuAuuGGAuuuAUuACAuu	UAUAGGAGUCAAGAUAGAAUAGAGAUAAUCUAAAUAAUGUAA	:|:|::|::|||||||:||||:|:||||:|||||||||||||	0	13	mO_303(II)_gCOX3(672-713)	1377	1266	0.0	expressed	30	ATATA	80	6	extenderA	719	44	732	COX3-II-732
868	mO_303	IV	coding	41	36	666	707	A6_v1	A6	64	105	UUGGuuGCGuuuGuuAuuAuGuAuGuAuuAuuGuGuAuGAu	AAUUAGUGUAAAUGAUGAUAUAUGCAUGGUAACACAUACUA	||::|::|:|||::||:|||:||:|||::||||||||||||	0	12	mO_303(IV)_gA6_v1(65-105)	125	118	3.448136540530094e-132	expressed	31	ATAAA	65	5	extenderA	110	1	113	A6_v1-IV-113
869	mO_303	IV	coding	41	36	666	707	A6_v2	A6	64	105	UUGGuuGCGuuuGuuAuuAuGuAuGuAuuAuuGuGuAuGAu	AAUUAGUGUAAAUGAUGAUAUAUGCAUGGUAACACAUACUA	||::|::|:|||::||:|||:||:|||::||||||||||||	0	12	mO_303(IV)_gA6_v2(65-105)	125	118	3.448136540530094e-132	expressed	31	ATAAA	65	5	extenderA	110	1	113	A6_v2-IV-113
870	mO_304	II	coding	43	35	418	461	CR4	CR4	325	368	uuGuuuGGuuuuuuuuuGUAuuuuuuGUUGuGuuuuGuGuuAu	GGUAAGUUAAAGAGAGAUAUGAGAGACAAUACAAAACACAAUA	:::||:::|||:|:|:|:||:|:|:||||:|||||||||||||	0	13	mO_304(II)_gCR4(326-368)	40	38	1.1301711269669137e-43	expressed	31	ATATA	81	4	extenderA	372	17	374	CR4-II-374
871	mO_304	IV	coding	44	35	728	772	ND7	ND7	307	351	GAuGuuGuuuGuCGuuACGuuGuGCAuuuAuGCGuuuAuuAAuu	UUAUAGUAAGUAGCAGUGUGACAUGUAAAUAUGCAAAUAAUUAA	:||:|::||::||||:||::|||:|||||||:||||||||||||	0	12	mO_304(IV)_gND7(308-351)	345	310	0.0	expressed	31	ATATA	81	4	extenderA	355	14	355	ND7-IV-355
872	mO_305	I	coding	43	32	262	305	COX3	COX3	399	442	UUUCGuuuuuuGuuuACCuuAuAuGuuuuGuuGuuuAuuAuGu	AGAGUGAGAAGUAGAUGGGAUAUAUAAGACAACAAAUAAUACA	|:||::|:||::|:||||:|||||:||:|||||||||||||||	0	15	mO_305(I)_gCOX3(400-442)	862	746	0.0	expressed	30	ATACA	80	2	extenderA	444	26	444	COX3-I-444
873	mO_305	II	coding	39	38	430	469	CR4	CR4	116	155	uGuuGuuuuGuuuuuuGuuuuuGuuGUUUGUuuGuGuGG	AUAGUAGAAUGAGAGAUAAGGGUAGCAAGUAAACACACC	|:|::|:||::|:|:|:||::::|:|||::|||||||||	0	9	mO_305(II)_gCR4(117-155)	1133	869	0.0	expressed	30	ATATA	79	8	extenderA	163	6	165	CR4-II-165
874	mO_305	V	coding	46	34	783	829	ND7	ND7	35	81	uAuGuuAuuuuuGGuAGuuuuuuuACAuuuGuAuCGuuuuACAuuu	AUAUAAUAGUAAUCGUUAGAAGAAUGUAGAUAUGGCAAAAUGUAAA	|||:||||:.||:|:|:|:||:||||||:|:||:||||||||||||	1	12	mO_305(V)_gND7(36-81)	8715	7642	0.0	expressed	30	ATATA	79	4	extenderA	85	2	86	ND7-V-86
875	mO_306	I	coding	25	35	235	260	COX3	COX3	628	653	CAGuuAUGAGAGUUUGCAuuGuuAu	GUUAGUACUUUCAGACGUAACAAUA	||:|:||||:|||:|||||||||||	0	11	mO_306(I)_gCOX3(629-653)	3459	3381	0.0	expressed	31	ATATA	78	4	extenderA	657	39	662	COX3-I-662
876	mO_306	II	coding	42	37	390	432	A6_v1	A6	725	767	GuuuAGuuuuGuAuuuuGAuuuGAAGuuAuuAuAuuGuuGuu	UAAAUUAGAGUAUGAGACUGAGCUUCAAUGAUAUAACAACAA	:||||:|:|::||:|:|||:|:|||||||:||||||||||||	0	12	mO_306(II)_gA6_v1(726-767)	1380	1264	0.0	expressed	31	ATATA	80	6	extenderA	773	39	773	A6_v1-II-773
877	mO_306	II	coding	41	38	391	432	A6_v2	A6	725	766	GuuuAGuuuuGuAuuuuGAuuuGAAGuuAuuAuAuuGuuGu	UAAAUUAGAGUAUGAGACUGAGCUUCAAUGAUAUAACAACA	:||||:|:|::||:|:|||:|:|||||||:|||||||||||	0	11	mO_306(II)_gA6_v2(726-766)	1380	1264	0.0	expressed	31	ATATA	80	7	extenderA	773	39	773	A6_v2-II-773
878	mO_306	IV	coding	42	34	651	693	ND7	ND7	27	69	GUAuCAuuuAuGuuAuuuuuGGuAGuuuuuuuACAuuuGuAu	UAUAGUGAAUAUAAUGGAGACUAUCGAAGAAAUGUAAACAUA	:|||||:||||:|||::|:||:|||:||:|||||||||||||	0	13	mO_306(IV)_gND7(28-69)	208	169	5.459852225902614e-163	expressed	30	AAATA	81	4	extenderA	73	0	73	ND7-IV-73
879	mO_307	I	coding	28	43	269	297	RPS12	RPS12	126	154	CAGuuCCGGuAACCGACGuGuAuuGuAu	GUCAGAGCUAUAGGGUGCAUAUAACAUA	||||:.||:||.||.||||:||||||||	3	8	mO_307(I)_gRPS12(127-154)	2246	2071	0.0	expressed	31	ATATA	78	12	extenderA	166	6	166	RPS12-I-166
880	mO_308	I	coding	39	37	214	253	COX3	COX3	269	308	uuGAuuuuuGuGuuuuAuuACGuuGuAuCCAGuAuuGuu	AAUUGAAGAUAUGAGAUGAUGCUACGUAGGUCAUAACAA	||:|:||:|:|::|:||:||||.||:|||||||||||||	1	13	mO_308(I)_gCOX3(270-308)	1322	1246	0.0	expressed	31	ATATA	78	6	extenderA	314	17	314	COX3-I-314
881	mO_308	II	coding	31	36	426	457	ND9	ND9	430	461	uuGuuGGuAAuGAuAuuuuACAUCGuuuAuu	AGUGACUAUGGUUAUAAGAUGUAGCAAAUAA	|:::||:||.::|||||:|||||||||||||	1	13	mO_308(II)_gND9(431-461)	1325	1245	0.0	expressed	31	AAAAC	73	5	extenderA	466	20	478	ND9-II-478
882	mO_308	IV	coding	38	36	623	661	COX3	COX3	898	936	uGuGuGuAAuuuuAuuGGuGUUUuuuuAGUUGuuGAuu	GUGUAUAUUGAGAUAGUCACAGAAGAGUCAACAACUAA	::::|:|||:|:|||::||||:||:|:|||||||||||	0	11	mO_308(IV)_gCOX3(899-936)	11955	11659	0.0	expressed	31	ATATA	80	5	extenderA	941	54	942	COX3-IV-942
883	mO_309	II	coding	43	34	359	402	A6_v1	A6	33	76	AuAuGuuuuuAuuuuuuuuuuGuGAuuuAUUUUGGuuGCGuuu	UAUAUAAAGAUAGAAGAAAGACACUAGAUAGAACUAACGCAAA	||||:|||:|||:||:|||:||||||:|||:|||:||||||||	0	8	mO_309(II)_gA6_v1(34-76)	2538	2477	0.0	expressed	30	ATATA	77	4	extenderA	80	0	82	A6_v1-II-82
884	mO_309	II	coding	43	34	359	402	A6_v2	A6	33	76	AuAuGuuuuuAuuuuuuuuuuGuGAuuuAUUUUGGuuGCGuuu	UAUAUAAAGAUAGAAGAAAGACACUAGAUAGAACUAACGCAAA	||||:|||:|||:||:|||:||||||:|||:|||:||||||||	0	8	mO_309(II)_gA6_v2(34-76)	2538	2477	0.0	expressed	30	ATATA	77	4	extenderA	80	0	82	A6_v2-II-82
885	mO_310	I	coding	24	34	270	294	CR4	CR4	282	306	uuuAuuuuGuuuuGuGuuuuuuGu	GAGUAGAGCAAAACACAAAAAACA	:|:||:|:||||||||||||||||	0	16	mO_310(I)_gCR4(283-306)	1706	1511	0.0	expressed	30	ATATA	79	4	extenderA	310	13	310	CR4-I-310
886	mO_310	II	coding	38	37	425	463	ND7	ND7	498	536	uuGGCUUUCAuGGuuuuAuuAGGuAUUCUUGAUGAuuu	AAUUGAAAGUGUCGAGAUAAUUCAUGAGAACUACUAAA	||::||||||::|:|:|||||:|||:||||||||||||	0	12	mO_310(II)_gND7(499-536)	9956	9740	0.0	expressed	30	AAATT	78	7	extenderA	543	24	544	ND7-II-544
887	mO_311	III	coding	40	37	478	518	ND7	ND7	1159	1199	GuAAuAuuGAuGuuGuuuuuGGAuCCGuAGAUCGuuAGuu	UAUUGUAAGUGUGACAGAAAUUUGGGUAUCUAGCAAUCAA	:|||:|||.|:::|||:|||::|:||:|||||||||||||	1	13	mO_311(III)_gND7(1160-1199)	941	912	0.0	expressed	31	ATATA	66	6	extenderA	1205	61	1205	ND7-III-1205
888	mO_311	IV	coding	45	35	651	696	ND9	ND9	114	159	GuuuGuuuuGuuGAuuGuAGuuuuuuGuuuuuuuAuuGuuuuGuu	UAAAUGAAGUAAGUGACAUUAAAGAGCAAGAAAAUAACAAAACAA	:|||::||::||.|:||||:|||:|:|||:|||||||||||||||	1	15	mO_311(IV)_gND9(115-159)	301	283	1.30692379323e-313	expressed	30	AAATT	81	5	extenderA	164	5	165	ND9-IV-165
889	mO_312	I	coding	42	37	204	246	RPS12	RPS12	250	292	GGuuuuGuuGAuuuACCCGGuGUAAAGuAuuAuACACGUAuu	UUAAAGUAGUUAGAUGUGUCACGCUUUAUAGUAUGUGCAUAA	::|||::|::||:|||.|:|||:.||:|||:|||||||||||	2	11	mO_312(I)_gRPS12(251-292)	17957	15038	0.0	expressed	30	ATATA	80	7	extenderA	299	16	299	RPS12-I-299
890	mO_312	II	coding	43	35	421	464	COX3	COX3	798	841	uuuuuuGuAuuGuGuuuGuuuAuAuuGACAuuuuGuuGAUUUA	AAAGAGUAUAGUAUAGGUAGAUGUAACUGUAUAACAACUAAAU	|||:|::|||::|:|:::|:||:||||||||.|||||||||||	1	11	mO_312(II)_gCOX3(799-841)	3863	3577	0.0	expressed	31	ATATT	82	4	extenderB	845	50	845	COX3-II-845
891	mO_312	IV	coding	44	37	720	764	COX3	COX3	645	689	AuuGuuAuuuAuuACAuuAAGuuGuGGUGuuuuuGGuuCuAuuu	UAAUAAUGGAUAGUGUGAUUCAAUGCUAUAGAAACCAAGAUAAA	|||:|||::|||:|||:||||||::|:|:|:|||||||||||||	0	13	mO_312(IV)_gCOX3(646-689)	3916	3587	0.0	expressed	31	ATATA	82	6	extenderA	695	41	696	COX3-IV-696
892	mO_313	I	coding	40	37	255	295	ND8_v1	ND8	291	331	uGGuGGuCAUCGuuuuGCGGAuuGAuuuACAuuGAGuuAU	AUCAUUAGUAUCAGAGUGUCUAAUUAAGUGUAACUCAAUA	|:||::||||.||:|::|:||||:|||:||||||||||||	1	12	mO_313(I)_gND8_v1(292-331)	1074	1035	0.0	expressed	30	ATATA	79	7	extenderA	338	14	350	ND8_v1-I-350
893	mO_313	I	coding	40	37	255	295	ND8_v2	ND8	291	331	uGGuGGuCAUCGuuuuGCGGAuuGAuuuACAuuGAGuuAU	AUCAUUAGUAUCAGAGUGUCUAAUUAAGUGUAACUCAAUA	|:||::||||.||:|::|:||||:|||:||||||||||||	1	12	mO_313(I)_gND8_v2(292-331)	1074	1035	0.0	expressed	30	ATATA	79	7	extenderA	338	14	350	ND8_v2-I-350
894	mO_313	IV	coding	41	35	747	788	ND9	ND9	521	562	uGuAuuGuuAuuuuGuGuGuuGGuGGAGGAGAUAGuAuGuA	AUAUAGUGAUGAGAUAUGCAGUUACCUACUCUAUCAUACAU	|:|||:::||:|:|:|::||:::||||.|||||||||||||	1	13	mO_313(IV)_gND9(522-562)	53	50	1.1091248073528692e-56	expressed	30	ATATA	62	5	extenderA	567	24	567	ND9-IV-567
895	mO_314	I	coding	42	34	212	254	CR3	CR3	125	167	uAuGuuuGuuAUUUAGuuuuuGuuuuuuAuuGGAuuuuuGuu	AUAUAGUUAAUGAGUCAAAGAUAAAGAGUAACCUAAAAACAA	|||:|:.:|||:|:|||||:|:|||:|:||||||||||||||	1	14	mO_314(I)_gCR3(126-167)	1279	1171	0.0	expressed	30	ATATA	79	4	extenderA	171	8	174	CR3-I-174
896	mO_314	IV	coding	46	33	616	662	ND7	ND7	711	757	uCGuuAGGuAuGGuGuGAGAuuGUCGuuuAuuuAGuuGuuAUGAGU	AGUAAUUGAUGUUAUAUUUUGACUGCAGAUAGAUUAACAAUACUCA	||:|||:.||:::|:|:|:|:||.|||:|||:||:|||||||||||	2	11	mO_314(IV)_gND7(712-757)	200	181	4.445177695092489e-193	expressed	31	ATACT	77	2	extenderA	759	35	760	ND7-IV-760
897	mO_314	V	coding	44	36	773	817	COX3	COX3	561	605	GuuuuuuuGuuGUUGuuGuuuuGuAuuAuGAuuGAGuuuGuuGu	UAAGAGAGUAAUAGUAGUGAAAUAUAAUAUUAACUCAAACAACA	:||:|:|::||:|::|:::|||:||||||:||||||||||||||	0	14	mO_314(V)_gCOX3(562-605)	16	15	1.2703003757936212e-17	expressed	30	AAATA	75	6	extenderA	611	36	611	COX3-V-611
898	mO_315	I	coding	32	31	238	270	ND7	ND7	651	683	uuGuCAuuuuuuGAuuuAuAuGAuuuAGuuuu	AGUAGUGAGAGACUAGAUAUGUUAAAUCAAAA	|::|||:|:|:||||:||||::||||||||||	0	10	mO_315(I)_gND7(652-683)	6478	4696	0.0	expressed	31	AAAAC	74	0	extenderA	683	32	683	ND7-I-683
899	mO_315	II	coding	49	32	427	476	CR4	CR4	321	370	uGGuuuGuuuGGuuuuuuuuuGUAuuuuuuGUUGuGuuuuGuGuuAuuu	AUUAAGUAGAUUAAGAGAGAACAUAGAAAGCGACACAGAACACAAUAAA	|::||::|:|::||:|:|:||||||:|||:|:|||||:|||||||||||	0	11	mO_315(II)_gCR4(322-370)	1453	1290	0.0	expressed	30	ATAAA	80	2	extenderA	372	17	374	CR4-II-374
900	mO_315	IV	coding	42	37	701	743	ND7	ND7	139	181	AAuuuAuuGuuuAUAUUGAUuGuAuuAuAGGuuAUUUGCAUC	UUAAAUGGUAGAUAUAGUUAGCAUAGUAUUCAAUAAACGUAG	||||||:::|:|||||::||:||||:|||:||||||||||||	0	12	mO_315(IV)_gND7(140-181)	3518	3379	0.0	expressed	31	ATATA	79	6	extenderB	187	8	190	ND7-IV-190
901	mO_316	I	coding	38	39	238	276	A6_v1	A6	473	511	uuGUUUUGuAAuuuAuuAuCAuCCCAUUUUUuAuuGuu	AACAGAGUAUUGAAUAGUAGUAGGGUAAAGAGUAACAA	||||:|::|||:||||:||||||||||||:|:||||||	0	6	mO_316(I)_gA6_v1(474-511)	5127	4920	0.0	expressed	30	ATACA	79	9	extenderA	520	25	523	A6_v1-I-523
902	mO_316	I	coding	38	39	238	276	A6_v2	A6	473	511	uuGUUUUGuAAuuuAuuAuCAuCCCAUUUUUuAuuGuu	AACAGAGUAUUGAAUAGUAGUAGGGUAAAGAGUAACAA	||||:|::|||:||||:||||||||||||:|:||||||	0	6	mO_316(I)_gA6_v2(474-511)	5127	4920	0.0	expressed	30	ATACA	79	9	extenderA	520	25	523	A6_v2-I-523
903	mO_316	II	coding	43	36	418	461	CR4	CR4	82	125	uuGuGuuuuAUGuACAGuuuAuGGuAuAuuuuAuuGuuGuuuu	AAUAUAGAGUAUAUGUCGAAUGCUAUAUGGAAUAACAACAAAA	||:|:|:|:||:|||||:|||:|:||||::|||||||||||||	0	13	mO_316(II)_gCR4(83-125)	30104	24427	0.0	expressed	31	ATAAT	80	5	extenderA	130	4	130	CR4-II-130
904	mO_316	IV	coding	40	35	659	699	A6_v1	A6	92	132	uAuuGuGuAuGAuCuAGGuuAuGuuuuAuuGuGuAuuuuA	AUAGCAUAUGUUAGAUUCAGUAUAAGAUAACACAUAAAAU	|||:||:||::|||||:||:||:||:||||||||||||||	0	14	mO_316(IV)_gA6_v1(93-132)	11304	10862	0.0	expressed	30	ATATA	78	5	extenderA	137	2	137	A6_v1-IV-137
905	mO_316	IV	coding	40	35	659	699	A6_v2	A6	92	132	uAuuGuGuAuGAuCuAGGuuAuGuuuuAuuGuGuAuuuuA	AUAGCAUAUGUUAGAUUCAGUAUAAGAUAACACAUAAAAU	|||:||:||::|||||:||:||:||:||||||||||||||	0	14	mO_316(IV)_gA6_v2(93-132)	11304	10862	0.0	expressed	30	ATATA	78	5	extenderA	137	2	137	A6_v2-IV-137
906	mO_317	I	coding	41	36	220	261	COX3	COX3	496	537	AAuACAuuuuAUUUGUuuGuuAGuGGuuuAuuuGuuAAuuu	UUAUGUAGAAUGAGUGGGUAAUCAUCAGAUAAACAAUUAAA	|||||||:|||:|::::::|||||:||:|||||||||||||	0	13	mO_317(I)_gCOX3(497-537)	182	166	1.2548870685438724e-178	expressed	30	ATATA	78	6	extenderA	543	32	544	COX3-I-544
907	mO_317	II	coding	45	37	422	467	A6_v1	A6	222	267	uuAuGuuGuuuAAuuuAuAuAGuuuGAUUUUGuAuuAUUGuAuuA	AAUAUGGUAAAUUAAGUGUAUCAGAUUAGAGCAUAAUAACAUAAU	||||::::|||||||:|:|||||:|:||:|:||||||||||||||	0	14	mO_317(II)_gA6_v1(223-267)	305	246	6.1251667004915765e-235	expressed	31	ACATA	84	6	extenderA	273	10	273	A6_v1-II-273
908	mO_317	II	coding	45	37	422	467	A6_v2	A6	222	267	uuAuGuuGuuuAAuuuAuAuAGuuuGAUUUUGuAuuAUUGuAuuA	AAUAUGGUAAAUUAAGUGUAUCAGAUUAGAGCAUAAUAACAUAAU	||||::::|||||||:|:|||||:|:||:|:||||||||||||||	0	14	mO_317(II)_gA6_v2(223-267)	305	246	6.1251667004915765e-235	expressed	31	ACATA	84	6	extenderA	273	10	273	A6_v2-II-273
909	mO_318	II	coding	35	36	426	461	COX3	COX3	129	164	uuGuuuGuuGGGAuuuAuuuGuuuAuuGUUUGGuA	AGUAGAUAAUCUUAGAUGAGCAGAUAACAAACCAU	|::|:|:||:|:||:||:|:||:||||||||||||	0	12	mO_318(II)_gCOX3(130-164)	30695	30291	0.0	expressed	30	ATATA	78	6	extenderA	170	7	174	COX3-II-174
910	mO_318	V	coding	41	33	786	827	A6_v1	A6	576	617	uuAuuuuAuuuAuuuuuGuGuuuuGuuuuuGuuuAuuAuuu	AGUGAAAUGAAUAAGAGCAUAAGGCAAAGACAAAUAAUAAA	|:|:||||:|||||:|:||:||::||||:||||||||||||	0	12	mO_318(V)_gA6_v1(577-617)	587	572	0.0	expressed	31	ATAAA	83	2	extenderA	619	30	619	A6_v1-V-619
911	mO_318	V	coding	41	33	786	827	A6_v2	A6	576	617	uuAuuuuAuuuAuuuuuGuGuuuuGuuuuuGuuuAuuAuuu	AGUGAAAUGAAUAAGAGCAUAAGGCAAAGACAAAUAAUAAA	|:|:||||:|||||:|:||:||::||||:||||||||||||	0	12	mO_318(V)_gA6_v2(577-617)	587	572	0.0	expressed	31	ATAAA	83	2	extenderA	619	30	619	A6_v2-V-619
912	mO_319	I	coding	44	39	258	302	ND7	ND7	241	285	GGUUAGAuuAuGuuAGuGuuuGuuGuAAuGAGCAuuuGuuGuCu	UUAAUUUAAUGUAGUCAUAGAUAGCAUUAUUCGUGAACAACAGA	::|||:||||::|:|||:|:|:|:|||||:||||:|||||||||	0	9	mO_319(I)_gND7(242-285)	827	787	0.0	expressed	31	ATATA	79	8	extenderA	293	11	295	ND7-I-295
913	mO_319	II	coding	41	35	434	475	ND7	ND7	278	319	GuuGuCuuuAUGuuuuGAGuAuAuGuuGCGAuGuuGuuuGu	UAAUAGAGAUAUGAGGCUCGUGUAUAAUGCUACAACAAACA	:||:|||:|||::|::|||:|:||:||:|||||||||||||	0	13	mO_319(II)_gND7(279-319)	3095	3022	0.0	expressed	30	ATATA	82	5	extenderA	324	12	324	ND7-II-324
914	mO_319	IV	coding	40	36	634	674	CR3	CR3	233	273	uAuCAUuuuuAuuAuuGuAuAuAAGUUUuCGUUAUUAGAU	AUGGUAGAAGUGAUGAUGUAUAUUCGAAGGCAAUAAUCUA	||:|||:||:|:||:|::|||||||:||:|||||||||||	0	11	mO_319(IV)_gCR3(234-273)	994	965	0.0	expressed	30	ATACA	70	6	extenderB	279	14	281	CR3-IV-281
915	mO_319	V	coding	45	34	787	832	A6_v1	A6	325	370	AuuuuuGuuuuGuuuuuuAuGuGAuuuuuuuuuGuuuAAuAAuuu	UAAAGAUAGAGUGAAAGAUGUACUAGAGAAAGACAAAUUAUUAAA	||||:|:|:|:::|||:||::||||:|:|||:|||||||||||||	0	13	mO_319(V)_gA6_v1(326-370)	6766	6428	0.0	expressed	30	ATATA	82	4	extenderA	374	18	374	A6_v1-V-374
916	mO_319	V	coding	45	34	787	832	A6_v2	A6	325	370	AuuuuuGuuuuGuuuuuuAuGuGAuuuuuuuuuGuuuAAuAAuuu	UAAAGAUAGAGUGAAAGAUGUACUAGAGAAAGACAAAUUAUUAAA	||||:|:|:|:::|||:||::||||:|:|||:|||||||||||||	0	13	mO_319(V)_gA6_v2(326-370)	6766	6428	0.0	expressed	30	ATATA	82	4	extenderA	374	18	374	A6_v2-V-374
917	mO_320	II	coding	39	35	431	470	COX3	COX3	872	911	uuGAuGuuuuAuGuGuuAuGuAuuuGuGuGuGuAAuuuu	AGUUAGAAGAUACAUGAUACAUAAGUACACACAUUAAAA	|::||.||:|||||::||||||||::|||||||||||||	1	13	mO_320(II)_gCOX3(873-911)	123	116	7.887719288588583e-130	expressed	31	ATAGA	81	4	extenderA	915	53	917	COX3-II-917
918	mO_322	II	coding	43	36	424	467	COX3	COX3	798	841	uuuuuuGuAuuGuGuuuGuuuAuAuuGACAuuuuGuuGAUUUA	AAAGAGUAUGAUACAGAUAGAUAUGACUGGAAAACAACUAAAU	|||:|::||:|:|||:|:|:||||:||||.|||||||||||||	1	13	mO_322(II)_gCOX3(799-841)	192	180	2.3139467897578037e-199	expressed	32	ATAAT	97	4	extenderB	845	50	845	COX3-II-845
919	mO_322	IV	coding	44	35	707	751	COX3	COX3	648	692	GuuAuuuAuuACAuuAAGuuGuGGUGuuuuuGGuuCuAuuuuAu	UAAUGUAUAGUGUGACUCAGUACUACAGAGACUAAGAUAAAAUA	:|||:.|||:|||:|.|||::||:|||:|:||:|||||||||||	2	11	mO_322(IV)_gCOX3(649-692)	1109	1064	0.0	expressed	31	ATATA	76	4	extenderA	696	41	696	COX3-IV-696
920	mO_323	II	coding	29	49	392	421	RPS12	RPS12	89	118	uAuuuGuuuuAuGuuAuuAuAuGAGuCCG	AUAAAUGAAAUGUAGUGAUAUGCUCAGGC	|||||::||||::|:|:||||:|||||||	0	7	mO_323(II)_gRPS12(90-118)	910	797	0.0	expressed	31	ATATA	79	18	extenderA	136	4	137	RPS12-II-137
921	mO_323	IV	coding	27	39	641	668	COX3	COX3	301	328	uAuuGuuuuuuAuGGuuuuuAuGuAGU	GUGACAGUGGAUACCAAAAGUACAUCA	:|:|||:.::|||||||||:|||||||	1	7	mO_323(IV)_gCOX3(302-328)	77	71	4.625211749233736e-78	expressed	30	ATATA	79	9	extenderA	337	18	337	COX3-IV-337
922	mO_323	V	coding	31	33	797	828	ND7	ND7	405	436	GAuuuAGGuuGuuuGuCUCCGuuGUUAuGAu	UUAAAUUUAAGAAAUAGAGGUGACAAUACUA	:|||||::||.|||:|||||::|||||||||	1	9	mO_323(V)_gND7(406-436)	291	250	7.230694353445297e-253	expressed	31	ATATC	82	2	extenderA	438	19	440	ND7-V-440
923	mO_325	IV	coding	47	35	648	695	RPS12	RPS12	50	97	GuAuGuGAUUUUUGuAuGGuuGuuGuuuACGuuuuGuuuuAuuuGuu	UGUAUAUUAAGAGUAUAUCAGUGACAGAUGCAAGACAAAAUAAACAA	::||:|:|||:|::|||:||:::|||:||||||:|||||||||||||	0	13	mO_325(IV)_gRPS12(51-97)	7994	7768	0.0	expressed	31	ATATA	80	4	extenderA	101	2	106	RPS12-IV-106
924	mO_326	II	coding	41	36	360	401	A6_v1	A6	35	76	AuGuuuuuAuuuuuuuuuuGuGAuuuAUUUUGGuuGCGuuu	UAUAAAGAUAGAGAAAAGACACUGAAUAGAGUCAACGCAAA	||:|||:|||:|:||||:|||||:||||:|::|||||||||	0	9	mO_326(II)_gA6_v1(36-76)	4591	4532	0.0	expressed	30	ATATA	78	6	extenderA	82	0	82	A6_v1-II-82
925	mO_326	II	coding	41	36	360	401	A6_v2	A6	35	76	AuGuuuuuAuuuuuuuuuuGuGAuuuAUUUUGGuuGCGuuu	UAUAAAGAUAGAGAAAAGACACUGAAUAGAGUCAACGCAAA	||:|||:|||:|:||||:|||||:||||:|::|||||||||	0	9	mO_326(II)_gA6_v2(36-76)	4591	4532	0.0	expressed	30	ATATA	78	6	extenderA	82	0	82	A6_v2-II-82
926	mO_326	IV	coding	43	37	663	706	ND7	ND7	892	935	uuGGuuuuGuuuGuuuGuuuGAuuAuuuAuAuuGuGAuAuuAC	AAUUAGAGUAGGUAAGUGAACUGAUAAAUGUGACACGAUAAUG	||::|:|::|:::||:::||||:||||||:|:||||.||||||	1	6	mO_326(IV)_gND7(893-935)	1707	1577	0.0	expressed	31	ATACA	83	6	extenderA	941	44	942	ND7-IV-942
927	mO_326	V	coding	42	35	821	863	A6_v1	A6	342	384	uAuGuGAuuuuuuuuuGuuuAAuAAuuuGUuAGuuGGuGAuA	AUAUAUUGAAAGAGAGUGAAUUAUUAGAUAAUCAACCACUAU	|||:|:|:|||:|:|:::||||||||:|:|||||||||||||	0	13	mO_326(V)_gA6_v1(343-384)	104	89	1.0722482211358257e-90	expressed	31	AAATT	80	4	extenderA	388	20	389	A6_v1-V-389
928	mO_326	V	coding	42	35	821	863	A6_v2	A6	342	384	uAuGuGAuuuuuuuuuGuuuAAuAAuuuGUuAGuuGGuGAuA	AUAUAUUGAAAGAGAGUGAAUUAUUAGAUAAUCAACCACUAU	|||:|:|:|||:|:|:::||||||||:|:|||||||||||||	0	13	mO_326(V)_gA6_v2(343-384)	104	89	1.0722482211358257e-90	expressed	31	AAATT	80	4	extenderA	388	20	389	A6_v2-V-389
929	mO_327	II	coding	44	36	356	400	ND3	ND3	249	293	UuAuuuGuGUUUuGuuAuuuGuuuuuGUGAuAGuGuuGuuuuAu	AAUGAAUAUAGAGUGACAGAUAAGAAUACUAUCACAACAAAAUA	|||:||:|:|:|:::|.|:|:||:||:|||||||||||||||||	1	17	mO_327(II)_gND3(250-293)	313	251	1.8511822752278718e-238	expressed	32	ACATA	92	4	extenderA	297	8	298	ND3-II-298
930	mO_327	IV	coding	49	36	681	730	ND8_v1	ND8	457	506	GGuuGuuGuuuuAuGuuAuuuGAuuuuuAuuuGuGuuuuGuGuAGuuAu	UUAGUGACAUAGUAUAGUGAGUUAGAAAUAGACACGUAACACAUCAAUA	::|:::|||.|:||:|:|:|::||:|||||:||||:.||||||||||||	2	12	mO_327(IV)_gND8_v1(458-506)	1278	1235	0.0	expressed	32	ATATA	81	4	unanchored	510	23	510	ND8_v1-IV-510
931	mO_327	IV	coding	49	36	681	730	ND8_v2	ND8	456	505	GGuuGuuGuuuuAuGuuAuuuGAuuuuuAuuuGuGuuuuGuGuAGuuAu	UUAGUGACAUAGUAUAGUGAGUUAGAAAUAGACACGUAACACAUCAAUA	::|:::|||.|:||:|:|:|::||:|||||:||||:.||||||||||||	2	12	mO_327(IV)_gND8_v2(457-505)	1278	1235	0.0	expressed	32	ATATA	81	4	extenderA	509	23	509	ND8_v2-IV-509
932	mO_328	II	coding	25	55	394	419	RPS12	RPS12	150	175	GuAuGCCGuAuuuuAUuuAuAuAAu	UAUAUAGUAUAGAGUGAAUAUAUUA	:|||:.|:|||:|:|:|||||||||	1	9	mO_328(II)_gRPS12(151-175)	457	120	7.724877977737202e-42	expressed	31	ACAAA	81	24	extenderA	199	9	206	RPS12-II-206
933	mO_328	IV	coding	35	36	590	625	A6_v1	A6	660	695	AGuuAuuuAuuuuuuGuAAuAuGAuuuuGCAGuuG	UUAGUGAAUAGGAGAUAUUGUGCUAGAACGUCAAC	|:|:|:||||::|:|:|||:|:|||:|||||||||	0	9	mO_328(IV)_gA6_v1(661-695)	8578	8408	0.0	expressed	31	AAATA	77	5	extenderA	700	34	700	A6_v1-IV-700
934	mO_328	IV	coding	35	36	590	625	A6_v2	A6	660	695	AGuuAuuuAuuuuuuGuAAuAuGAuuuuGCAGuuG	UUAGUGAAUAGGAGAUAUUGUGCUAGAACGUCAAC	|:|:|:||||::|:|:|||:|:|||:|||||||||	0	9	mO_328(IV)_gA6_v2(661-695)	8578	8408	0.0	expressed	31	AAATA	77	5	extenderA	700	34	700	A6_v2-IV-700
935	mO_328	V	coding	38	38	750	788	ND8_v1	ND8	160	198	GuuAGuuuAuuGGuuCGuGGuAACCAuuuuuuGCGUUU	UAAUUAGAUAGUCAAGUAUCAUUGGUAUAAAACGCAAA	:|||:|:|||::||||:|:||||||||.||||||||||	1	10	mO_328(V)_gND8_v1(161-198)	13817	13514	0.0	expressed	31	ATATA	79	7	extenderB	205	5	208	ND8_v1-V-208
936	mO_328	V	coding	38	38	750	788	ND8_v2	ND8	160	198	GuuAGuuuAuuGGuuCGuGGuAACCAuuuuuuGCGUUU	UAAUUAGAUAGUCAAGUAUCAUUGGUAUAAAACGCAAA	:|||:|:|||::||||:|:||||||||.||||||||||	1	10	mO_328(V)_gND8_v2(161-198)	13817	13514	0.0	expressed	31	ATATA	79	7	extenderB	205	5	208	ND8_v2-V-208
937	mO_329	Orphan	coding	29	0	505	534	CYB	CYB	32	61	uAuGuuuCGuuGuAGAuuuuuAuuAuuuu	GUAUAGAGUAGUAUUUAGGGAUAAUAAAA	:||:|:||:|::||:||:::|||||||||	0	9	mO_329(Orphan)_gCYB(33-61)	43	43	1.5593275655353335e-52	expressed	0	AAAAT	41	0	extenderA	61	0	61	CYB-Orphan-61
938	mO_329	V	coding	44	38	805	849	ND7	ND7	140	184	AuuuAuuGuuuAUAUUGAUuGuAuuAuAGGuuAUUUGCAUCGUG	UAAAUAGUGAAUAUAGUUAGUAUGAUAUCUAAUAGACGUAGCAC	||||||:::||||||::||::||:|||||:||||:|||||||||	0	9	mO_329(V)_gND7(141-184)	322	304	0.0	expressed	31	ATATA	67	7	initiator	191	9	191	ND7-V-191
939	mO_330	II	coding	45	35	416	461	COX3	COX3	806	851	AuuGuGuuuGuuuAuAuuGACAuuuuGuuGAUUUAGuuuGAuuuu	UAAUAUAGAUAGAUGUAAUUGUGAGACAGUUAAGUCAAACUAAAA	|||:|:|:|:|:||:|||:|||:|:|||::|||:|||||||||||	0	11	mO_330(II)_gCOX3(807-851)	408	385	0.0	expressed	31	ATATA	81	4	extenderA	855	51	856	COX3-II-856
940	mO_330	IV	coding	43	34	653	696	CR4	CR4	202	245	uuGGGuuGuGAuuuuuuAuuGGuGuuuuGAuuGuAuAGuuuAu	AAUUUAGUACUAGAGAAUAAUCGGGAGACUAACAUAUCAAAUA	||:::|::||||:|:|||||:|:.:|:||||||||||||||||	1	16	mO_330(IV)_gCR4(203-245)	6175	6078	0.0	expressed	32	ATATA	79	2	extenderA	247	10	249	CR4-IV-249
941	mO_331	II	coding	47	33	395	442	ND9	ND9	173	220	uuAUUGuAuGuuuuuAuuuuuuAAuuuGuGAuuuuuGuuuuuAuAuu	AAUAGUAUAUAGGAAUAAGAGAUUGAGUACUAGAAACAAAAAUAUAA	||||::|||:|::|||||:|:|||:|::||||:||||||||||||||	0	14	mO_331(II)_gND9(174-220)	2589	2418	0.0	expressed	31	ATAAT	82	2	extenderA	222	8	223	ND9-II-223
942	mO_332	I	coding	37	37	273	310	ND9	ND9	298	335	uuuuGuGuGuuCGuuuGuGuuuuGuuuuGuGUUGuuu	AGAGUAUAUAGGUAGAUACGAAGCAAAGCACAACAAA	|:|::|:|:|:|:|:|:||:||:||||:|||||||||	0	9	mO_332(I)_gND9(299-335)	11	6	2.0733721483892537e-05	expressed	30	ATATA	78	7	extenderA	342	13	342	ND9-I-342
943	mO_332	IV	coding	44	38	627	671	A6_v1	A6	279	323	uGUAUuuGuuGuuuuGuAuuGuuuuuuuAuuGuAuAuuGCAuuu	AUAUUAAUAGUAGAAUAUAGUAAAGAGAUAGCAUAUAACGUAAA	|:||.||:|::|:||:|||::|||:|:|||:|||||||||||||	1	13	mO_332(IV)_gA6_v1(280-323)	10	10	8.950471145486669e-13	expressed	30	AAATA	81	8	extenderA	331	15	334	A6_v1-IV-334
944	mO_332	IV	coding	44	38	627	671	A6_v2	A6	279	323	uGUAUuuGuuGuuuuGuAuuGuuuuuuuAuuGuAuAuuGCAuuu	AUAUUAAUAGUAGAAUAUAGUAAAGAGAUAGCAUAUAACGUAAA	|:||.||:|::|:||:|||::|||:|:|||:|||||||||||||	1	13	mO_332(IV)_gA6_v2(280-323)	10	10	8.950471145486669e-13	expressed	30	AAATA	81	8	extenderA	331	15	334	A6_v2-IV-334
945	mO_333	I	coding	43	35	233	276	A6_v1	A6	381	424	AuAGuuuuAuGGAuGuuuuuuuuAUUCGuuuuuuGuuGuGuuu	UAUCAUGGUAUCUAUAGAAGAAAUAGGCAGAGAACGACACAAA	|||||.::||:|||:|:||:|||||:|||:|:|||:|||||||	1	7	mO_333(I)_gA6_v1(382-424)	4918	4733	0.0	expressed	30	ATATT	78	5	extenderA	429	22	429	A6_v1-I-429
946	mO_333	I	coding	43	35	233	276	A6_v2	A6	381	424	AuAGuuuuAuGGAuGuuuuuuuuAUUCGuuuuuuGuuGuGuuu	UAUCAUGGUAUCUAUAGAAGAAAUAGGCAGAGAACGACACAAA	|||||.::||:|||:|:||:|||||:|||:|:|||:|||||||	1	7	mO_333(I)_gA6_v2(382-424)	4918	4733	0.0	expressed	30	ATATT	78	5	extenderA	429	22	429	A6_v2-I-429
947	mO_333	IV	coding	38	32	587	625	ND8_v1	ND8	411	449	uuGuuGuuuAGCCAUGuAuuuAuuGGCGCCCAAGuuuu	AAUAGUAAAUAGGUAGAUAAAUAGCUGUGGGUUCAAAA	||:|::||||.||||.|||||||:|:|:||||||||||	2	10	mO_333(IV)_gND8_v1(412-449)	286	191	7.599220198708165e-156	expressed	32	AAAAC	94	0	extenderA	449	20	449	ND8_v1-IV-449
948	mO_333	IV	coding	38	32	587	625	ND8_v2	ND8	410	448	uuGuuGuuuAGCCAUGuAuuuAuuGGCGCCCAAGuuuu	AAUAGUAAAUAGGUAGAUAAAUAGCUGUGGGUUCAAAA	||:|::||||.||||.|||||||:|:|:||||||||||	2	10	mO_333(IV)_gND8_v2(411-448)	286	191	7.599220198708165e-156	expressed	32	AAAAC	94	0	extenderA	448	20	448	ND8_v2-IV-448
949	mO_333	V	coding	31	37	760	791	A6_v1	A6	670	701	uuuuuGuAAuAuGAuuuuGCAGuuGAuAAuG	AAAAAUAGUAUAUUAAAAUGUCAACUAUUAC	|||||:|.||||:|||||:||||||||||||	1	12	mO_333(V)_gA6_v1(671-701)	767	737	0.0	expressed	31	ATATA	81	6	extenderA	707	35	707	A6_v1-V-707
950	mO_333	V	coding	31	37	760	791	A6_v2	A6	670	701	uuuuuGuAAuAuGAuuuuGCAGuuGAuAAuG	AAAAAUAGUAUAUUAAAAUGUCAACUAUUAC	|||||:|.||||:|||||:||||||||||||	1	12	mO_333(V)_gA6_v2(671-701)	767	737	0.0	expressed	31	ATATA	81	6	extenderA	707	35	707	A6_v2-V-707
951	mO_334	II	coding	40	37	389	429	RPS12	RPS12	222	262	uAuGUCAuuAuuuAuuAuAGAGGGUGGuGGuuuuGuuGAu	AUAUAGUAGUGAAUGAUGUCUUUUACCGUCAAAACAACUA	|||:||||:|:|||:||:|||:::|||::|||||||||||	0	11	mO_334(II)_gRPS12(223-262)	16680	16506	0.0	expressed	30	ATATA	78	7	extenderA	269	12	270	RPS12-II-270
952	mO_334	IV	coding	40	43	625	665	RPS12	RPS12	184	224	AuGuuGCGuuGuuuuuuuuGuuGuuuuAuuGGuuuAGuuA	UAUAAUGUAGUGGAGAAGAUGACGAAAUAGUCAAAUCAAU	||:||:|:|::::|:||:|::||:|||||::|||||||||	0	9	mO_334(IV)_gRPS12(185-224)	4118	3951	0.0	expressed	31	ATATA	68	12	extenderA	236	11	240	RPS12-IV-240
953	mO_334	V	coding	28	39	783	811	ND9	ND9	151	179	GuuuuGuuGGuuuuuuuuuGuuuuAUUG	CAGAGAGUCUAAGAUAAAGUAAAAUAAC	||:|:.:.|:||:|.|||::||||||||	3	8	mO_334(V)_gND9(152-179)	29138	28029	0.0	expressed	30	ATATA	75	9	extenderA	188	6	188	ND9-V-188
954	mO_335	IV	coding	45	34	653	698	ND7	ND7	919	964	uAuAuuGuGAuAuuACCAuuGAGACCAuuAuuAuGuuAuuuuAuA	AUAUAGUGUUAUAGUAGUGAUUUUGGUAAUGAUACAAUAAAAUAU	|||||::::||||:|.||:|:|:|||||||:||||||||||||||	1	14	mO_335(IV)_gND7(920-964)	387	367	0.0	expressed	31	ATATA	80	3	extenderA	967	45	967	ND7-IV-967
955	mO_335	V	coding	53	32	808	861	ND7	ND7	770	823	uuGuuAuGAuuAuuGuuuuuGuuuuAuAGGuGAuGCAuuuGAUCGuuuAuuuu	GGUAAUAUUGAUAGUGAAGAUGAAAUAUCUAUGAUGUAAAUUAGCAAAUAAAA	:::||||:|:|||:::||:|::|||||||:|:.|:|||||:||||||||||||	1	12	mO_335(V)_gND7(771-823)	933	811	0.0	expressed	32	AAAAT	78	0	extenderA	823	38	824	ND7-V-824
956	mO_336	I	coding	39	37	241	280	COX3	COX3	496	535	AAuACAuuuuAUUUGUuuGuuAGuGGuuuAuuuGuuAAu	UUGUGUAGAAUGAGUAGGUAGUCACUAAAUAAACAAUUA	||:||||:|||:|::|:::|:||||:|||||||||||||	0	13	mO_336(I)_gCOX3(497-535)	146	138	1.3682432763988483e-154	expressed	31	ATATA	73	6	extenderA	541	32	544	COX3-I-544
957	mO_337	III	coding	37	40	483	520	ND7	ND7	1159	1196	GuAAuAuuGAuGuuGuuuuuGGAuCCGuAGAUCGuuA	UAUUGUAAGUGUGACGGAAGUUUGGGUAUCUAGCAAU	:|||:|||.|:::||::||:::|:||:||||||||||	1	10	mO_337(III)_gND7(1160-1196)	9544	9166	0.0	expressed	31	ATATA	81	9	extenderA	1205	61	1205	ND7-III-1205
958	mO_337	IV	coding	45	35	654	699	ND9	ND9	114	159	GuuuGuuuuGuuGAuuGuAGuuuuuuGuuuuuuuAuuGuuuuGuu	UAAAUGAAGUAAGUGACAUUAAAGAGCAAGAAAAUAACAAAACAA	:|||::||::||.|:||||:|||:|:|||:|||||||||||||||	1	15	mO_337(IV)_gND9(115-159)	304	273	3.839693505092935e-288	expressed	30	AAATT	81	5	extenderA	164	5	165	ND9-IV-165
959	mO_338	I	coding	42	40	270	312	CR3	CR3	108	150	uGuuuGuGAUUUGuuuuuAuGuuuGuuAUUUAGuuuuuGuuu	AUAAAUAUUGAGUAGAGAUAUAGACAGUAGAUCAAAAACAAA	|:|||:|:|:|::|:|:|||:|:|||:||:||||||||||||	0	12	mO_338(I)_gCR3(109-150)	177	119	2.69791705259752e-98	expressed	31	ATATC	81	9	extenderA	159	7	159	CR3-I-159
960	mO_338	II	coding	34	44	434	468	COX3	COX3	459	493	uuAuuGGUAuuuuuuAGAuuuAuuuAAuuuGuuG	AAUAGUCAUAGAGAAUCUGAGUAAAUUGAACAAC	||||::||||:|:|||||:|:||||||:||||||	0	6	mO_338(II)_gCOX3(460-493)	816	760	0.0	expressed	31	ATATA	80	13	extenderA	506	31	514	COX3-II-514
961	mO_338	IV	coding	36	36	646	682	CR3	CR3	164	200	GuuuuuuAuuuAAuAuGGGuuuAUuGuuGuGuuuAu	UGAAGAGUGAGUGAUACUUAGAUAAUAACACAAAUA	::||:|:|:|:|.||||::|:||||:||||||||||	1	10	mO_338(IV)_gCR3(165-200)	910	889	0.0	expressed	31	ATATT	78	5	extenderA	205	11	205	CR3-IV-205
962	mO_338	V	coding	45	34	808	853	COX3	COX3	839	884	UAGuuuGAuuuuuuuuAuuGCGAuuuGuuuAuuuuGAuGuuuuAu	AUUAAAUUGAAAGAGAUGGCGUUAGAUAAAUAGAACUACAAAAUA	||:|||:|:|||:|:||::||:||:|:|||||:||||||||||||	0	12	mO_338(V)_gCOX3(840-884)	1515	1436	0.0	expressed	30	AAATA	78	4	extenderA	888	52	889	COX3-V-889
963	mO_339	I	coding	40	34	222	262	ND8_v1	ND8	127	167	GuuACuAUUUGuuuACCCAuuGAGuuAACCAuuGuuAGuu	UAAUAAUGAGCAGGUGGGUAGUUUAAUAGGUAACAAUCAA	:|||.||:|:||::||||||::|:|||.||||||||||||	2	12	mO_339(I)_gND8_v1(128-167)	1256	1216	0.0	expressed	30	ATATA	75	4	extenderA	171	4	177	ND8_v1-I-177
964	mO_339	I	coding	40	34	222	262	ND8_v2	ND8	127	167	GuuACuAUUUGuuuACCCAuuGAGuuAACCAuuGuuAGuu	UAAUAAUGAGCAGGUGGGUAGUUUAAUAGGUAACAAUCAA	:|||.||:|:||::||||||::|:|||.||||||||||||	2	12	mO_339(I)_gND8_v2(128-167)	1256	1216	0.0	expressed	30	ATATA	75	4	extenderA	171	4	177	ND8_v2-I-177
965	mO_339	II	coding	45	33	424	469	A6_v1	A6	535	580	uAuuuuuGuuuuuuuuuuuuAuGGuGuuuuuuGuuAuuGAuuuAu	AUAAGAGUGAAAGAGAGAAAUAUCACAGAGAGCAAUAACUAAAUA	||||:|:::|||:|:|:|||||:||||:|:|:|||||||||||||	0	13	mO_339(II)_gA6_v1(536-580)	527	429	0.0	expressed	31	ATATA	81	2	extenderA	582	27	583	A6_v1-II-583
966	mO_339	II	coding	45	33	424	469	A6_v2	A6	535	580	uAuuuuuGuuuuuuuuuuuuAuGGuGuuuuuuGuuAuuGAuuuAu	AUAAGAGUGAAAGAGAGAAAUAUCACAGAGAGCAAUAACUAAAUA	||||:|:::|||:|:|:|||||:||||:|:|:|||||||||||||	0	13	mO_339(II)_gA6_v2(536-580)	527	429	0.0	expressed	31	ATATA	81	2	extenderA	582	27	583	A6_v2-II-583
967	mO_339	IV	coding	41	37	626	667	A6_v1	A6	191	232	GuuGGuuuGuGUUUGuuuuuAuuGuuGuGGuuuAuGuuGuu	UAAUUAGAUAUAGAUAAAGAUAGUGGCAUCAAAUACAACAA	:||::|:|:|:|:|:|||:|||::::||:||||||||||||	0	12	mO_339(IV)_gA6_v1(192-232)	126	118	5.091932192131654e-131	expressed	30	ATATT	79	7	extenderA	239	8	242	A6_v1-IV-242
968	mO_339	IV	coding	41	37	626	667	A6_v2	A6	191	232	GuuGGuuuGuGUUUGuuuuuAuuGuuGuGGuuuAuGuuGuu	UAAUUAGAUAUAGAUAAAGAUAGUGGCAUCAAAUACAACAA	:||::|:|:|:|:|:|||:|||::::||:||||||||||||	0	12	mO_339(IV)_gA6_v2(192-232)	126	118	5.091932192131654e-131	expressed	30	ATATT	79	7	extenderA	239	8	242	A6_v2-IV-242
969	mO_339	V	coding	46	34	782	828	COX3	COX3	553	599	UGGuuuAGGuuuuuuuGuuGUUGuuGuuuuGuAuuAuGAuuGAGuu	AUUAAGUGUAAGAGAAGGGUGAUAUUAAGACAUAGUACUAACUCAA	|::||:|.:||:|:||.::::|:|.:||:|||||:|||||||||||	3	11	mO_339(V)_gCOX3(554-599)	1224	1193	0.0	expressed	30	ATATA	81	4	extenderA	603	36	611	COX3-V-611
970	mO_340	I	coding	40	35	241	281	COX3	COX3	152	192	uAuuGUUUGGuAGuuuuuuAuuuGuuGAuuGuGGuuuuAu	AUAGUGAAUUAUCAGAGAAUAGACUACUAACACCAAAAUA	|||:::||::||||:|:||||:||.|||||||||||||||	1	15	mO_340(I)_gCOX3(153-192)	812	743	0.0	expressed	31	ATATA	78	4	extenderA	196	9	199	COX3-I-199
971	mO_340	II	coding	45	35	431	476	ND9	ND9	523	568	uAuuGuuAuuuuGuGuGuuGGuGGAGGAGAUAGuAuGuACGuuuA	AUAAUAGUAGAAUAUAUGAUCGUCUUCUCUAGUAUACAUGCAAAU	||||:|:||:||:|:|::|:|::||:|||||.:||||||||||||	1	12	mO_340(II)_gND9(524-568)	3189	3054	0.0	expressed	30	ATAAA	80	5	extenderA	573	26	574	ND9-II-574
972	mO_340	IV	coding	39	38	724	763	COX3	COX3	637	676	GAGUUUGCAuuGuuAuuuAuuACAuuAAGuuGuGGUGuu	UUUAAAUGUGACGGUAGAUGAUGUAAUUCGACACCACAA	:|:|||:||:||::||:||:|||||||||:|||||||||	0	9	mO_340(IV)_gCOX3(638-676)	1173	1131	0.0	expressed	31	ATAAT	77	7	extenderA	683	41	696	COX3-IV-696
973	mO_341	I	coding	45	34	251	296	A6_v1	A6	600	645	GuuuuuGuuuAuuAuuuuAUGuGuuuuuAuAUUuGuuGGAuuuAU	UAAAAGUAAAUGAUAAAAUGCACAGAAGUAUGAACAACCUAAAUA	:||||::||||:|||||||:||||:||:|||:|||||||||||||	0	13	mO_341(I)_gA6_v1(601-645)	1288	1191	0.0	expressed	30	ATATA	80	4	extenderA	649	31	649	A6_v1-I-649
974	mO_341	I	coding	45	34	251	296	A6_v2	A6	600	645	GuuuuuGuuuAuuAuuuuAUGuGuuuuuAuAUUuGuuGGAuuuAU	UAAAAGUAAAUGAUAAAAUGCACAGAAGUAUGAACAACCUAAAUA	:||||::||||:|||||||:||||:||:|||:|||||||||||||	0	13	mO_341(I)_gA6_v2(601-645)	1288	1191	0.0	expressed	30	ATATA	80	4	extenderA	649	31	649	A6_v2-I-649
975	mO_341	II	coding	39	34	412	451	COX3	COX3	129	168	uuGuuuGuuGGGAuuuAuuuGuuuAuuGUUUGGuAGuuu	AGUGAGUGACUUUAAAUAGACAAGUAAUAAACCAUCAAA	|:::|:::||::||||||:||||:|||:|||||||||||	0	11	mO_341(II)_gCOX3(130-168)	13492	13380	0.0	expressed	30	ATATA	79	4	extenderA	172	7	174	COX3-II-174
976	mO_342	II	coding	36	28	401	437	ND7	ND7	574	610	uAuCAuGuuuGuuuGuuAuGGAuuGuuAuGAuuuGu	AUGGUGCGAAUAGACAGUAUCUAACAAUACUAAACA	||:||:|:||:|:|||:||:||||||||||||||||	0	19	mO_342(II)_gND7(575-613)	212	162	3.3351271028912515e-148	expressed	31	ACAAA	82	0	extenderA	610	27	612	ND7-II-612
977	mO_342	IV	coding	43	35	646	689	COX3	COX3	551	594	UUUGGuuuAGGuuuuuuuGuuGUUGuuGuuuuGuAuuAuGAuu	AAAUUAGAUUUAGAAAGACGGCAAUAACAGAGCAUAAUACUAA	|||::|:||::|:|||:||::|||:||||:|:|||||||||||	0	11	mO_342(IV)_gCOX3(552-594)	3161	2254	0.0	expressed	30	ATATA	80	5	extenderA	599	35	600	COX3-IV-600
978	mO_343	II	coding	39	35	444	483	CR4	CR4	143	182	UUGUuuGuGuGGGuAuGuuuuAuuuGuuuuGuuAuAGuu	AAUAGAUACAUCCAUACGAGAUAGACGGAACAAUAUCAA	||:|:|:|||:||||||:|:|||:||::|||||||||||	0	11	mO_343(II)_gCR4(144-182)	2619	2340	0.0	expressed	30	ATATT	77	5	extenderA	187	7	192	CR4-II-192
979	mO_343	IV	coding	48	33	665	713	A6_v1	A6	293	341	uGuAuuGuuuuuuuAuuGuAuAuuGCAuuuuuAuuuuuGuuuuGuuuu	AUAUAGUAAAAGAAUAGCAUAUAAUGUAAAGAUAAAGACAAAACAAAA	|:|||::||||:||||:|||||||:|||||:|||||:|||||||||||	0	11	mO_343(IV)_gA6_v1(294-341)	544	524	0.0	expressed	31	ATAAA	82	2	extenderA	343	16	344	A6_v1-IV-344
980	mO_343	IV	coding	48	33	665	713	A6_v2	A6	293	341	uGuAuuGuuuuuuuAuuGuAuAuuGCAuuuuuAuuuuuGuuuuGuuuu	AUAUAGUAAAAGAAUAGCAUAUAAUGUAAAGAUAAAGACAAAACAAAA	|:|||::||||:||||:|||||||:|||||:|||||:|||||||||||	0	11	mO_343(IV)_gA6_v2(294-341)	544	524	0.0	expressed	31	ATAAA	82	2	extenderA	343	16	344	A6_v2-IV-344
981	mO_344	I	coding	44	34	220	264	ND8_v1	ND8	125	169	GuGuuACuAUUUGuuuACCCAuuGAGuuAACCAuuGuuAGuuuA	UAUAAUGAUAGUUAAAUGAGUGACUUAAUUAGUAACAAUCAAAU	:|:|||||||:.:|||||.||:|||:||||.|||||||||||||	3	13	mO_344(I)_gND8_v1(126-169)	268	260	1.985585640315219e-299	expressed	30	ATATT	79	4	extenderA	173	4	177	ND8_v1-I-177
982	mO_344	I	coding	44	34	220	264	ND8_v2	ND8	125	169	GuGuuACuAUUUGuuuACCCAuuGAGuuAACCAuuGuuAGuuuA	UAUAAUGAUAGUUAAAUGAGUGACUUAAUUAGUAACAAUCAAAU	:|:|||||||:.:|||||.||:|||:||||.|||||||||||||	3	13	mO_344(I)_gND8_v2(126-169)	268	260	1.985585640315219e-299	expressed	30	ATATT	79	4	extenderA	173	4	177	ND8_v2-I-177
983	mO_344	II	coding	45	33	417	462	A6_v1	A6	536	581	AuuuuuGuuuuuuuuuuuuAuGGuGuuuuuuGuuAuuGAuuuAuu	UAAAGAUAGAAAGGAGAGAUACUAUAAGAGACAAUAACUAAAUAA	||||:|:|:|||::|:|:||||:|:||:|:|||||||||||||||	0	15	mO_344(II)_gA6_v1(537-581)	2244	1866	0.0	expressed	31	ACAAT	82	2	extenderA	583	27	583	A6_v1-II-583
984	mO_344	II	coding	45	33	417	462	A6_v2	A6	536	581	AuuuuuGuuuuuuuuuuuuAuGGuGuuuuuuGuuAuuGAuuuAuu	UAAAGAUAGAAAGGAGAGAUACUAUAAGAGACAAUAACUAAAUAA	||||:|:|:|||::|:|:||||:|:||:|:|||||||||||||||	0	15	mO_344(II)_gA6_v2(537-581)	2244	1866	0.0	expressed	31	ACAAT	82	2	extenderA	583	27	583	A6_v2-II-583
985	mO_344	IV	coding	25	37	622	647	A6_v1	A6	207	232	uuuuAuuGuuGuGGuuuAuGuuGuu	AAAAUAAUAAUACUAAAUACAACAA	|||||||:||:||:|||||||||||	0	11	mO_344(IV)_gA6_v1(208-232)	278	44	1.4911652455553294e-08	expressed	32	TATAG	81	5	extenderA	237	8	242	A6_v1-IV-242
986	mO_344	IV	coding	25	37	622	647	A6_v2	A6	207	232	uuuuAuuGuuGuGGuuuAuGuuGuu	AAAAUAAUAAUACUAAAUACAACAA	|||||||:||:||:|||||||||||	0	11	mO_344(IV)_gA6_v2(208-232)	278	44	1.4911652455553294e-08	expressed	32	TATAG	81	5	extenderA	237	8	242	A6_v2-IV-242
987	mO_344	V	coding	43	37	776	819	COX3	COX3	557	600	uuAGGuuuuuuuGuuGUUGuuGuuuuGuAuuAuGAuuGAGuuu	AAUUUAGAAGAGUAACAGCAGUAGAAUAUGAUACUAACUCAAA	|||::|:||:|::||||:||::|:||:||:|||||||||||||	0	13	mO_344(V)_gCOX3(558-600)	1691	1503	0.0	expressed	31	ATATA	82	6	extenderA	606	36	611	COX3-V-611
988	mO_345	I	coding	27	38	265	292	COX3	COX3	740	767	uGuuGuuuAuuuGuuuuAuGCGuuuGu	ACAGUAGUUAAACAGAAUACGCAAACA	|||::|:.||||||:||||||||||||	1	12	mO_345(I)_gCOX3(741-767)	230	201	5.804596311224468e-207	expressed	32	ATATA	71	6	extenderA	773	46	779	COX3-I-779
989	mO_345	II	coding	44	35	425	469	A6_v1	A6	749	793	AGuuAuuAuAuuGuuGuuGAAAuuuGGUuGuAUUGGAGUUAUAG	UUAAUAGUAUAAUAGUGACUUUGAACUAGCGUAACCUCAAUAUC	|:||||:|||||:|:::|||||:|||:|:|:|||||||||||||	0	13	mO_345(II)_gA6_v1(750-793)	1379	1347	0.0	expressed	30	ATATA	79	5	initiator	798	40	798	A6_v1-II-798
990	mO_345	IV	coding	46	38	667	713	A6_v1	A6	660	706	AGuuAuuuAuuuuuuGuAAuAuGAuuuuGCAGuuGAuAAuGGAuuu	UUAAUGAGUGAAAGAUAUGAUGUUAGAAUGUCAAUUAUUACCUAAA	|:|||:|:|:|||:|:||.||::||:||:|||||:|||||||||||	1	11	mO_345(IV)_gA6_v1(661-706)	11333	10925	0.0	expressed	32	ATATA	81	6	extenderA	712	36	713	A6_v1-IV-713
991	mO_345	IV	coding	46	38	667	713	A6_v2	A6	660	706	AGuuAuuuAuuuuuuGuAAuAuGAuuuuGCAGuuGAuAAuGGAuuu	UUAAUGAGUGAAAGAUAUGAUGUUAGAAUGUCAAUUAUUACCUAAA	|:|||:|:|:|||:|:||.||::||:||:|||||:|||||||||||	1	11	mO_345(IV)_gA6_v2(661-706)	11333	10925	0.0	expressed	32	ATATA	81	6	extenderA	712	36	713	A6_v2-IV-713
992	mO_346	I	coding	40	35	262	302	A6_v1	A6	246	286	uGAUUUUGuAuuAUUGuAuuACUuAUUUGAAuuuGUAUuu	AUUAGAGUAUAGUAACAUGAUGGAUGAGCUUAAACAUAAA	|:||:|::|||:||||||:|||:||:|:||||||||||||	0	12	mO_346(I)_gA6_v1(247-286)	17768	17433	0.0	expressed	30	ATATA	77	5	extenderA	291	13	303	A6_v1-I-303
993	mO_346	I	coding	40	35	262	302	A6_v2	A6	246	286	uGAUUUUGuAuuAUUGuAuuACUuAUUUGAAuuuGUAUuu	AUUAGAGUAUAGUAACAUGAUGGAUGAGCUUAAACAUAAA	|:||:|::|||:||||||:|||:||:|:||||||||||||	0	12	mO_346(I)_gA6_v2(247-286)	17768	17433	0.0	expressed	30	ATATA	77	5	extenderA	291	13	303	A6_v2-I-303
994	mO_346	IV	coding	43	37	686	729	ND7	ND7	355	398	AAuuuACCCGuAGuuuuAAuGGuuuAuuGuGuAuAuCAuGuAu	UUAAUUGAGUAUUGAGAUUAUUAGAUAGCGCAUAUAGUACAUA	||||.||.|:||::|:||||::|:|||:|:|||||||||||||	2	13	mO_346(IV)_gND7(356-398)	1477	1395	0.0	expressed	30	ATATT	80	7	extenderA	405	18	406	ND7-IV-406
995	mO_346	V	coding	40	36	839	879	ND7	ND7	874	914	uuGuuGGuuuuuuuGuuuuuGGuuuuGuuuGuuuGuuuGA	AAUAGUUAGAAGAGCAGAGGCCAAGAUAGACAAACAAACU	||:|:::|:||:|:||:|::||||:|:|:|||||||||||	0	11	mO_346(V)_gND7(875-914)	145503	143799	0.0	expressed	32	ATATT	79	4	extenderA	918	43	924	ND7-V-924
996	mO_347	IV	coding	41	35	691	732	ND8_v1	ND8	157	198	AuuGuuAGuuuAuuGGuuCGuGGuAACCAuuuuuuGCGUUU	UAGUAAUUAAAUGACUGAGUGCUAUUGGUGAAAAACGCAAA	||::|||:||||:||::||::|:||||||:|||||||||||	0	11	mO_347(IV)_gND8_v1(158-198)	3131	2917	0.0	expressed	30	ATATT	80	5	extenderB	203	6	208	ND8_v1-IV-208
997	mO_347	IV	coding	41	35	691	732	ND8_v2	ND8	157	198	AuuGuuAGuuuAuuGGuuCGuGGuAACCAuuuuuuGCGUUU	UAGUAAUUAAAUGACUGAGUGCUAUUGGUGAAAAACGCAAA	||::|||:||||:||::||::|:||||||:|||||||||||	0	11	mO_347(IV)_gND8_v2(158-198)	3131	2917	0.0	expressed	30	ATATT	80	5	extenderB	203	6	208	ND8_v2-IV-208
998	mO_348	I	coding	28	38	206	234	CR4	CR4	116	144	uGuuGuuuuGuuuuuuGuuuuuGuuGUU	AUGGUAAAUUGACAGACUAAAACAACAA	|::::|||.::|.|:||.||||||||||	3	10	mO_348(I)_gCR4(117-144)	1636	1589	0.0	expressed	32	ATATA	82	6	extenderA	150	5	150	CR4-I-150
999	mO_348	II	coding	38	31	356	394	A6_v1	A6	701	739	GAuuuuuuGuuGuuuuuGuuGuuuGuuuAGuuuuGuAu	UUAGAAUGUGACGGAAGUGACAGACAAAUCAAAACAUA	:||:||.:::||::||:::|||:|||||||||||||||	1	15	mO_348(II)_gA6_v1(702-739)	1421	1305	0.0	expressed	31	ATACA	82	0	extenderA	739	38	748	A6_v1-II-748
1000	mO_348	II	coding	38	31	356	394	A6_v2	A6	701	739	GAuuuuuuGuuGuuuuuGuuGuuuGuuuAGuuuuGuAu	UUAGAAUGUGACGGAAGUGACAGACAAAUCAAAACAUA	:||:||.:::||::||:::|||:|||||||||||||||	1	15	mO_348(II)_gA6_v2(702-739)	1421	1305	0.0	expressed	31	ATACA	82	0	extenderA	739	38	748	A6_v2-II-748
1001	mO_348	IV	coding	46	35	722	768	A6_v1	A6	569	615	uAuuGAuuuAuuuuAuuuAuuuuuGuGuuuuGuuuuuGuuuAuuAu	AUAAUUGAAUGAAGUGAAUAGAGACACAGGAUAAAAACAAAUAAUA	||||:|:|||:||:|:||||:|:|||||::|:||||||||||||||	0	14	mO_348(IV)_gA6_v1(570-615)	4283	4179	0.0	expressed	31	ATATA	83	4	extenderA	619	29	619	A6_v1-IV-619
1002	mO_348	IV	coding	46	35	722	768	A6_v2	A6	569	615	uAuuGAuuuAuuuuAuuuAuuuuuGuGuuuuGuuuuuGuuuAuuAu	AUAAUUGAAUGAAGUGAAUAGAGACACAGGAUAAAAACAAAUAAUA	||||:|:|||:||:|:||||:|:|||||::|:||||||||||||||	0	14	mO_348(IV)_gA6_v2(570-615)	4283	4179	0.0	expressed	31	ATATA	83	4	extenderA	619	29	619	A6_v2-IV-619
1003	mO_349	I	coding	44	35	268	312	ND8_v1	ND8	61	105	uGuAuGuuuuuuuuuGAuuuuuuGUUUUUuuuuuuuGuuuGuuu	AUAUAUAGAAAGAGACUGAGAAACAAAAGAAAAAGACAAACAAA	|:|||:|:|||:|:|||:|:||||||||:|||||:|||||||||	0	9	mO_349(I)_gND8_v1(62-105)	1381	1300	0.0	expressed	31	ATATA	80	4	extenderA	109	1	111	ND8_v1-I-111
1004	mO_349	I	coding	44	35	268	312	ND8_v2	ND8	61	105	uGuAuGuuuuuuuuuGAuuuuuuGUUUUUuuuuuuuGuuuGuuu	AUAUAUAGAAAGAGACUGAGAAACAAAAGAAAAAGACAAACAAA	|:|||:|:|||:|:|||:|:||||||||:|||||:|||||||||	0	9	mO_349(I)_gND8_v2(62-105)	1381	1300	0.0	expressed	31	ATATA	80	4	extenderA	109	1	111	ND8_v2-I-111
1005	mO_349	IV	coding	43	36	718	761	ND7	ND7	380	423	AuuGuGuAuAuCAuGuAuGGuuuuGGAuuuAGGuuGuuuGuCU	UAAUAUGUAUAGUAUAUGUCAGAGUCUAAAUCUAACAAACAGA	|||:|::|||||||:||::||:|::|||||||:||||||||||	0	10	mO_349(IV)_gND7(381-423)	16610	13874	0.0	expressed	31	ATATA	80	5	extenderA	428	20	443	ND7-IV-443
1006	mO_350	I	coding	41	36	231	272	ND8_v1	ND8	290	331	uuGGuGGuCAUCGuuuuGCGGAuuGAuuuACAuuGAGuuAU	AACUGUUAGUAGUAGAGUGUUUAGCUAGAUGUAACUCAAUA	|||::::|||||:|:|::|::||:|||:|||||||||||||	0	13	mO_350(I)_gND8_v1(291-331)	9047	8138	0.0	expressed	32	ATATA	80	4	extenderA	335	14	350	ND8_v1-I-350
1007	mO_350	I	coding	41	36	231	272	ND8_v2	ND8	290	331	uuGGuGGuCAUCGuuuuGCGGAuuGAuuuACAuuGAGuuAU	AACUGUUAGUAGUAGAGUGUUUAGCUAGAUGUAACUCAAUA	|||::::|||||:|:|::|::||:|||:|||||||||||||	0	13	mO_350(I)_gND8_v2(291-331)	9047	8138	0.0	expressed	32	ATATA	80	4	extenderA	335	14	350	ND8_v2-I-350
1008	mO_350	II	coding	41	38	384	425	CR4	CR4	175	216	uAuAGuuGuuuGuuuuuuuuuGuuGuuuuGGGuuGuGAuuu	AUGUUGAUAGAUAAGAGAAAGCAGUAAGAUUCAACACUAAA	||:|::|:|:|:||:|:|||:||::||:|::||||||||||	0	10	mO_350(II)_gCR4(176-216)	65332	63636	0.0	expressed	30	ATATA	80	8	extenderA	224	9	224	CR4-II-224
1009	mO_350	IV	coding	42	36	668	710	ND7	ND7	809	851	uGAUCGuuuAuuuuuACGuuuGuuuGAUAuGCGuAuGAGuuu	AUUAGUAGAUAGAGAUACAGAUAGACUAUGUGCAUACUCAAA	|:|||:|:|||:|:||.||:|:|:|||||::|||||||||||	1	11	mO_350(IV)_gND7(810-851)	1829	1712	0.0	expressed	30	ATATA	79	6	extenderA	857	40	857	ND7-IV-857
1010	mO_351	I	coding	25	34	200	225	A6_v1	A6	494	519	uCCCAUUUUUuAuuGuuGAuGuuuu	AGGGUGAAAGAUAACGACUACAAAA	|||||:|||:|||||:|||||||||	0	9	mO_351(I)_gA6_v1(495-519)	91	89	2.1267556007483946e-104	expressed	30	ATATA	79	4	extenderA	523	25	523	A6_v1-I-523
1011	mO_351	I	coding	25	34	200	225	A6_v2	A6	494	519	uCCCAUUUUUuAuuGuuGAuGuuuu	AGGGUGAAAGAUAACGACUACAAAA	|||||:|||:|||||:|||||||||	0	9	mO_351(I)_gA6_v2(495-519)	91	89	2.1267556007483946e-104	expressed	30	ATATA	79	4	extenderA	523	25	523	A6_v2-I-523
1012	mO_351	II	coding	43	33	351	394	ND8_v1	ND8	94	137	uuuGuuuGuuuuuAuAuGuGUuuuGuuuGuuGuGuuACuAUUU	AAAUGAGUAAGAAUAUGCAUGAGACGAGUAACACAAUGAUAAA	|||::|::||:|||||:||::|:||:|::||||||||||||||	0	14	mO_351(II)_gND8_v1(95-137)	1024	944	0.0	expressed	31	ATAAA	79	2	extenderA	139	2	141	ND8_v1-II-141
1013	mO_351	II	coding	43	33	351	394	ND8_v2	ND8	94	137	uuuGuuuGuuuuuAuAuGuGUuuuGuuuGuuGuGuuACuAUUU	AAAUGAGUAAGAAUAUGCAUGAGACGAGUAACACAAUGAUAAA	|||::|::||:|||||:||::|:||:|::||||||||||||||	0	14	mO_351(II)_gND8_v2(95-137)	1024	944	0.0	expressed	31	ATAAA	79	2	extenderA	139	2	141	ND8_v2-II-141
1014	mO_351	IV	coding	37	37	732	769	ND8_v1	ND8	268	305	GAuGUUCGuGuuGGGuGGAGuuuuGGuGGuCAUCGuu	UUGUAGGUAUAAUCCAUUUUAGAGUCACUAGUAGCAA	:|::|:|:|:||:|||::|:|:|::|||:||||||||	0	8	mO_351(IV)_gND8_v1(269-305)	3239	3202	0.0	expressed	31	ATATA	80	6	extenderA	311	13	315	ND8_v1-IV-315
1015	mO_351	IV	coding	37	37	732	769	ND8_v2	ND8	268	305	GAuGUUCGuGuuGGGuGGAGuuuuGGuGGuCAUCGuu	UUGUAGGUAUAAUCCAUUUUAGAGUCACUAGUAGCAA	:|::|:|:|:||:|||::|:|:|::|||:||||||||	0	8	mO_351(IV)_gND8_v2(269-305)	3239	3202	0.0	expressed	31	ATATA	80	6	extenderA	311	13	315	ND8_v2-IV-315
1016	mO_352	I	coding	39	40	229	268	CR3	CR3	191	230	uGuGuuuAuuuuuuuuuuuuAuuuuAuCAuuuGAuAuGu	AUAUAGAUAAGAGAGAGAAAUGGAAUAGUAGACUAUACA	|:|:|:||||:|:|:|:||||::|||||||:||||||||	0	8	mO_352(I)_gCR3(192-230)	953	922	0.0	expressed	31	ATAGA	80	9	extenderA	239	12	239	CR3-I-239
1017	mO_352	II	coding	45	36	396	441	ND8_v1	ND8	425	470	UGuAuuuAuuGGCGCCCAAGuuuuuAuuGuuuGGuuGuuGuuuuA	AUAUAAGUGUCAGUGAGUUCGAAGAUAGUAAACUAACAACAAAAU	|:||||:|:.|.|:|.||||:||:|||::||||:|||||||||||	3	11	mO_352(II)_gND8_v1(426-470)	5916	5271	0.0	expressed	30	ATATA	80	6	extenderA	476	21	476	ND8_v1-II-476
1018	mO_352	II	coding	45	36	396	441	ND8_v2	ND8	424	469	UGuAuuuAuuGGCGCCCAAGuuuuuAuuGuuuGGuuGuuGuuuuA	AUAUAAGUGUCAGUGAGUUCGAAGAUAGUAAACUAACAACAAAAU	|:||||:|:.|.|:|.||||:||:|||::||||:|||||||||||	3	11	mO_352(II)_gND8_v2(425-469)	5916	5271	0.0	expressed	30	ATATA	80	6	extenderA	475	21	475	ND8_v2-II-475
1019	mO_352	IV	coding	50	36	643	693	ND7	ND7	772	822	GuuAuGAuuAuuGuuuuuGuuuuAuAGGuGAuGCAuuuGAUCGuuuAuuu	UAAUGUUAGUAGUAGAAAUAAGAUAUGCACUAUGUAGAUUAGCAAAUAAA	:|||::||:||::|:|||:||:||||.|||||:|||:|:|||||||||||	1	11	mO_352(IV)_gND7(773-822)	9247	9010	0.0	expressed	32	ATATA	81	4	extenderA	826	39	827	ND7-IV-827
1020	mO_353	I	coding	41	35	265	306	ND9	ND9	461	502	uGuuGAuuGGuuuuuuGuuGGuuuuuuuuuGuuGAAGuGuu	AUAAUUGACUAAAGAGCAACUAAGAAAAAGUAACUUCACAA	|:||:|:||:|||:|:||||:||:|||||::||||||||||	0	10	mO_353(I)_gND9(462-502)	384	381	0.0	expressed	30	ATACA	78	5	extenderA	507	21	509	ND9-I-509
1021	mO_353	II	coding	45	36	416	461	ND3	ND3	95	140	uuAuGuuuuuuAuGuuuuuuGuuGCAuuuuuuuGAuuGuuuuCGu	AAUAUAGAAAAUAUGGAGAAUGAUGUGAAAAGACUAACAAAAGCA	||||:|:||||||:::|:||::|:||:||||:|||||||||||||	0	13	mO_353(II)_gND3(96-140)	206	192	3.4772680661453104e-211	expressed	32	ATATA	82	4	extenderA	144	2	146	ND3-II-146
1022	mO_353	IV	coding	44	37	567	611	A6_v1	A6	160	204	AuuAuuuuGuuuGUUUGAuuuGuAuuuGuuuGuuGGuuuGuGUU	UAGUGUAGUGAAUAGAUUGAAUAUGAACGAGUAACCAAACACAA	||:|:.|:::||:|:|:|:||:||:|||:|::||||||||||||	1	12	mO_353(IV)_gA6_v1(161-204)	56	49	1.3598826055886427e-51	expressed	31	ATATA	77	6	extenderA	210	7	212	A6_v1-IV-212
1023	mO_353	IV	coding	44	37	567	611	A6_v2	A6	160	204	AuuAuuuuGuuuGUUUGAuuuGuAuuuGuuuGuuGGuuuGuGUU	UAGUGUAGUGAAUAGAUUGAAUAUGAACGAGUAACCAAACACAA	||:|:.|:::||:|:|:|:||:||:|||:|::||||||||||||	1	12	mO_353(IV)_gA6_v2(161-204)	56	49	1.3598826055886427e-51	expressed	31	ATATA	77	6	extenderA	210	7	212	A6_v2-IV-212
1024	mO_354	II	coding	46	35	417	463	ND7	ND7	918	964	uuAuAuuGuGAuAuuACCAuuGAGACCAuuAuuAuGuuAuuuuAuA	AAUAUAGUAGUAUAAUGAUAGCUCUGGUAGUAGUACAAUAAAAUAU	||||||::|.|||||||.||:||||||||:||:|||||||||||||	2	13	mO_354(II)_gND7(919-964)	2006	1899	0.0	expressed	32	ATATA	83	3	extenderA	967	46	967	ND7-II-967
1025	mO_354	IV	coding	41	35	690	731	ND9	ND9	403	444	AAuGUuuuGAUUUGuuuGGUuuuuAuuuuGuuGGuAAuGAu	UUAUGGAAUUAGAUGAGUCAGAGAUAAGACAACCAUUACUA	|||:::||:||:|::|::||:|:||||:|||||||||||||	0	13	mO_354(IV)_gND9(404-444)	6066	5828	0.0	expressed	30	ATACA	78	5	extenderA	449	19	449	ND9-IV-449
1026	mO_355	I	coding	42	34	207	249	A6_v1	A6	477	519	UUUGuAAuuuAuuAuCAuCCCAUUUUUuAuuGuuGAuGuuuu	AAGUAUUUAGUAAUAGCAGGGUAAGAAGUGACAACUACAAAA	||::|||.|:||||||.|||||||:||:|:||||||||||||	2	12	mO_355(I)_gA6_v1(478-519)	3499	3128	0.0	expressed	30	ATATA	79	4	extenderA	523	25	523	A6_v1-I-523
1027	mO_355	I	coding	42	34	207	249	A6_v2	A6	477	519	UUUGuAAuuuAuuAuCAuCCCAUUUUUuAuuGuuGAuGuuuu	AAGUAUUUAGUAAUAGCAGGGUAAGAAGUGACAACUACAAAA	||::|||.|:||||||.|||||||:||:|:||||||||||||	2	12	mO_355(I)_gA6_v2(478-519)	3499	3128	0.0	expressed	30	ATATA	79	4	extenderA	523	25	523	A6_v2-I-523
1028	mO_355	II	coding	41	34	359	400	ND8_v1	ND8	95	136	uuGuuuGuuuuuAuAuGuGUuuuGuuuGuuGuGuuACuAUU	AGUAAGUAGAGAUAUGUACAAGAUAAGCAACACAAUGAUAA	|::||::|:|:||||::||||:|:||:||||||||||||||	0	14	mO_355(II)_gND8_v1(96-136)	8496	7873	0.0	expressed	30	ATATA	79	4	extenderA	140	2	141	ND8_v1-II-141
1029	mO_355	II	coding	41	34	359	400	ND8_v2	ND8	95	136	uuGuuuGuuuuuAuAuGuGUuuuGuuuGuuGuGuuACuAUU	AGUAAGUAGAGAUAUGUACAAGAUAAGCAACACAAUGAUAA	|::||::|:|:||||::||||:|:||:||||||||||||||	0	14	mO_355(II)_gND8_v2(96-136)	8496	7873	0.0	expressed	30	ATATA	79	4	extenderA	140	2	141	ND8_v2-II-141
1030	mO_355	IV	coding	37	37	724	761	ND8_v1	ND8	268	305	GAuGUUCGuGuuGGGuGGAGuuuuGGuGGuCAUCGuu	UUGUAAGUGUAAUCUAUCUCAGAGUCAUCAGUAGCAA	:|::|||:::||:|:|:||||:|::||:|||||||||	0	9	mO_355(IV)_gND8_v1(269-305)	7824	6670	0.0	expressed	31	ATATA	79	6	extenderA	311	13	315	ND8_v1-IV-315
1031	mO_355	IV	coding	37	37	724	761	ND8_v2	ND8	268	305	GAuGUUCGuGuuGGGuGGAGuuuuGGuGGuCAUCGuu	UUGUAAGUGUAAUCUAUCUCAGAGUCAUCAGUAGCAA	:|::|||:::||:|:|:||||:|::||:|||||||||	0	9	mO_355(IV)_gND8_v2(269-305)	7824	6670	0.0	expressed	31	ATATA	79	6	extenderA	311	13	315	ND8_v2-IV-315
1032	mO_356	II	coding	43	37	425	468	CR4	CR4	417	460	uuuuGuuuuuuuuuuuuGuuuAuGuuuGuuuuuAuuuGuGGuu	AAAAUAAAAGAGAGAAAUGAAUGUAAACAGAGAUAAACACCAA	||||:||||:|:|:|||::|||::|||||:|:|||||||||||	0	11	mO_356(II)_gCR4(418-460)	725	700	0.0	expressed	31	ATATA	82	6	extenderA	466	22	467	CR4-II-467
1033	mO_356	IV	coding	43	36	615	658	ND9	ND9	269	312	uAuGuuGuuGUAuAuuuuAuuuuGuuuGuuuuuGuGuGuuCGu	GUAUAGUAGUAUAUAAGAUGGAACAAGUAAAGACACACAAGCA	:||:|::|::||||||:||::|||||::|||:|||||||||||	0	11	mO_356(IV)_gND9(270-312)	29534	28767	0.0	expressed	32	ATATA	80	4	extenderA	316	12	316	ND9-IV-316
1034	mO_357	I	coding	39	35	261	300	CR3	CR3	161	200	uuuGuuuuuuAuuuAAuAuGGGuuuAUuGuuGuGuuuAu	AGAUAGAAGGUGGAUUAUAUUCAAGUAGCAACACAAAUA	|:|:|:||::|::||||||::|||:||:|||||||||||	0	11	mO_357(I)_gCR3(162-200)	238	222	3.6642548151367814e-244	expressed	31	ACATA	80	4	extenderA	204	9	204	CR3-I-204
1035	mO_357	II	coding	44	35	417	461	COX3	COX3	804	848	GuAuuGuGuuuGuuuAuAuuGACAuuuuGuuGAUUUAGuuuGAu	UAUAGUACAAGUAGAUAUGACUGUAGAGUGACUAAAUCAAACUA	:|||::||||::|:||||:||||||:|:::||||||||||||||	0	14	mO_357(II)_gCOX3(805-848)	82	72	2.012491820578955e-75	expressed	31	ATATA	81	4	extenderA	852	51	856	COX3-II-856
1036	mO_357	IV	coding	43	34	665	708	CR4	CR4	202	245	uuGGGuuGuGAuuuuuuAuuGGuGuuuuGAuuGuAuAGuuuAu	AAUUUAGUGUUGGAAGAUAGCCGUUAGACUAACAUAUCAAAUA	||:::|::::|::||:|||:||::.|:||||||||||||||||	1	16	mO_357(IV)_gCR4(203-245)	568	528	0.0	expressed	32	ATATA	80	2	extenderA	247	10	249	CR4-IV-249
1037	mO_358	II	coding	41	39	420	461	ND7	ND7	469	510	uuGAuuuAuGUUGuGGuuGuCGuAuGCAuuuGGCUUUCAuG	AAUUGUAUAUAGCAUUGACGGUAUGUGUGAGUCGAAAGUAC	||:|:.|||:|:||:::||:|:||::||:|::|||||||||	1	9	mO_358(II)_gND7(470-510)	577	541	0.0	expressed	31	ATATA	62	8	extenderA	518	23	518	ND7-II-518
1038	mO_358	V	coding	40	37	789	829	COX3	COX3	23	63	AAUAuAuuAAuuuuuuuAuGuuuuuGuuuCGuuGuAuAuu	UUAUGUAGUUAAGAAAAUGCAGAGAUAGAGCAACAUAUAA	||||:||:||||:|||||:||:|:|:|:||||||||||||	0	12	mO_358(V)_gCOX3(24-63)	2985	2621	0.0	expressed	31	ATAAT	77	6	extenderA	69	0	69	COX3-V-69
1039	mO_359	I	coding	37	38	253	290	COX3	COX3	102	139	uGCCAuuGuuAuuGuGuAuuGGuuAuuuuGuuuGuuG	AUGGUAGUAGUGACACAUAACCAGUAGAGCAAACAAC	|:||||::|:|:|||||||||||:||:|:||||||||	0	8	mO_359(I)_gCOX3(103-139)	201	180	5.424566980178824e-190	expressed	32	AAATA	81	6	extenderA	145	6	149	COX3-I-149
1040	mO_359	II	coding	41	37	440	481	CR4	CR4	428	469	uuuuuuGuuuAuGuuuGuuuuuAuuuGuGGuuGuuGuuAuu	AAAGAGUGAAUGUAGAUAGAAAUGAGCGCUAACAACAAUAA	|||:|:::|||::|:|:|:||||:|:|:|:|||||||||||	0	11	mO_359(II)_gCR4(429-469)	155	143	6.159916956744454e-156	expressed	31	ATATA	81	6	extenderA	475	23	475	CR4-II-475
1041	mO_359	IV	coding	44	36	668	712	ND7	ND7	529	573	AUGAuuuuGuuuuuGGuuuuGuuGAuuuuuuGuuGuuGuuGAUA	UAUUAAGAUAGAGAUUAGAGCAACUGAAAAGUGACAACAACUAU	||:|||:|:|:|:|::|:|:|||||:||||:::|||||||||||	0	11	mO_359(IV)_gND7(530-573)	1796	1757	0.0	expressed	31	ATATA	80	5	extenderA	578	25	579	ND7-IV-579
1042	mO_360	I	coding	45	35	245	290	COX3	COX3	147	192	uuGuuuAuuGUUUGGuAGuuuuuuAuuuGuuGAuuGuGGuuuuAu	AAUAGAUAGUAAAUUGUCAGAAGAUAAAUGGCUAACACCAAAAUA	||:|:|||::|||:::|||:||:|||||:::||||||||||||||	0	14	mO_360(I)_gCOX3(148-192)	7685	7326	0.0	expressed	31	ATATA	82	4	extenderA	196	9	199	COX3-I-199
1043	mO_360	II	coding	43	36	423	466	COX3	COX3	117	160	GuAuuGGuuAuuuuGuuuGuuGGGAuuuAuuuGuuuAuuGUUU	UAUAGUUAAUGUAGUAAAUAGCUCUAGAUAGACAAAUAACAAA	:|||:::|||:.|::|||:|:|:|||:|||:||||||||||||	1	12	mO_360(II)_gCOX3(118-160)	12030	11110	0.0	expressed	32	ATATA	81	4	extenderA	164	7	174	COX3-II-174
1044	mO_360	IV	coding	43	36	625	668	A6_v1	A6	87	130	uGuAuuAuuGuGuAuGAuCuAGGuuAuGuuuuAuuGuGuAuuu	AUAUGAUAGUAUAUGUUGGAUCUAGUGCAAAGUAACACAUAAA	|:||:|||::|:||::|:||||:|:|:||||:|||||||||||	0	11	mO_360(IV)_gA6_v1(88-130)	3435	3311	0.0	expressed	32	ATATA	78	4	extenderA	134	2	137	A6_v1-IV-137
1045	mO_360	IV	coding	43	36	625	668	A6_v2	A6	87	130	uGuAuuAuuGuGuAuGAuCuAGGuuAuGuuuuAuuGuGuAuuu	AUAUGAUAGUAUAUGUUGGAUCUAGUGCAAAGUAACACAUAAA	|:||:|||::|:||::|:||||:|:|:||||:|||||||||||	0	11	mO_360(IV)_gA6_v2(88-130)	3435	3311	0.0	expressed	32	ATATA	78	4	extenderA	134	2	137	A6_v2-IV-137
1046	mO_361	I	template	44	36	241	285	COX3	COX3	211	255	uGuAuuuGuuuGuuGuuGuuAuuGuuAGAuuuGuuuuGuGAuuu	AUAUAAAUGAGUAGUAACAGUGACAAUCUGAGUAAAACACUAAA	|:|||||::|::|::||||:|:|||||||:|::|||||||||||	0	11	mO_361(Ia)_gCOX3(212-255)	2659	2550	0.0	expressed	30	ATATA	79	6	extenderA	261	13	261	COX3-It-261
1047	mO_361	IV	coding	46	34	613	659	A6_v1	A6	161	207	uuAuuuuGuuuGUUUGAuuuGuAuuuGuuuGuuGGuuuGuGUUUGu	AAUAAAGUGAGUGAAUUAGACAUAGAUAAGCAGUCAAACACAAACA	||||||:::|:::||:||:|||||:|:||:||::||||||||||||	0	12	mO_361(IV)_gA6_v1(162-207)	1205	989	0.0	expressed	30	ATATA	74	4	extenderA	211	7	212	A6_v1-IV-212
1048	mO_361	IV	coding	46	34	613	659	A6_v2	A6	161	207	uuAuuuuGuuuGUUUGAuuuGuAuuuGuuuGuuGGuuuGuGUUUGu	AAUAAAGUGAGUGAAUUAGACAUAGAUAAGCAGUCAAACACAAACA	||||||:::|:::||:||:|||||:|:||:||::||||||||||||	0	12	mO_361(IV)_gA6_v2(162-207)	1205	989	0.0	expressed	30	ATATA	74	4	extenderA	211	7	212	A6_v2-IV-212
1049	mO_361	V	coding	46	38	784	830	ND7	ND7	1025	1071	GuAuuGuuuGuuAuuAUGuuuuuGuGuuGGuuuAuGuuCUCGuuuA	UAUAAUUAAUAGUGAUAUAGAGAUGUAGUCAAAUAUAAGAGCAAAU	:||||:.||:|:|:|||:|:|:|:::|::||||||:||||||||||	1	10	mO_361(V)_gND7(1026-1071)	33796	33425	0.0	expressed	30	ATATA	82	8	extenderA	1079	53	1082	ND7-V-1082
1050	mO_362	I	template	46	35	251	297	COX3	COX3	210	256	uuGuAuuuGuuuGuuGuuGuuAuuGuuAGAuuuGuuuuGuGAuuuu	AAUAUAAAUGAAUAGUGACAAUGAUAAUCUAGACAAGACACUAAAA	||:|||||::||:|:::|||||:|:||||||:||||:|||||||||	0	9	mO_362(Ia)_gCOX3(211-256)	7	5	1.7856496392320728e-05	expressed	31	ATACA	69	4	extenderA	260	13	261	COX3-It-261
1051	mO_362	II	coding	43	36	420	463	ND7	ND7	590	633	uAuGGAuuGuuAuGAuuuGuuAuuuGuGGGuAAUCGuuuAUuu	AUAUUUAGUAGUGUUAGACAGUGAGCAUUCAUUAGCAAAUAAA	|||::||::|:|::||:|||:|:|:||::||||||||||||||	0	14	mO_362(II)_gND7(591-633)	13	13	2.1747015593128903e-16	expressed	30	ATATT	63	6	extenderA	639	28	640	ND7-II-640
1052	mO_362	IV	coding	42	36	627	669	COX3	COX3	178	220	GAuuGuGGuuuuAuuuuuuuuuuuGuuGGuuuuuGuAuuuGu	CUAGUAUUGAAGUAAGAGAGAAAGCAGUCAAAGACAUAAACA	|||::|:::||:|||:|:|:|||:||::||||:|||||||||	0	9	mO_362(IV)_gCOX3(179-220)	368	365	0.0	expressed	30	ATATA	79	6	extenderA	226	10	234	COX3-IV-234
1053	mO_363	I	coding	41	36	268	309	CR3	CR3	153	194	AuuGGAuuuuuGuuuuuuAuuuAAuAuGGGuuuAUuGuuGu	UAAUUUAGAAGUAGAGAGUGAAUUAUGCUCAAAUAACAACA	|||::||:||::|:|:|:|:||||||:|:||||||||||||	0	12	mO_363(I)_gCR3(154-194)	1746	1691	0.0	expressed	30	ATATA	78	6	extenderA	200	9	204	CR3-I-204
1054	mO_363	II	coding	46	33	424	470	COX3	COX3	767	813	uuAAuuuuuuGuGuAuGGAuACACGuuuuGuuuuuuuGuAuuGuGu	AAUUAAAGAGUAUAUGUCUAGGUGCAGAGUAGAAAAACAUAACACA	|||||||:|::|:||::|||.|||||:|::|:||||||||||||||	1	14	mO_363(II)_gCOX3(768-813)	11378	10824	0.0	expressed	31	ATACA	78	2	extenderA	815	49	822	COX3-II-822
1055	mO_364	II	coding	43	34	432	475	ND7	ND7	496	539	AuuuGGCUUUCAuGGuuuuAuuAGGuAUUCUUGAUGAuuuuGu	UGAAUUGAAAGUGUUAGAAUGAUUCAUAGGGACUACUAAAACA	|:||::||||||:::|:|||:||:||||:|:||||||||||||	0	12	mO_364(II)_gND7(497-539)	2678	2478	0.0	expressed	30	AAATA	78	4	extenderA	543	24	544	ND7-II-544
1056	mO_364	V	coding	39	38	828	867	CR3	CR3	54	93	uuuGGuuuuGuuGUUUuuuuAuuGuuuGuuuGuACAuuu	AAAUUAGAGUAGCAGAGAGAUAGCAAACAGACAUGUAAA	|||::|:|::|:||:|:|:|||:||||||:|||||||||	0	9	mO_364(V)_gCR3(55-93)	2792	2502	0.0	expressed	30	ATACA	80	8	extenderA	101	3	101	CR3-V-101
1057	mO_365	I	coding	42	35	267	309	ND9	ND9	462	504	GuuGAuuGGuuuuuuGuuGGuuuuuuuuuGuuGAAGuGuuAU	UAAUUGAUUAGAGAGUGACCAAAGAGAGACGACUUCACAAUA	:||:|:|::|:|:|:::||||||:|:|:||:|||||||||||	0	11	mO_365(I)_gND9(463-504)	1575	1388	0.0	expressed	30	ATATA	83	5	extenderA	509	21	509	ND9-I-509
1058	mO_365	II	coding	44	36	417	461	ND3	ND3	92	136	uuuuuAuGuuuuuuAuGuuuuuuGuuGCAuuuuuuuGAuuGuuu	AAGAGUAUAGAAGAUAUAAAGAGUGACGUAGAAAAACUAACAAA	||:|:||:|:||:|||:|||:|:::|||||:|||||||||||||	0	13	mO_365(II)_gND3(93-136)	1920	1778	0.0	expressed	32	ATATA	85	4	extenderA	140	2	146	ND3-II-146
1059	mO_365	V	coding	36	39	781	817	ND8_v2	ND8	354	390	uuGuAuGCAuGuuuGCCCGACAGAGCCAuuACGCAU	AAUAUGUGUAUAGAUGAGCUGUUUCGGUGAUGCGUA	||:||::|||:|:|:|.|||||:|||||:|||||||	1	7	mO_365(V)_gND8_v2(355-390)	1103	910	0.0	expressed	31	ATATA	77	8	extenderB	398	17	398	ND8_v2-V-398
1060	mO_366	I	coding	32	57	286	318	ND7	ND7	238	270	ACAGGUUAGAuuAuGuuAGuGuuuGuuGuAAu	UGUUGAAUUUAAUAUAGUUACAAGUGACAUUA	|||:.|||:|||||:|:|:||||:::||||||	1	6	mO_366(I)_gND7(239-270)	4107	4043	0.0	expressed	32	ATATA	82	25	extenderA	295	11	295	ND7-I-295
1061	mO_366	II	coding	35	39	442	477	ND7	ND7	278	313	GuuGuCuuuAUGuuuuGAGuAuAuGuuGCGAuGuu	UGAUAGAGAUGUGAAGCUUAUAUACGGCGCUACAA	::|:|||:||:::||:||:||||||::||||||||	0	8	mO_366(II)_gND7(279-313)	991	947	0.0	expressed	30	ATATA	76	9	extenderA	322	12	324	ND7-II-324
1062	mO_366	IV	coding	43	35	633	676	CR3	CR3	233	276	uAuCAUuuuuAuuAuuGuAuAuAAGUUUuCGUUAUUAGAUUAA	AUAGUGGUAAUGAUAGUAUGUGUUCAGAGGCAAUAAUCUAAUU	|||||::.|||:|||::||:|:||||:|:||||||||||||||	1	14	mO_366(IV)_gCR3(234-276)	557	541	0.0	expressed	30	ATATA	81	5	initiator	281	14	281	CR3-IV-281
1063	mO_367	I	coding	42	34	270	312	ND8_v1	ND8	185	227	AuuuuuuGCGUUUUuAUUGGuGuGGuuuAGAGCGuuGuAuuG	UAAAGAGUGUGAAAAUAGCUAUACUAAGUCUCGCAACAUAAC	||||:|::|::||||||:|:|:||:||:||||||||||||||	0	14	mO_367(I)_gND8_v1(186-227)	2183	2116	0.0	expressed	31	ATACA	78	3	extenderA	230	8	232	ND8_v1-I-232
1064	mO_367	I	coding	42	34	270	312	ND8_v2	ND8	185	227	AuuuuuuGCGUUUUuAUUGGuGuGGuuuAGAGCGuuGuAuuG	UAAAGAGUGUGAAAAUAGCUAUACUAAGUCUCGCAACAUAAC	||||:|::|::||||||:|:|:||:||:||||||||||||||	0	14	mO_367(I)_gND8_v2(186-227)	2183	2116	0.0	expressed	31	ATACA	78	3	extenderA	230	8	232	ND8_v2-I-232
1065	mO_368	I	coding	42	31	221	263	CR4	CR4	384	426	uAuGUuGUuuuuuGuuuuGGGUGGuuuuuuuGuuuuuGuuuu	AUAUAGUAAGAGAUAGAAUCUGUCAAAAAGACAAAAACAAAA	|||:|::||:|:|:|:||:|:::||||||:||||||||||||	0	12	mO_368(I)_gCR4(385-426)	104	50	2.5976622474242916e-32	expressed	31	AAAAC	77	0	extenderA	426	21	431	CR4-I-431
1066	mO_368	IV	coding	39	41	698	737	ND3	ND3	339	378	GuAuAGGAUuuGuGuGGuAuuuuuGGGAUCACGuAuAuu	UGUAUCUUAAGUGUAUCAUAGAGACUGUAGUGCAUAUAA	::||||:|||::::|:||||:|:||:.||||||||||||	1	12	mO_368(IV)_gND3(340-378)	25608	25251	0.0	expressed	31	ATATG	78	10	unanchored	388	11	391	ND3-IV-391
1067	mO_369	II	coding	34	38	413	447	ND9	ND9	96	130	uGuuGuAGAuGGuGUUuuGuuuGuuuuGuuGAuu	GCAGUAUAUGUCACAAGAUAGACAAAACAACUAA	:||::||.|::|||||:|:|:|||||||||||||	1	13	mO_369(II)_gND9(97-130)	2804	2651	0.0	expressed	32	ATAAA	81	6	extenderA	136	4	136	ND9-II-136
1068	mO_369	IV	coding	42	37	677	719	COX3	COX3	234	276	GuuAGAuuuGuuuuGuGAuuuuuuACGuGGuuuAuuuGAuuu	UAAUUUAGAUAAGAUACUGGAAGAUGCACUGAAUAAACUAAA	:|||:||:|:||:|:|||::||:||||||::|||||||||||	0	11	mO_369(IV)_gCOX3(235-276)	2289	2143	0.0	expressed	31	ATATA	80	6	extenderA	282	15	289	COX3-IV-289
1069	mO_370	I	coding	41	34	207	248	A6_v1	A6	478	519	UUGuAAuuuAuuAuCAuCCCAUUUUUuAuuGuuGAuGuuuu	AGUAUUGAAUAAUAGCAGGGUAAGAAGUGACAACUACAAAA	|::|||:||||||||.|||||||:||:|:||||||||||||	1	12	mO_370(I)_gA6_v1(479-519)	1030	937	0.0	expressed	30	ATATA	77	4	extenderA	523	25	523	A6_v1-I-523
1070	mO_370	I	coding	41	34	207	248	A6_v2	A6	478	519	UUGuAAuuuAuuAuCAuCCCAUUUUUuAuuGuuGAuGuuuu	AGUAUUGAAUAAUAGCAGGGUAAGAAGUGACAACUACAAAA	|::|||:||||||||.|||||||:||:|:||||||||||||	1	12	mO_370(I)_gA6_v2(479-519)	1030	937	0.0	expressed	30	ATATA	77	4	extenderA	523	25	523	A6_v2-I-523
1071	mO_370	II	coding	41	35	364	405	ND8_v1	ND8	95	136	uuGuuuGuuuuuAuAuGuGUuuuGuuuGuuGuGuuACuAUU	AGUAAGUAGAGAUAUAUACAGAAUAAGCAACACAAUGAUAA	|::||::|:|:|||||:|||:||:||:||||||||||||||	0	14	mO_370(II)_gND8_v1(96-136)	1528	1381	0.0	expressed	31	ATATA	80	4	extenderA	140	2	141	ND8_v1-II-141
1072	mO_370	II	coding	41	35	364	405	ND8_v2	ND8	95	136	uuGuuuGuuuuuAuAuGuGUuuuGuuuGuuGuGuuACuAUU	AGUAAGUAGAGAUAUAUACAGAAUAAGCAACACAAUGAUAA	|::||::|:|:|||||:|||:||:||:||||||||||||||	0	14	mO_370(II)_gND8_v2(96-136)	1528	1381	0.0	expressed	31	ATATA	80	4	extenderA	140	2	141	ND8_v2-II-141
1073	mO_370	IV	coding	37	37	726	763	ND8_v1	ND8	268	305	GAuGUUCGuGuuGGGuGGAGuuuuGGuGGuCAUCGuu	UUGUAAGUGCAGUCUAUUUCAGAGUCAUCAGUAGCAA	:|::|||::||::|:|::|||:|::||:|||||||||	0	9	mO_370(IV)_gND8_v1(269-305)	3349	3157	0.0	expressed	31	ATATA	79	6	extenderA	311	13	315	ND8_v1-IV-315
1074	mO_370	IV	coding	37	37	726	763	ND8_v2	ND8	268	305	GAuGUUCGuGuuGGGuGGAGuuuuGGuGGuCAUCGuu	UUGUAAGUGCAGUCUAUUUCAGAGUCAUCAGUAGCAA	:|::|||::||::|:|::|||:|::||:|||||||||	0	9	mO_370(IV)_gND8_v2(269-305)	3349	3157	0.0	expressed	31	ATATA	79	6	extenderA	311	13	315	ND8_v2-IV-315
1075	mO_371	I	coding	46	36	229	275	CR3	CR3	185	231	uAUuGuuGuGuuuAuuuuuuuuuuuuAuuuuAuCAuuuGAuAuGuu	AUAGCAAUAUAGAUAAAGAGAGAAGAUAAAAUGGUGAACUAUACAA	|||:|||:|:|:|||||:|:|:||:|||||||:||:||||||||||	0	10	mO_371(I)_gCR3(186-231)	420	397	0.0	expressed	30	ATATA	78	6	extenderA	237	12	239	CR3-I-239
1076	mO_371	II	coding	39	37	400	439	ND8_v1	ND8	431	470	uAuuGGCGCCCAAGuuuuuAuuGuuuGGuuGuuGuuuuA	AUAGCAGUGAGUUUAGAAAUAGUAAAUCAACAACAAAAU	|||:|.|:|.|||:|:|||||::|||:||||||||||||	2	12	mO_371(II)_gND8_v1(432-470)	1333	1183	0.0	expressed	31	ATATA	80	6	extenderA	476	21	476	ND8_v1-II-476
1077	mO_371	II	coding	39	37	400	439	ND8_v2	ND8	430	469	uAuuGGCGCCCAAGuuuuuAuuGuuuGGuuGuuGuuuuA	AUAGCAGUGAGUUUAGAAAUAGUAAAUCAACAACAAAAU	|||:|.|:|.|||:|:|||||::|||:||||||||||||	2	12	mO_371(II)_gND8_v2(431-469)	1333	1183	0.0	expressed	31	ATATA	80	6	extenderA	475	21	475	ND8_v2-II-475
1078	mO_371	IV	coding	44	37	661	705	ND7	ND7	777	821	GAuuAuuGuuuuuGuuuuAuAGGuGAuGCAuuuGAUCGuuuAuu	UUAAUAGUAAGAGUGAAAUAUCUACUAUAUAAGCUAGCAAAUAA	:|||||::||:|:::|||||||:||||:.|||:|||||||||||	1	11	mO_371(IV)_gND7(778-821)	9348	9132	0.0	expressed	31	ATACA	82	6	extenderA	827	39	827	ND7-IV-827
1079	mO_371	V	coding	30	36	829	859	ND7	ND7	91	121	AuCCCGCAGCACAuGGuGuuuuAuGuuGuu	UAGGUUGAUGUGUACUAUAGAAUACAACAA	||||.:|.:||||||:|:|:||||||||||	2	10	mO_371(V)_gND7(92-121)	22125	21814	0.0	expressed	30	ATAAT	79	6	extenderA	127	4	127	ND7-V-127
1080	mO_372	I	coding	44	36	225	269	COX3	COX3	426	470	uuGuuGuuuAuuAuGuGAuuAuGGuuuuGuuuuuuAuuGGUAuu	AAUAGUAGAUAGUGCAUUGAUACUAGAACAGUAAAUAACCAUAA	||:|::|:|||:|:||:|:||||:|:||||:.||||||||||||	1	12	mO_372(I)_gCOX3(427-470)	1335	1283	0.0	expressed	32	ATATA	82	4	extenderA	474	29	477	COX3-I-477
1081	mO_372	II	coding	49	30	420	469	COX3	COX3	461	510	AuuGGUAuuuuuuAGAuuuAuuuAAuuuGuuGAuAAAuACAuuuuAUUU	UAAUUAUAGAGAGUGUGAAUGAGUUAAGUGGCUAUUUAUGUAAAAUAAA	|||::|||:|:|:|.|:|||:|:||||::::||||||||||||||||||	1	20	mO_372(II)_gCOX3(462-512)	474	450	0.0	expressed	32	AAATA	82	0	extenderA	510	31	514	COX3-II-514
1082	mO_372	IV	coding	41	37	719	760	A6_v1	A6	64	105	UUGGuuGCGuuuGuuAuuAuGuAuGuAuuAuuGuGuAuGAu	AAUUAGUGUAGUCAAUGAUAUAUACGUAAUAGCACAUACUA	||::|::|:|:.||||:|||:||||:|||||:|||||||||	1	9	mO_372(IV)_gA6_v1(65-105)	77	61	1.5643477892258437e-58	expressed	31	ATATA	68	6	extenderA	111	1	113	A6_v1-IV-113
1083	mO_372	IV	coding	41	37	719	760	A6_v2	A6	64	105	UUGGuuGCGuuuGuuAuuAuGuAuGuAuuAuuGuGuAuGAu	AAUUAGUGUAGUCAAUGAUAUAUACGUAAUAGCACAUACUA	||::|::|:|:.||||:|||:||||:|||||:|||||||||	1	9	mO_372(IV)_gA6_v2(65-105)	77	61	1.5643477892258437e-58	expressed	31	ATATA	68	6	extenderA	111	1	113	A6_v2-IV-113
1084	mO_373	V	coding	44	36	841	885	COX3	COX3	836	880	AUUUAGuuuGAuuuuuuuuAuuGCGAuuuGuuuAuuuuGAuGuu	UAAAUUAGAUUAGUGAAGAUGAUGCUGAAUGAAUAAAACUACAA	|||||:|:|:||:.:||:||:|:|||:||::|||||||||||||	1	13	mO_373(V)_gCOX3(837-880)	24614	24209	0.0	expressed	32	ATATA	85	4	extenderA	884	52	889	COX3-V-889
1085	mO_374	III	coding	41	39	488	529	A6_v1	A6	216	257	uGuGGuuuAuGuuGuuuAAuuuAuAuAGuuuGAUUUUGuAu	GUAUUAAGUGUAGUAAGUUAGAUAUAUUAAGUUAAAACAUA	::|::||:|::|::||:|||:||||||:||::|||||||||	0	9	mO_374(III)_gA6_v1(217-257)	5963	5799	0.0	expressed	30	ATATA	79	9	extenderA	266	9	266	A6_v1-III-266
1086	mO_374	III	coding	41	39	488	529	A6_v2	A6	216	257	uGuGGuuuAuGuuGuuuAAuuuAuAuAGuuuGAUUUUGuAu	GUAUUAAGUGUAGUAAGUUAGAUAUAUUAAGUUAAAACAUA	::|::||:|::|::||:|||:||||||:||::|||||||||	0	9	mO_374(III)_gA6_v2(217-257)	5963	5799	0.0	expressed	30	ATATA	79	9	extenderA	266	9	266	A6_v2-III-266
1087	mO_374	IV	coding	48	33	637	685	A6_v1	A6	137	185	uuAAuGuuGAuuuuuGAuuuuuuAuuAuuuuGuuuGUUUGAuuuGuAu	AAUUAUAGUUAGAAGCUGAGAAAUAAUGGGACAAGCAAACUAAACAUA	|||||:|::||:||:||:|:|||||||:::||||:|||||||||||||	0	13	mO_374(IV)_gA6_v1(138-185)	224	170	1.563861289432252e-154	expressed	31	ATATA	83	2	extenderA	187	5	187	A6_v1-IV-187
1088	mO_374	IV	coding	48	33	637	685	A6_v2	A6	137	185	uuAAuGuuGAuuuuuGAuuuuuuAuuAuuuuGuuuGUUUGAuuuGuAu	AAUUAUAGUUAGAAGCUGAGAAAUAAUGGGACAAGCAAACUAAACAUA	|||||:|::||:||:||:|:|||||||:::||||:|||||||||||||	0	13	mO_374(IV)_gA6_v2(138-185)	224	170	1.563861289432252e-154	expressed	31	ATATA	83	2	extenderA	187	5	187	A6_v2-IV-187
1089	mO_375	I	coding	40	37	254	294	ND9	ND9	570	610	AuGuuAuuuuuGuuGuuGCAuACCAAUUUuuAuuuGCAuu	UAUAAUGGAAGUAGUAGUGUAUGGUUAGAGAUAAACGUAA	||:|||::||::|::|::|||||||||:|:||||||||||	0	10	mO_375(I)_gND9(571-610)	736	651	0.0	expressed	31	ATATA	77	6	extenderA	616	28	616	ND9-I-616
1090	mO_375	II	coding	36	37	415	451	COX3	COX3	104	140	CCAuuGuuAuuGuGuAuuGGuuAuuuuGuuuGuuGG	GGUAGUGAUAGUAUGUGACUAAUAGAGCAAACAACC	||||:::|||::|::|:||:||||:|:|||||||||	0	9	mO_375(II)_gCOX3(105-140)	619	606	0.0	expressed	31	ATATA	81	6	extenderA	146	5	146	COX3-II-146
1091	mO_375	IV	coding	30	38	650	680	ND8_v1	ND8	272	302	UUCGuGuuGGGuGGAGuuuuGGuGGuCAUC	AAGUACAGCUUAUCUUAGAGCCACCAGUAG	|||:|||:|::|:||:|:|:||||||||||	0	10	mO_375(IV)_gND8_v1(273-302)	596	566	0.0	expressed	32	ATATA	83	6	extenderA	308	13	315	ND8_v1-IV-315
1092	mO_375	IV	coding	30	38	650	680	ND8_v2	ND8	272	302	UUCGuGuuGGGuGGAGuuuuGGuGGuCAUC	AAGUACAGCUUAUCUUAGAGCCACCAGUAG	|||:|||:|::|:||:|:|:||||||||||	0	10	mO_375(IV)_gND8_v2(273-302)	596	566	0.0	expressed	32	ATATA	83	6	extenderA	308	13	315	ND8_v2-IV-315
1093	mO_376	I	coding	36	41	206	242	COX3	COX3	605	641	uuGGuuuuuuGuuuuuGuGAAACCAGuuAUGAGAGU	AAUUAGAAGAUAGAGAUACUUUGGUUAAUACUCUCA	||::|:||:|:|:|:|:||||||||:||||||||||	0	10	mO_376(I)_gCOX3(606-641)	2723	2684	0.0	expressed	30	ATATA	79	11	extenderA	652	39	662	COX3-I-662
1094	mO_376	II	coding	43	34	434	477	ND7	ND7	1070	1113	ACGuuuGCGuuGuGCGGAuuuuuuGCAUAUUUGuuuAuuGGAu	UGUAAGUGUAAUAUGCUUGAGAGACGUAUAUGCAAAUAACCUA	||:||::|:||:|:||:|:|:|:|||||||.:|||||||||||	1	11	mO_376(II)_gND7(1071-1113)	637	542	0.0	expressed	30	AAATA	83	4	extenderA	1117	57	1122	ND7-II-1122
1095	mO_376	IV	coding	40	38	641	681	ND7	ND7	32	72	AuuuAuGuuAuuuuuGGuAGuuuuuuuACAuuuGuAuCGu	UAAAUGUAAUAGAGAUUAUCAAAGAAGUGUAGACAUAGCA	|||||::||||:|:|::||||||:||:||||:||||||||	0	8	mO_376(IV)_gND7(33-72)	6322	5394	0.0	expressed	30	ATACA	80	8	extenderA	80	1	80	ND7-IV-80
1096	mO_376	V	coding	44	34	819	863	ND3	ND3	186	230	uGGUGuuuuAuACAuuGGAuuuAUGuuuuGuuAGUuGUUuGuuu	AUCAUAUAGUGUGUAGUCUAAAUGUAAAAUAAUCAACAAACAAA	|:||:|.|:|:||||::||||||::||||:||||||||||||||	1	14	mO_376(V)_gND3(187-230)	1552	1401	0.0	expressed	30	ATATA	79	4	extenderA	234	6	234	ND3-V-234
1097	mO_377	I	coding	40	34	268	308	A6_v1	A6	115	155	uuuuAuuGuGuAuuuuAAUuGuuuAAuGuuGAuuuuuGAu	AAGAUAGUGUAUAGAAUUGACAGAUUGCAACUAAAAACUA	||:|||::::|||:||||:|||:|||:|||||||||||||	0	13	mO_377(I)_gA6_v1(116-155)	3628	3497	0.0	expressed	30	ATACA	75	4	extenderA	159	3	159	A6_v1-I-159
1098	mO_377	I	coding	40	34	268	308	A6_v2	A6	115	155	uuuuAuuGuGuAuuuuAAUuGuuuAAuGuuGAuuuuuGAu	AAGAUAGUGUAUAGAAUUGACAGAUUGCAACUAAAAACUA	||:|||::::|||:||||:|||:|||:|||||||||||||	0	13	mO_377(I)_gA6_v2(116-155)	3628	3497	0.0	expressed	30	ATACA	75	4	extenderA	159	3	159	A6_v2-I-159
1099	mO_377	II	coding	43	38	424	467	ND8_v1	ND8	198	241	UuAUUGGuGuGGuuuAGAGCGuuGuAuuGCuuGuCGuuuAuGu	AAUAGCUGUAGUGAAUCUUGGAAUAUGACGAACAGCAAAUACA	||||:|:::|.::|||||:|.||:||:||||||||||||||||	2	16	mO_377(II)_gND8_v1(199-241)	283	216	7.898577469681829e-197	expressed	30	ATATA	88	8	extenderA	249	9	251	ND8_v1-II-251
1100	mO_377	II	coding	43	38	424	467	ND8_v2	ND8	198	241	UuAUUGGuGuGGuuuAGAGCGuuGuAuuGCuuGuCGuuuAuGu	AAUAGCUGUAGUGAAUCUUGGAAUAUGACGAACAGCAAAUACA	||||:|:::|.::|||||:|.||:||:||||||||||||||||	2	16	mO_377(II)_gND8_v2(199-241)	283	216	7.898577469681829e-197	expressed	30	ATATA	88	8	extenderA	249	9	251	ND8_v2-II-251
1101	mO_377	IV	coding	42	35	633	675	CR4	CR4	294	336	uGuGuuuuuuGuGuuGUUGuuuuuAUUuGGuuuGuuuGGuuu	AUAUAGAAGAUAUAGUGACAAGAAUAAGUCGAACAAACCAAA	|:|:|:||:|:|:|:::||||:|||||::|:|||||||||||	0	11	mO_377(IV)_gCR4(295-336)	2479	2367	0.0	expressed	31	ATATA	80	4	extenderA	340	16	341	CR4-IV-341
1102	mO_378	I	coding	35	41	262	297	CR4	CR4	384	419	uAuGUuGUuuuuuGuuuuGGGUGGuuuuuuuGuuu	AUGUAUUAAGAGAUAAAGCCUACCAGAGAAACAAA	||::|.:||:|:|:|||:||:||||:|:|||||||	1	7	mO_378(I)_gCR4(385-419)	2390	2285	0.0	expressed	31	ATATA	80	10	extenderA	429	21	431	CR4-I-431
1103	mO_378	V	coding	41	37	805	846	ND7	ND7	1034	1075	GuuAuuAUGuuuuuGuGuuGGuuuAuGuuCUCGuuuACGuu	UAAUAGUGUAGAAGCGUAGUUAAAUAUGGGAGUAAAUGCAA	:||||:|::|:||:|::|:::|||||:::|||:||||||||	0	8	mO_378(V)_gND7(1035-1075)	706	663	0.0	expressed	31	ATATA	79	6	extenderA	1081	53	1082	ND7-V-1082
1104	mO_379	I	template	41	36	255	296	COX3	COX3	214	255	AuuuGuuuGuuGuuGuuAuuGuuAGAuuuGuuuuGuGAuuu	UAAAUGGAUAGUAGUAAUGACAGUCUAGACAUAACACUAAA	||||:::|:|::|::|||:|||:||||:|||.|||||||||	1	9	mO_379(Ia)_gCOX3(215-255)	758	724	0.0	expressed	32	ATATA	73	4	extenderA	259	13	261	COX3-It-261
1105	mO_379	II	coding	45	35	420	465	ND7	ND7	591	636	AuGGAuuGuuAuGAuuuGuuAuuuGuGGGuAAUCGuuuAUuuuAu	UAUUUAGUAGUAUUAGAUAGUAAGUGUCCAUUAGCAAAUAAAAUA	||::||::|:||:||:|:|:|||::::||||||||||||||||||	0	18	mO_379(II)_gND7(592-636)	496	465	0.0	expressed	31	ATATA	81	4	extenderA	640	28	640	ND7-II-640
1106	mO_379	IV	coding	44	37	628	672	COX3	COX3	177	221	uGAuuGuGGuuuuAuuuuuuuuuuuGuuGGuuuuuGuAuuuGuu	AUUAAUGUUAGAAUAAGGAAGAGAGCAACCGAAGACAUAAACAA	|:|||::::|:|||||::||:|:|:|||||:||:||||||||||	0	10	mO_379(IV)_gCOX3(178-221)	172	160	7.400462812699146e-176	expressed	31	ATATA	80	6	extenderA	227	10	234	COX3-IV-234
1107	mO_381	I	coding	37	36	214	251	COX3	COX3	434	471	uAuuAuGuGAuuAuGGuuuuGuuuuuuAuuGGUAuuu	AUAGUGCAUUGAGACUAAGACGGAAGAUAACCAUAAA	|||:|:||:|:|.||:||:||::||:|||||||||||	1	11	mO_381(I)_gCOX3(435-471)	184	181	7.139249813755814e-213	expressed	31	ATATT	78	5	extenderA	476	29	477	COX3-I-477
1108	mO_381	II	coding	32	49	445	477	CR4	CR4	508	540	AUuuAuAUGCGuuuuuuAuuuuAGAuAAUuAu	UAAAUGUAUGUAGAGAGUGAAGUCUAUUAAUA	|||||:||:|:|:|:|:|:||:||||||||||	0	10	mO_381(II)_gCR4(509-540)	22	17	6.291335552741549e-17	expressed	30	AAATT	82	19	extenderA	559	27	559	CR4-II-559
1109	mO_381	IV	coding	43	35	627	670	COX3	COX3	234	277	GuuAGAuuuGuuuuGuGAuuuuuuACGuGGuuuAuuuGAuuuu	UAAUUUAAGUGAGACGUUAGAAGAUGCGGCAGAUAAACUAAAA	:|||:|||:::|:||::||:||:||||:.||:|||||||||||	1	11	mO_381(IV)_gCOX3(235-277)	1688	1468	0.0	expressed	31	ATACA	79	4	extenderA	281	15	289	COX3-IV-289
1110	mO_382	IV	coding	28	50	648	676	ND3	ND3	155	183	uCGuGuGGUUuGuAuGAuAuGAAUuCAC	AGUGUAUUAGAUAUGCUAUGUUUAAGUG	||:::|::|:|:||:||||::|||||||	0	7	mO_382(IV)_gND3(156-183)	241	215	9.046452366762436e-226	expressed	31	ATATG	85	19	extenderA	202	4	205	ND3-IV-205
1111	mO_382	Orphan	coding	29	0	513	542	CYB	CYB	32	61	uAuGuuuCGuuGuAGAuuuuuAuuAuuuu	GUAUAGAGUGGUAUUUGGAAGUAAUAAAA	:||:|:||::::||:|::||:||||||||	0	8	mO_382(Orphan)_gCYB(33-61)	3	3	0.00024297062399999996	non-expressed	-11	AATGA	16	11	extenderA	72	1	72	CYB-Orphan-72
1112	mO_383	I	coding	25	40	286	311	COX3	COX3	307	332	uuuuuAuGGuuuuuAuGuAGUGAGu	AGAGAUACUGAAUAUACAUCACUCA	|:|:||||::||.||||||||||||	1	12	mO_383(I)_gCOX3(308-332)	8	0	0.9999999999999999	non-expressed	0			40	extenderA	372	19	345	COX3-I-345
1113	mO_383	III	coding	41	40	488	529	A6_v1	A6	216	257	uGuGGuuuAuGuuGuuuAAuuuAuAuAGuuuGAUUUUGuAu	GUAUUAAAUGUAGCAAGUUAGAUAUAUUAGACUAAAACAUA	::|::||||::|:|||:|||:||||||:|:|||||||||||	0	11	mO_383(III)_gA6_v1(217-257)	6320	6141	0.0	expressed	31	ATATA	80	9	extenderA	266	9	266	A6_v1-III-266
1114	mO_383	III	coding	41	40	488	529	A6_v2	A6	216	257	uGuGGuuuAuGuuGuuuAAuuuAuAuAGuuuGAUUUUGuAu	GUAUUAAAUGUAGCAAGUUAGAUAUAUUAGACUAAAACAUA	::|::||||::|:|||:|||:||||||:|:|||||||||||	0	11	mO_383(III)_gA6_v2(217-257)	6320	6141	0.0	expressed	31	ATATA	80	9	extenderA	266	9	266	A6_v2-III-266
1115	mO_383	IV	coding	47	37	641	688	A6_v1	A6	134	181	uGuuuAAuGuuGAuuuuuGAuuuuuuAuuAuuuuGuuuGUUUGAuuu	AUAAAUUAUGGUUAGAAGUUGGGAAAUAAUGGAACAAGCAAACUAAA	|:||||||::::||:||::|:::|||||||::|||||:|||||||||	0	9	mO_383(IV)_gA6_v1(135-181)	233	195	7.108266878906908e-193	expressed	31	ATATA	80	6	extenderA	187	5	187	A6_v1-IV-187
1116	mO_383	IV	coding	47	37	641	688	A6_v2	A6	134	181	uGuuuAAuGuuGAuuuuuGAuuuuuuAuuAuuuuGuuuGUUUGAuuu	AUAAAUUAUGGUUAGAAGUUGGGAAAUAAUGGAACAAGCAAACUAAA	|:||||||::::||:||::|:::|||||||::|||||:|||||||||	0	9	mO_383(IV)_gA6_v2(135-181)	233	195	7.108266878906908e-193	expressed	31	ATATA	80	6	extenderA	187	5	187	A6_v2-IV-187
1117	mO_384	I	coding	49	34	249	298	A6_v1	A6	106	155	uAGGuuAuGuuuuAuuGuGuAuuuuAAUuGuuuAAuGuuGAuuuuuGAu	AUUUAAUAUAGAAUAAGAUAUGGAGUUAACGAAUUAUAACUAAAAACUA	||::||||:|:|||||.|:||::|:|||||:|||||:||||||||||||	1	12	mO_384(I)_gA6_v1(107-155)	20	12	2.7329948725844627e-10	expressed	30	ATATA	83	4	extenderA	159	3	159	A6_v1-I-159
1118	mO_384	I	coding	49	34	249	298	A6_v2	A6	106	155	uAGGuuAuGuuuuAuuGuGuAuuuuAAUuGuuuAAuGuuGAuuuuuGAu	AUUUAAUAUAGAAUAAGAUAUGGAGUUAACGAAUUAUAACUAAAAACUA	||::||||:|:|||||.|:||::|:|||||:|||||:||||||||||||	1	12	mO_384(I)_gA6_v2(107-155)	20	12	2.7329948725844627e-10	expressed	30	ATATA	83	4	extenderA	159	3	159	A6_v2-I-159
1119	mO_384	II	coding	44	36	409	453	ND8_v1	ND8	198	242	UuAUUGGuGuGGuuuAGAGCGuuGuAuuGCuuGuCGuuuAuGuG	AAUAGUGAUAGUAAAUUUUGUAAUAUAGCGAGUAGCAAAUACAC	||||::.|:|.:||||:|:|:||:|||:|||::|||||||||||	2	11	mO_384(II)_gND8_v1(199-242)	207	195	4.9591223935198955e-217	expressed	31	ATATA	79	5	extenderA	247	9	251	ND8_v1-II-251
1120	mO_384	II	coding	44	36	409	453	ND8_v2	ND8	198	242	UuAUUGGuGuGGuuuAGAGCGuuGuAuuGCuuGuCGuuuAuGuG	AAUAGUGAUAGUAAAUUUUGUAAUAUAGCGAGUAGCAAAUACAC	||||::.|:|.:||||:|:|:||:|||:|||::|||||||||||	2	11	mO_384(II)_gND8_v2(199-242)	207	195	4.9591223935198955e-217	expressed	31	ATATA	79	5	extenderA	247	9	251	ND8_v2-II-251
1121	mO_384	IV	coding	44	35	620	664	CR4	CR4	292	336	uuuGuGuuuuuuGuGuuGUUGuuuuuAUUuGGuuuGuuuGGuuu	AAAUGUAAGAGAUAUAGUAACAGAGAUAGAUCAAACAAACCAAA	|||:::||:|:|:|:|::||||:|:|||:|:|||||||||||||	0	13	mO_384(IV)_gCR4(293-336)	827	768	0.0	expressed	30	ATATG	82	5	extenderA	341	16	341	CR4-IV-341
1122	mO_385	I	coding	42	37	253	295	COX3	COX3	151	193	uuAuuGUUUGGuAGuuuuuuAuuuGuuGAuuGuGGuuuuAuu	AAUGGUAGACUAUGGAAGAAUGAACGAUUAACACCAAAAUAA	|||:::|:||:||.:||:|||:|||:|:||||||||||||||	1	14	mO_385(I)_gCOX3(152-193)	9	8	1.9540538413310693e-09	expressed	31	ACATA		6	extenderA	199	9	199	COX3-I-199
1123	mO_385	II	coding	40	39	451	491	ND7	ND7	669	709	uAuGAuuuAGuuuuuAAUAGuuuAAGuGGuGuuuuGuCuC	AUAUUGAGUUAGAGAGUGUCAAAUUUACUGCAAAACAGAG	|||:|:|:|:|:|:|.|:|||||||:||::||||||||||	1	10	mO_385(II)_gND7(670-709)	530	496	0.0	expressed	32	ATATA	81	7	extenderA	716	33	721	ND7-II-721
1124	mO_385	IV	coding	42	36	660	702	ND7	ND7	526	568	UUGAUGAuuuuGuuuuuGGuuuuGuuGAuuuuuuGuuGuuGu	AAUUAUUGAAAUAGAGACUGAAGUAACUAAAGAACAACAACA	||:||:|:|||:|:|:||::||::|||||||:||||||||||	0	10	mO_385(IV)_gND7(527-568)	48	43	1.934666986850999e-46	expressed	31	ATATT	80	5	extenderA	573	25	579	ND7-IV-579
1125	mO_386	I	coding	40	33	222	262	ND8_v1	ND8	209	249	GuuuAGAGCGuuGuAuuGCuuGuCGuuuAuGuGAuuuAAu	UAAAUGUUGUAGCAUAUUGAAUAGUAAAUACACUAAAUUA	:||||.|:|:|:||||.:|||:||:|||||||||||||||	2	15	mO_386(I)_gND8_v1(210-249)	1107	1032	0.0	expressed	31	ATATT	81	2	extenderA	251	10	251	ND8_v1-I-251
1126	mO_386	I	coding	40	33	222	262	ND8_v2	ND8	209	249	GuuuAGAGCGuuGuAuuGCuuGuCGuuuAuGuGAuuuAAu	UAAAUGUUGUAGCAUAUUGAAUAGUAAAUACACUAAAUUA	:||||.|:|:|:||||.:|||:||:|||||||||||||||	2	15	mO_386(I)_gND8_v2(210-249)	1107	1032	0.0	expressed	31	ATATT	81	2	extenderA	251	10	251	ND8_v2-I-251
1127	mO_386	II	coding	42	35	379	421	CR3	CR3	215	257	uAuCAuuuGAuAuGuuGuuAuCAUuuuuAuuAuuGuAuAuAA	AUAGUGAGUUAUAUGGUGAUAGUAGAGAUAAUGACAUAUAUU	|||||:|::||||:::::||||||:|:|||||:|||||||||	0	9	mO_386(II)_gCR3(216-257)	444	417	0.0	expressed	30	ATATA	82	5	extenderA	262	13	262	CR3-II-262
1128	mO_386	IV	coding	45	35	655	700	ND9	ND9	237	282	AuuGAuuuuuGuGGuuuuuGuuuuuGuCGuuuuAuGuuGuuGUAu	UAAUUAAGAGUAUCAGAGAUAGAAGUAGCUAAAUACAACAACAUA	|||:|||:|::|:||:|:|:|:||::|||.|||||||||||||||	1	15	mO_386(IV)_gND9(238-282)	13201	12712	0.0	expressed	32	ATAAT	80	3	extenderA	285	10	291	ND9-IV-291
1129	mO_387	I	coding	39	37	266	305	A6_v1	A6	246	285	uGAUUUUGuAuuAUUGuAuuACUuAUUUGAAuuuGUAUu	AUUGUAGUAUAGUGACAUAGUGAAUAGACUUAAACAUAA	|:|:.|::|||:|:|||||:||||||:||||||||||||	1	12	mO_387(I)_gA6_v1(247-285)	209	189	2.1844489197435172e-201	expressed	30	ATATA	75	7	extenderA	292	13	303	A6_v1-I-303
1130	mO_387	I	coding	39	37	266	305	A6_v2	A6	246	285	uGAUUUUGuAuuAUUGuAuuACUuAUUUGAAuuuGUAUu	AUUGUAGUAUAGUGACAUAGUGAAUAGACUUAAACAUAA	|:|:.|::|||:|:|||||:||||||:||||||||||||	1	12	mO_387(I)_gA6_v2(247-285)	209	189	2.1844489197435172e-201	expressed	30	ATATA	75	7	extenderA	292	13	303	A6_v2-I-303
1131	mO_387	II	coding	29	33	417	446	CR4	CR4	442	471	uuGuuuuuAuuuGuGGuuGuuGuuAuuuu	GACAGAGAUAAGUACCAACAACAAUAAAA	:|||:|:||||::||||||||||||||||	0	16	mO_387(II)_gCR4(443-471)	346	313	0.0	expressed	31	ATAAA	78	2	extenderA	473	23	475	CR4-II-475
1132	mO_387	IV	coding	42	37	704	746	ND9	ND9	268	310	uuAuGuuGuuGUAuAuuuuAuuuuGuuuGuuuuuGuGuGuuC	AAUAUAGUGAUAUAUGGAAUAAGACAGAUAAGAACACACAAG	||||:|:::|:||||::|||||:|||:|:||:||||||||||	0	10	mO_387(IV)_gND9(269-310)	20458	20260	0.0	expressed	31	ATATT	81	6	extenderA	316	12	316	ND9-IV-316
1133	mO_388	I	coding	36	32	272	308	CR3	CR3	103	139	uuAuuuGuuuGuGAUUUGuuuuuAuGuuuGuuAUUU	AAUAGAUAAGCACUAAGCAAGAAUACAGACAAUAAA	||||:|:||:||||||:|||:||||||:||||||||	0	8	mO_388(I)_gCR3(104-139)	221622	218313	0.0	expressed	32	AAATA	79	0	extenderA	139	6	141	CR3-I-141
1134	mO_388	IV	coding	45	36	632	677	A6_v1	A6	353	398	uuuuuGuuuAAuAAuuuGUuAGuuGGuGAuAGuuuuAuGGAuGuu	AAAAGUAAAUUAUGAGACAGUUAGUUACUAUCAAGAUACCUACAA	||||::|||||||.|:|||:|:|:::||||||||:||||||||||	1	10	mO_388(IV)_gA6_v1(354-398)	10006	9421	0.0	expressed	32	ATATA	83	4	extenderA	402	21	403	A6_v1-IV-403
1135	mO_388	IV	coding	45	36	632	677	A6_v2	A6	353	398	uuuuuGuuuAAuAAuuuGUuAGuuGGuGAuAGuuuuAuGGAuGuu	AAAAGUAAAUUAUGAGACAGUUAGUUACUAUCAAGAUACCUACAA	||||::|||||||.|:|||:|:|:::||||||||:||||||||||	1	10	mO_388(IV)_gA6_v2(354-398)	10006	9421	0.0	expressed	32	ATATA	83	4	extenderA	402	21	403	A6_v2-IV-403
1136	mO_388	V	coding	35	43	805	840	ND7	ND7	1034	1069	GuuAuuAUGuuuuuGuGuuGGuuuAuGuuCUCGuu	UAAUAAUGUAGAAAUGUGACUAGAUAUAGGAGCAA	:||||||::|:|||::::||:|:|||:|:||||||	0	6	mO_388(V)_gND7(1035-1069)	22407	20154	0.0	expressed	32	ATATA	79	11	extenderA	1080	53	1082	ND7-V-1082
1137	mO_389	I	coding	37	35	212	249	ND9	ND9	555	592	GuAuGuACGuuuACGAuGuuAuuuuuGuuGuuGCAuA	UGUAUAUGUAGAUGUUAUAAUAGAGACAACAACGUAU	::||:|||:|:|||:||:||||:|:||||||||||||	0	12	mO_389(I)_gND9(556-592)	796	703	0.0	expressed	30	ATATA	81	5	extenderA	597	27	597	ND9-I-597
1138	mO_389	II	coding	42	35	437	479	ND9	ND9	432	474	GuuGGuAAuGAuAuuuuACAUCGuuuAuuuGuuGAuuGGuuu	UAACUGUUAUUAUGAGAUGUAGUAAAUGAGCAACUAACCAAA	:|||::|||:|||:|:||||||:||||:|:||||||||||||	0	12	mO_389(II)_gND9(433-474)	2773	2338	0.0	expressed	31	ATATA	78	4	extenderA	478	20	478	ND9-II-478
1139	mO_391	II	coding	27	52	398	425	ND7	ND7	988	1015	GuAuAUCAuuuGCUUGUGuuGAACACC	UAUAUAGUAGAUGGAUAUGGCUUGUGG	:||||||||:|:|:|:|:::|||||||	0	7	mO_391(II)_gND7(989-1015)	2095	1509	0.0	expressed	30	ATATA	79	22	extenderB	1037	49	1037	ND7-II-1037
1140	mO_392	I	coding	43	36	264	307	ND8_v1	ND8	325	368	AGuuAUCGUCGuuGuAuuuAuuGuGGuuuuuGuAuGCAuGuuu	UUAAUAGUAGUGAUAUGAGUGACAUCAGAAAUAUACGUACAAA	|:|||||:||::|:||:|:|:|||:||:|||:|||||||||||	0	11	mO_392(I)_gND8_v1(326-368)	85	81	4.0216203868200684e-92	expressed	32	ATATA	74	4	extenderA	372	16	373	ND8_v1-I-373
1141	mO_392	I	coding	43	36	264	307	ND8_v2	ND8	325	368	AGuuAUCGUCGuuGuAuuuAuuGuGGuuuuuGuAuGCAuGuuu	UUAAUAGUAGUGAUAUGAGUGACAUCAGAAAUAUACGUACAAA	|:|||||:||::|:||:|:|:|||:||:|||:|||||||||||	0	11	mO_392(I)_gND8_v2(326-368)	85	81	4.0216203868200684e-92	expressed	32	ATATA	74	4	extenderA	372	16	373	ND8_v2-I-373
1142	mO_393	II	coding	43	31	399	442	CR4	CR4	383	426	uuAuGUuGUuuuuuGuuuuGGGUGGuuuuuuuGuuuuuGuuuu	AAUAUGGUAGAAGAUAAGACUCACUAAAGAAACAGAAACAAAA	||||::::|:||:|:||:||:|||:|||:|||||:||||||||	0	8	mO_393(II)_gCR4(384-426)	202	156	4.498725652540774e-144	expressed	31	AAAAC	67	0	extenderA	426	19	426	CR4-II-426
1143	mO_393	IV	coding	42	34	641	683	CR3	CR3	83	125	uuGuACAuuuuuuuuGuuuuuuAuuuGuuuGuGAUUUGuuuu	AAUAUGUGAGAAGGUUAAAAGAUGAGCAAGCACUAAACAAAA	||:||||:|:||::.:||||:||:|:|||:||||||||||||	1	12	mO_393(IV)_gCR3(84-125)	569	488	0.0	expressed	30	ATATA	78	4	extenderA	129	4	130	CR3-IV-130
1144	mO_394	II	coding	41	35	428	469	COX3	COX3	454	495	GuuuuuuAuuGGUAuuuuuuAGAuuuAuuuAAuuuGuuGAu	UAAAGAGUGACUAUAGAGAAUCUAAAUGAAUUAAACAACUA	:|||:|:|:||:|||:|:|||||||||:|||||||||||||	0	13	mO_394(II)_gCOX3(455-495)	88	78	2.5067070288768625e-82	expressed	30	AAATA	78	5	extenderA	500	31	514	COX3-II-514
1145	mO_394	IV	coding	38	35	743	781	RPS12	RPS12	35	73	uAuuGuuuuuuuuGCGuAuGuGAUUUUUGuAuGGuuGu	GUGACAGAGAAGAUGCAUGUAUUAAGAACAUACCAACA	:|:|||:|:||:|:||||::|:|||:||||||||||||	0	12	mO_394(IV)_gRPS12(36-73)	3916	1778	0.0	expressed	31	TTATA	79	4	extenderA	77	1	80	RPS12-IV-80
1146	mO_395	II	coding	37	40	390	427	RPS12	RPS12	89	126	uAuuuGuuuuAuGuuAuuAuAuGAGuCCGCGAuuGCC	AUAAAUGAAGUAUAAUGAGAUAUUCAGAUGCUAACGG	|||||::||:||:|||:|.|||:||||.:||||||||	2	8	mO_395(II)_gRPS12(90-126)	20426	20137	0.0	expressed	31	ATATA	78	9	extenderA	135	4	137	RPS12-II-137
1147	mO_395	IV	coding	41	38	648	689	ND3	ND3	125	166	uuuGAuuGuuuuCGuuGuuGuuuGuGAuuuuCGuGuGGUUu	AAAUUAGUGAAAGUAGUAGUAAGCAUUAAGAGCACACCAAA	|||:||:::||||:|::|::||:||:|||:|||||||||||	0	11	mO_395(IV)_gND3(126-166)	2450	2349	0.0	expressed	32	ATATA	81	6	extenderA	172	3	175	ND3-IV-175
1148	mO_396	II	coding	29	39	388	417	COX3	COX3	613	642	uuGuuuuuGuGAAACCAGuuAUGAGAGUU	AGUAGUGAUGUUUUGGUCAAUAUUCUCAA	|::|:.:|:::|||||||||||:||||||	1	6	mO_396(II)_gCOX3(614-642)	1492	4	1.0	non-expressed	30	ATATA	74	9	extenderA	651	38	655	COX3-II-655
1149	mO_396	V	coding	43	34	806	849	ND9	ND9	489	532	uuGuuGAAGuGuuAUCCAuuAuuuGGuuuGuuuGuAuuGuuAu	AACAGUUUGAUGAUAGGUAAUGAGUCAAGUAAACAUAACAAUA	||||::||.|::|||||||||:|::|||::|||||||||||||	1	13	mO_396(V)_gND9(490-532)	1099	938	0.0	expressed	30	ATATA	78	4	extenderA	536	23	539	ND9-V-539
1150	mO_397	II	coding	30	34	402	432	A6_v1	A6	350	380	uuuuuuuuGuuuAAuAAuuuGUuAGuuGGu	AAAAGUAGUAUAUCAUUAAGCAAUCAACCA	||||:.|::|.||.|||||:||||||||||	3	10	mO_397(II)_gA6_v1(351-380)	322	303	0.0	expressed	31	ATAAC	80	3	extenderA	383	19	383	A6_v1-II-383
1151	mO_397	II	coding	30	34	402	432	A6_v2	A6	350	380	uuuuuuuuGuuuAAuAAuuuGUuAGuuGGu	AAAAGUAGUAUAUCAUUAAGCAAUCAACCA	||||:.|::|.||.|||||:||||||||||	3	10	mO_397(II)_gA6_v2(351-380)	322	303	0.0	expressed	31	ATAAC	80	3	extenderA	383	19	383	A6_v2-II-383
1152	mO_397	IV	coding	40	36	619	659	A6_v1	A6	167	207	uGuuuGUUUGAuuuGuAuuuGuuuGuuGGuuuGuGUUUGu	GCAGGUAGAUUGAGCAUAAGCAGAUAGUCAAACACAAACA	:||:::|:|:|:|:|||||:||:|:|::||||||||||||	0	12	mO_397(IV)_gA6_v1(168-207)	2729	2636	0.0	expressed	31	ATAAT	79	5	extenderA	212	7	212	A6_v1-IV-212
1153	mO_397	IV	coding	40	36	619	659	A6_v2	A6	167	207	uGuuuGUUUGAuuuGuAuuuGuuuGuuGGuuuGuGUUUGu	GCAGGUAGAUUGAGCAUAAGCAGAUAGUCAAACACAAACA	:||:::|:|:|:|:|||||:||:|:|::||||||||||||	0	12	mO_397(IV)_gA6_v2(168-207)	2729	2636	0.0	expressed	31	ATAAT	79	5	extenderA	212	7	212	A6_v2-IV-212
1154	mO_398	II	coding	48	35	412	460	RPS12	RPS12	217	265	uuAGuuAuGUCAuuAuuuAuuAuAGAGGGUGGuGGuuuuGuuGAuuuA	AAUUAAUAUAGUGUUAGAUAGUAUCUUCCGUCACCAUAACAACUAAAU	|||:||||:|||:.||:|||:|||||:||::|||||.|||||||||||	2	11	mO_398(II)_gRPS12(218-265)	0	0		non-expressed				0	extenderA	265	12	270	RPS12-II-270
1155	mO_398	IV	coding	38	31	664	702	COX3	COX3	370	408	uuAuGuuuAuuuuuGuGuuGuGAGuuuGCUUUCGuuuu	GAUAUAGAUAGAGACAUGGCACUUAGACGAAAGCAAAA	:|||:|:|||:|:|||:::||||:|:||||||||||||	0	12	mO_398(IV)_gCOX3(371-408)	0	0		non-expressed				0	extenderA	408	24	408	COX3-IV-408
1156	mO_399	I	coding	42	36	247	289	RPS12	RPS12	119	161	GAuuGCCCAGuuCCGGuAACCGACGuGuAuuGuAuGCCGuAu	UUAAUGUGUUGAGACUAUUGGCUUUACAUGAUAUACGGCAUA	:|||:|.||::||.|:|||||||.:||||:|:||||||||||	3	10	mO_399(I)_gRPS12(120-161)	2694	2008	0.0	expressed	32	ATATA	79	4	extenderA	165	6	166	RPS12-I-166
1157	mO_399	IV	coding	42	35	624	666	COX3	COX3	552	594	UUGGuuuAGGuuuuuuuGuuGUUGuuGuuuuGuAuuAuGAuu	AAUUAGAUUUAGAGAGACAAUAGCAACGAGACAUAAUACUAA	||::|:||::|:|:|:||||:|:||||:|:||||||||||||	0	12	mO_399(IV)_gCOX3(553-594)	6043	3000	0.0	expressed	30	ATACA	79	5	extenderA	599	35	600	COX3-IV-600
1158	mO_399	V	coding	41	35	789	830	ND9	ND9	269	310	uAuGuuGuuGUAuAuuuuAuuuuGuuuGuuuuuGuGuGuuC	AUAUAGUAGUAUGUAGAAUAAGACGGGCAAUAACACACAAG	|||:|::|::||:||:|||||:||:::|||.||||||||||	1	10	mO_399(V)_gND9(270-310)	4955	4655	0.0	expressed	30	ATATA	77	5	extenderA	315	11	315	ND9-V-315
