# Supplementary material for: Organization of minicircle cassettes and guide RNA genes in Trypanosoma brucei
Source: RNA. 2022 Jul;28(7):972–92. doi: 10.1261/rna.079022.121 (PMC9202587; doi:10.1261/rna.079022.121)
Supplement: Supplemental Material [file supp_079022.121_Supplemental_File_S3.csv]

	product	total gRNAs	missing gRNAs	insertions	insertions covered	insertions not covered	deletions	deletions covered	deletions not covered
0	A6_v1	129	0	443	443	0	28	28	0
1	A6_v2	129	0	444	444	0	28	28	0
2	COX3	227	0	547	547	0	41	41	0
3	CR3	50	0	145	145	0	10	10	0
4	CR4	79	0	328	328	0	45	45	0
5	CYB	6	0	34	34	0	0	0	0
6	MURF2	1	1	26	24	2	4	4	0
7	ND3	34	1	210	202	8	13	13	0
8	ND7	190	0	551	551	0	87	87	0
9	ND8_v1	86	2	261	249	12	46	46	0
10	ND8_v2	86	1	260	258	2	47	47	0
11	ND9	80	0	346	346	0	21	21	0
12	RPS12	62	0	131	131	0	28	28	0
13	total	1159	5	3726	3702	24	398	398	0
