# Supplementary material for: Organization of minicircle cassettes and guide RNA genes in Trypanosoma brucei
Source: RNA. 2022 Jul;28(7):972–92. doi: 10.1261/rna.079022.121 (PMC9202587; doi:10.1261/rna.079022.121)
Supplement: Supplemental Material [file supp_079022.121_Supplemental_File_S4.csv]

	mO_name	cassette_label	strand	transcripts_total	transcripts_init_site	p-value	rel_start	init_seq	rel_end	mRNA_name	circle_end	circle_start	gRNA_seq	length	mRNA_end	mRNA_seq	mRNA_start	pairing	type
0	mO_001	II	coding	42	27	1.107754989202216e-22	31	AAATA	77		443	397	UUAAUAAGUGAUAUCUAGUGACAUUUGGAUCUAUAUAUUAAAUAAA	46					non-canonical
1	mO_001	IV	coding	90	81	1.0164128994217124e-86	32	ATATA	80		696	648	UAUGCUGUAUAGUAGUGUUGAUAUUUGAGUCUAGACAAUUAAUAUAUA	48					non-canonical
2	mO_001	V	coding	349	333	0.0	30	ATACA	81	COX3	863	812	UAAUUAGAUUGAAGAAUGUGAUGUUAGACAAGUGAAACUACAAAAUACAUA	51	888	UUUAGuuuGAuuuuuuuuAuuGCGAuuuGuuuAuuuuGAuGuuuuAuGuGu	837	.|||:|:|:|:||:||.:|:|:|:||:||||:|:|||||||||||||||:|	canonical
3	mO_002	I	coding	278	259	3.159589479612514e-284	32	ATATA	82	COX3	269	219	UUAAUAGAGAUAUUUUAGUGAAUGCUCUCGUGUGUAACAAUAAAUAUAUA	50	661	uuuuGuuuuuGuGAAACCAGuuAUGAGAGUUUGCAuuGuuAuuuAuuACA	611	..||:|:|:|:|:|||.||.|||:|||||:.::|||||||||||||....	canonical
4	mO_002	II	coding	64	18	4.5484491925740195e-08	32	ATGAG	87	ND7	472	417	UAAAUGAGUAUGAUUUGUGUGGCUUUGACUCAUAACAA-CAAUAAUAUAUAGAGUA	56	1051	AuuuGCUUGUGuuGAACACCCCAAAGGuGAGuAuuGuuuGuuAuuAUGuuuuuGuG	995	||||:||::|::|:|||||.||.||:.|||||||||||-||||||||:|.|:|...	canonical
5	mO_002	IV	coding	10526	9881	0.0	31	ATATA	82	ND9	721	670	UUAAAAGUGUCAGAGAUAGUAACAGUAGAAUAUAACAACAUAUAAUAUAUA	51	291	GAuuuuuGuGGuuuuuGuuuuuGuCGuuuuAuGuuGuuGUAuAuuuuAuuu	240	:|||||::::||:|:|:|:.|||||:|:||||:||||||||||||.|||.|	canonical
6	mO_003	I	coding	482	439	0.0	31	ATAAA	67		234	198	CAGUAUAUGCUCCCUAGAUAAACGGGAGUAUAAAUA	36					non-canonical
7	mO_003	II	coding	2194	2108	0.0	31	AAATA	75		435	391	UUAAAUGUAUAUGGAAGUGACUUUUUGAGAUGUGUAUAAAUAAA	44					non-canonical
8	mO_003	IV	coding	1195	1019	0.0	31	ATATT	84		725	672	UAAUUAUGAUAGAGUGUCAGAUUGAUUUAGUGAUAUAUGUGAAAUUAUUUAUA	53					non-canonical
9	mO_003	V	coding	8705	8560	0.0	30	ATATA	80	COX3	884	834	UAAAUUAGAUUAGAGAAAAUAGUGCUAGAUAGAUAAAACUACAAUAUAUA	50	886	AUUUAGuuuGAuuuuuuuuAuuGCGAuuuGuuuAuuuuGAuGuuuuAuGu	836	|||||:|:|:||:|:||||||::||||:|:|:||||||||||||.|||:|	canonical
10	mO_004	I	coding	76	71	3.8439218251909776e-79	30	ATATA	79	ND8_v1	259	210	UAUGAUAGUUAAAUGUGUAGCUUAAUUGGUGACAAUCAAAUAAUAUAUA	49	177	uuACuAUUUGuuuACCCAuuGAGuuAACCAuuGuuAGuuuAuuGGuuCG	128	.||||||:.:|||||.|||:||:|||||||:||||||||||||:..|..	canonical
11	mO_004	I	coding	76	71	3.8439218251909776e-79	30	ATATA	79	ND8_v2	259	210	UAUGAUAGUUAAAUGUGUAGCUUAAUUGGUGACAAUCAAAUAAUAUAUA	49	177	uuACuAUUUGuuuACCCAuuGAGuuAACCAuuGuuAGuuuAuuGGuuCG	128	.||||||:.:|||||.|||:||:|||||||:||||||||||||:..|..	canonical
12	mO_004	II	coding	2132	1773	0.0	31	ATACA	81	ND7	417	367	UAUAUAGUAGAUAGCAUAGAAGUGUCACUUAAGUAACAAAUAUAUACAUA	50	161	uuAuGuuGuuuAuuGuAuuuuuGuGGuGAAuuuAuuGuuuAUAUUGAUuG	111	.|||:|::|:|||:||||:||::::|||||||:|||||||||||...|..	canonical
13	mO_004	IV	coding	1062	1029	0.0	30	ATATA	80	RPS12	706	656	UAUAAUAGAAGAAGCAGUGAAAUGAUUGGAUCAAUACAGUAAUAAAUAUA	50	239	GCGuuGuuuuuuuuGuuGuuuuAuuGGuuuAGuuAuGUCAuuAuuuAuuA	189	:.:||:|:||:||:||:::||||:|::::|||||||||||||||||||..	canonical
14	mO_004	V	coding	8679	8333	0.0	32	ATATA	81	ND8_v1	865	816	UUAAUGAUGUAGAUAUGUAGAUUUCUUUGAGAUACCACUUUAAUAUAUA	49	567	AuuuAuuGUGuuuAuGuAuuuAAAGAAAuuCuAUGGUGAAAUUAAAUUU	518	|.|||:|:::|:|||::||:||||||||:|||||||||||||||.||.|	canonical
15	mO_004	V	coding	8679	8333	0.0	32	ATATA	81	ND8_v2	865	816	UUAAUGAUGUAGAUAUGUAGAUUUCUUUGAGAUACCACUUUAAUAUAUA	49	565	AuuuAuuGUGuuuAuGuAuuuAAAGAAAuuCuAUGGUGAAAUUAAAUUU	516	|.|||:|:::|:|||::||:||||||||:|||||||||||||||.||.|	canonical
16	mO_005	I	coding	122	95	5.376108489348865e-89	31	AAAAC	74		321	278	UCAUAAGAGUAAUUGAUAGAAAAGAGUAUGCGAACUAACAAAA	43					non-canonical
17	mO_005	II	coding	16023	15089	0.0	30	ATATA	79	A6_v1	466	417	UAUUUAGAGAGUAGCAAAGACAGUAAGUAGAUCAAAACAUAAAUAUAUA	49	747	AuGGAuuuuuuGuuGuuuuuGuuGuuuGuuuAGuuuuGuAuuuuGAuuu	698	||::||:|:|::|:||||:|||::||::|:|||||||||||||..||.|	canonical
18	mO_005	II	coding	16023	15089	0.0	30	ATATA	79	A6_v2	466	417	UAUUUAGAGAGUAGCAAAGACAGUAAGUAGAUCAAAACAUAAAUAUAUA	49	747	AuGGAuuuuuuGuuGuuuuuGuuGuuuGuuuAGuuuuGuAuuuuGAuuu	698	||::||:|:|::|:||||:|||::||::|:|||||||||||||..||.|	canonical
19	mO_005	IV	coding	14762	11811	0.0	32	ATATA	72	ND7	760	720	UAUGUUGGAAUCUAAGUUCGAUAGACAGAGGCAAUAUAUA	40	434	GuAuGGuuuuGGAuuuAGGuuGuuuGuCUCCGuuGUUAuG	394	:||:::::||:||||:|:|:|:|:||||||||||:|....	canonical
20	mO_006	II	coding	3216	2889	0.0	32	ATAAA	84	COX3	453	401	UUUAAUAGUAUAUGCUUAGAUGUGAAACAGAAGAGUAUAACACAAACAAAUA	52	821	AAuuuuuuGuGuAuGGAuACACGuuuuGuuuuuuuGuAuuGuGuuuGuuuAu	769	||.||.|::|:||:|:||..||::|||||:||:|::||||||||||||||||	canonical
21	mO_006	IV	coding	1012	994	0.0	31	ATATA	80	COX3	704	655	UAUAUUGAAGUAAAAGAGAGAGUAGCCAAAGACAUGAACAAACAAUAUA	49	229	uuGuGGuuuuAuuuuuuuuuuuGuuGGuuuuuGuAuuuGuuuGuuGuuG	180	.|:|:::||:|||||:|:|:|::|:|||||:||||:|||||||||:|..	canonical
22	mO_006	V	coding	503	433	0.0	30	AAAGA	79	ND3	869	820	AUUAUAGUGAGAUGGAAGUAAUAUCAAGAGAUAAAAACAUCAAAAGAAA	49	328	uAGuGuuGuuuuAuuuuuGuuAUGGuuuuuuGUUUUuGuGGuuuuuGuu	279	||:|:|:::|:||::||::||||:|||:|:|:|||||||:|||||:.||	canonical
23	mO_007	I	coding	1931	1550	0.0	31	AAATC	74		296	253	UGUCAUAGAAUGUACAUCAAUAGCAGCUGAACAAAACACUAAA	43					non-canonical
24	mO_007	IV	coding	31544	30458	0.0	30	ATATT	77	COX3	702	655	UAAUGAAUUAAGAGAUAGUCAAGAGCAUAGACAAACAACAUAUUAUA	47	234	uuuAuuuuuuuuuuuGuuGGuuuuuGuAuuuGuuuGuuGuuGuuAuu	187	.|||:||..||:|:|:|::|||:|:||||:||||||||||......|	canonical
25	mO_007	V	coding	31368	29488	0.0	31	ATATA	78	ND3	868	821	UUAUAAUAGAAUGAAGAUGAUACUAGAAGACAAAA-CACCAAUAUAUA	48	328	AGuGuuGuuuuAuuuuuGuuAUGGuuuuuuGUUUUuGuGGuuuuuGuu	280	|:|:||:|:|||:||:|::||||:|:||:||||||-||||||.|...|	canonical
26	mO_008	I	coding	223	200	3.0315119938370515e-211	32	ATATA	80	ND8_v1	278	230	UUAAAUGUAUUGAAUUAAGUGAGAUUAGAUCGUAAC-UACAAGUAUAUA	49	281	CGuuuAuGuGAuuuAAuuuGCCCuAGuuuAGCAuuGGAuGUUCGuGuuG	232	.:||||::|:|:||||||::|.|||:|:||||||||-||||||:|:|..	canonical
27	mO_008	I	coding	223	200	3.0315119938370515e-211	32	ATATA	80	ND8_v2	278	230	UUAAAUGUAUUGAAUUAAGUGAGAUUAGAUCGUAAC-UACAAGUAUAUA	49	281	CGuuuAuGuGAuuuAAuuuGCCCuAGuuuAGCAuuGGAuGUUCGuGuuG	232	.:||||::|:|:||||||::|.|||:|:||||||||-||||||:|:|..	canonical
28	mO_008	II	coding	1142	1009	0.0	31	ATATT	81	ND8_v1	433	383	UACUAUAGUAAAUGUCGCGUCAUAAUGGAUAGCAUAUACACUAAAUUAUA	50	251	UUGGuGuGGuuuAGAGCGuuGuAuuGCuuGuCGuuuAuGuGAuuuAAuuu	201	.||:|:|.:||||.||||:.|||||:|:|:||||.|||||||||||||.|	canonical
29	mO_008	II	coding	1142	1009	0.0	31	ATATT	81	ND8_v2	433	383	UACUAUAGUAAAUGUCGCGUCAUAAUGGAUAGCAUAUACACUAAAUUAUA	50	251	UUGGuGuGGuuuAGAGCGuuGuAuuGCuuGuCGuuuAuGuGAuuuAAuuu	201	.||:|:|.:||||.||||:.|||||:|:|:||||.|||||||||||||.|	canonical
30	mO_008	IV	coding	37872	37560	0.0	30	ATATA	79		657	608	UCUAUAGAAGUAAAGAAAUAGAGAUGGAUAGGUAACAAUAACAAAUAUA	49					non-canonical
31	mO_009	I	coding	51	48	2.532200620407011e-54	30	ATATA	63	ND9	264	231	UGACGUUACUGGUCAAUAACUAACUAAAAUAUA	33	250	AuuGUUGuGAUUuGuuAuuGAuuGAuuuuuGuG	217	|:||:.:|||::.||||||||||||||||....	canonical
32	mO_009	II	coding	28	27	7.747463724454739e-32	31	ATATA	81	COX3	474	424	AAAUAUGUAGAUAGAUUAAGAGACAUAUACCUAUAGUGCAAAACAAUAUA	50	803	uuuAuGCGuuuGuuuAAuuuuuuGuGuAuGGAuA-CACGuuuuGuuuuuu	754	|||||:|:|:|:|:|||||:|:|||:||||||||-|||||||||||.|.|	canonical
33	mO_009	IV	coding	81	72	2.6175963286894156e-76	30	ATATA	77		692	645	UUGGAAUUAAUGGCUAGUCAAUUGAAUAUAACCAUCAAACAUAUAUA	47					non-canonical
34	mO_010	I	coding	2027	1904	0.0	31	ATATA	82	A6_v1	299	248	UAUAAAAGUAGAUGAUAGAAUAUACAGAGAUAUAAGCAACCUAAAUAUAUA	51	649	uuGuuuuuGuuuAuuAuuuuAUGuGuuuuuAuAUUuGuuGGAuuuAUUuGC	598	.|:||||::|:||:|||:||||:|||:|:||||||:|||||||||||.|:.	canonical
35	mO_010	I	coding	2027	1904	0.0	31	ATATA	82	A6_v2	299	248	UAUAAAAGUAGAUGAUAGAAUAUACAGAGAUAUAAGCAACCUAAAUAUAUA	51	649	uuGuuuuuGuuuAuuAuuuuAUGuGuuuuuAuAUUuGuuGGAuuuAUUuGC	598	.|:||||::|:||:|||:||||:|||:|:||||||:|||||||||||.|:.	canonical
36	mO_010	II	coding	517	503	0.0	30	ATATA	80	COX3	456	406	UAAUUUAGUGAGUAACUUUGAAUGAACGAAUAAUAAACCAUCAAAAUAUA	50	173	GuuAuuuuGuuuGuuGGGAuuuAuuuGuuuAuuGUUUGGuAGuuuuuuAu	123	:|||..|:::|::|||::|:|||:|||:|||||:||||||||||||.|||	canonical
37	mO_010	IV	coding	111	96	1.1255244973980683e-98	30	ATATA	80	ND9	712	662	AUUAUAGUAUGUAGAAAUAGCGACUUUGAGCUUACAAAACUAAAUAUAUA	50	422	uuuuGUuAuGCGuuuuuGuuGuuGGAACGCGAAuGUuuuGAUUUGuuuGG	372	|..|:|:||:|:|:|||:|:|:||:|||.|||||||||||||||:|.|:.	canonical
38	mO_011	I	coding	6522	5911	0.0	32	ATATA	79	ND8_v1	276	229	UAAAGUGUCUAUAGAGAUGUAGUUCAGUAGCAGCAACAUAAUAUAUA	47	349	GuuuuGCGGAuuGAuuuACAuuGAGuuAUCGUCGuuGuAuuuAuuGu	302	:|||::|:|||...|:|||||::|||:||||||||||||||...|:|	canonical
39	mO_011	I	coding	6522	5911	0.0	32	ATATA	79	ND8_v2	276	229	UAAAGUGUCUAUAGAGAUGUAGUUCAGUAGCAGCAACAUAAUAUAUA	47	349	GuuuuGCGGAuuGAuuuACAuuGAGuuAUCGUCGuuGuAuuuAuuGu	302	:|||::|:|||...|:|||||::|||:||||||||||||||...|:|	canonical
40	mO_011	II	coding	934	866	0.0	31	ATATA	83	ND9	438	386	UUAAAUAAAGUGUAGUAAGUGAAGAUAGAGAGCCUGACACAAAAUCAAUAUA	52	368	GuuuuGuuuuGuGUUGuuuGUuuuuAuuuuuuGGAuuGuGuuuuAGuuuuAG	316	:.|||:|||::::|::||:::||:|||:|:|:|||:||||||||||||.||.	canonical
41	mO_011	IV	coding	22400	21650	0.0	31	ATATA	81	RPS12	679	629	UAUGUAGUGAAAAGAGCAAUAGAAUAGUCAGAUUAAUACAGUAAUAUAUA	50	237	uuGCGuuGuuuuuuuuGuuGuuuuAuuGGuuuAGuuAuGUCAuuAuuuAu	187	.|:|:|:::||||:|:|||:|:||||::||:||:||||||||||||.|||	canonical
42	mO_012	I	coding	228	219	3.060504112651039e-249	31	ATAAA	78	ND9	246	199	UCUAUAGAGUAUAUGUGCGAAUGUUACAAUAGAAACAACAAUAAAUA	47	593	GAGGAGAUAGuAuGuACGuuuACGAuGuuAuuuuuGuuGuuGCAuAC	546	:.:.|..|.:|||::|||:||||:|||||||:|||||||||:..||.	canonical
43	mO_012	II	coding	781	761	0.0	30	ATATA	77	ND9	469	422	UUAAUUAUUGUUAUAGAAUGUAGCAGAUAAGUGACUAACCAAAUAUA	47	478	uGuuGGuAAuGAuAuuuuACAUCGuuuAuuuGuuGAuuGGuuuuuuG	431	.:||::|||::||||:|||||||||:||||:::||||||||||.|..	canonical
44	mO_012	IV	coding	1517	1369	0.0	31	ATATA	80	ND7	658	609	UAAUUAUUAGUGAAUAGAAUAAAUGCAAGUGUAUCAAACAGUAAAUAUA	49	664	GuGGGuAAUCGuuuAUuuuAuuuGCGuuuGCGuGGuuuGuCAuuuuuuG	615	:|.::|||||::||||:||||||:||||::|:|:|||||||||||.|..	canonical
45	mO_013	I	coding	47	38	1.2576414541053653e-37	30	ATACT	58		236	208	CUCCCAAUACUAAGGGAGAAAUGUCAUA	28					non-canonical
46	mO_013	II	coding	63	35	7.027758910239259e-26	30	AAAAT	71		436	395	UAUAUUAUAGAAUAAGAUUAUAGAUUGAAUGUGAAUUAAAA	41					non-canonical
47	mO_013	IV	coding	711	669	0.0	31	GTACT	80	RPS12	705	656	UUAUAGUAUAUUAAUGACAGAUGCUAAGCAAGGUAAACAAAAUAUCAUG	49	106	AUUUUUGuAuGGuuGuuGuuuACGuuuuGuuuuAuuuGuuuuAuGuuAu	57	|.|.|::|||::||::|||:||||.||:|||::|||||||||||:.||:	canonical
48	mO_013	V	coding	22	21	1.03113769334588e-24	31	AAAAC	75	A6_v1	853	809	UAUAUAUGAAUAAGUUUGAAUAUAAGCAAUAGAACAUAACAAAA	44	304	UGuAuuACUuAUUUGAAuuuGUAUuuGuuGuuuuGuAuuGuuuu	260	.....||||||||::||:||:||||:|||:|:||||||||||||	canonical
49	mO_013	V	coding	22	21	1.03113769334588e-24	31	AAAAC	75	A6_v2	853	809	UAUAUAUGAAUAAGUUUGAAUAUAAGCAAUAGAACAUAACAAAA	44	304	UGuAuuACUuAUUUGAAuuuGUAUuuGuuGuuuuGuAuuGuuuu	260	.....||||||||::||:||:||||:|||:|:||||||||||||	canonical
50	mO_014	I	coding	609	575	0.0	30	ATACA	77	ND8_v1	317	270	UUAAUGUAUUAAGUUAGAUGGUAUCGAAUAGUAACCUACAAGACAUA	47	280	GuuuAuGuGAuuuAAuuuGCCCuAGuuuAGCAuuGGAuGUUCGuGuu	233	:.|||::|:|||:|||:|:||.|||:|||.||||||||||||....|	canonical
51	mO_014	I	coding	609	575	0.0	30	ATACA	77	ND8_v2	317	270	UUAAUGUAUUAAGUUAGAUGGUAUCGAAUAGUAACCUACAAGACAUA	47	280	GuuuAuGuGAuuuAAuuuGCCCuAGuuuAGCAuuGGAuGUUCGuGuu	233	:.|||::|:|||:|||:|:||.|||:|||.||||||||||||....|	canonical
52	mO_014	II	coding	330	322	0.0	32	ATACA	78	CR3	472	426	UUAAAGUGCAGUGAAAAAGUAAUAUAAAUUAACAAACCAAAACAUA	46	67	AUAUAUAAAuuAuuuuuACAuuAuGuuuGAUUGuuuGGuuuuGuuG	21	|..|.:|..|:|:||||.||||||:|||:|||||||||||||||..	canonical
53	mO_014	V	coding	41	38	1.4481862131470438e-42	32	ATATA	80	COX3	824	776	AUAUAUGGUAGAAAAGAGAUAUAGAAACGAAGCAACAUAUAAUAUAUA	48	69	UGAAUAuAuuAAuuuuuuuAuGuuuuuGuuuCGuuGuAuAuuuGuuGG	21	|:.|||:..|..|||:|:|||:|:||||:|||||||||||||...|:.	canonical
54	mO_015	I	coding	106	77	2.336467981741041e-68	32	AAAAC	78	COX3	284	238	UAUAUAUGGUAAUUAGAGAGACGAGGUAUAAAGACCAAAUCCAAAA	46	566	GGuuuAuuuGuuAAuuuuuuuGuuuuGuGUUUUUGGuuuAGGuuuu	520	:..|...:::|||||:|:|:||:|:::|:|||:|||||||||||||	canonical
55	mO_015	II	coding	132	98	3.8079695127012495e-88	31	AAAAT	71		449	409	UUUAUAGGUGUAAUGAUAUAGACUUUAGAGGUAUAUAAAA	40					non-canonical
56	mO_015	IV	coding	1127	987	0.0	31	ATATA	79	ND7	717	669	UAUAUUUAGAUAAUUGAGCAUUCGUUACAGAGAUACAACCAUUAUAUA	48	889	GuAuGAGuuuGuuGAuuuGuAAGCAAuGuuuuuuuGuuGGuuuuuuuG	841	:|||:|:|:|:||:|:|:|||||||||||:|:|.|||||||..|.|..	canonical
57	mO_015	V	coding	135	78	1.5757070294434894e-57	31	ATTAC	84	ND7	875	822	UAUUAGUAAUAAGUAGUGAUGUGAUACGUGAAUAUGCAGAUAAUUAAACAUUA	53	357	uGCGAuGuuGuuuGuCGuuACGuuGuGCAuuuAuGCGuuuAuuAAuuGuAGAA	304	...:.::||:||::||::|||::|:||||:||||:|||:||||||||...:|.	canonical
58	mO_016	I	coding	3063	2948	0.0	30	ATACT	78	RPS12	301	253	UAUUCAGUGUUAGUAGAUUGAGGCUAUUGGUUGCACAUAACAUUCAUA	48	158	uGAGuCCGCGAuuGCCCAGuuCCGGuAACCGACGuGuAuuGuAuGCCG	110	..|:..|:|:||::.|.|::||||:|||||:||||||||||||.|...	canonical
59	mO_016	II	coding	866	789	0.0	31	ATATA	83	COX3	459	407	UUAAUAGAGUGAAUAGUCUUGAAUAGAUAAAUGACAAACCAUCAAAUAUAUA	52	174	GGuuAuuuuGuuuGuuGGGAuuuAuuuGuuuAuuGUUUGGuAGuuuuuuAuu	122	::||||:|:::||:|::|:|:||||:|:||||:|||||||||||||.|...|	canonical
60	mO_016	IV	coding	2326	2195	0.0	30	ATATA	79	ND7	728	679	UUAAUAGAUGACAUUUAGAUACUGCUUGAGUAACAAAUAUAACUAUAUA	49	163	uGuuGuuuAuuGuAuuuuuGuGGuGAAuuuAuuGuuuAUAUUGAUuGuA	114	.:||:|:||:||||..|:|:||::|||:|:|||||||||||||||....	canonical
61	mO_017	I	coding	16	15	1.2703003757936212e-17	31	AAAAC	75	CR4	318	274	UUAUAUAGAAUAUAGUGAAAGACUAAGUGAAAGAUACAACAAAA	44	395	GUUGuGuuuuGuGuuAuuuuuuGAuuuAuuuuuuAuGUuGUuuu	351	:.|:|:|:||:|:|:|:|||:|||||:|:|||:|||||||||||	canonical
62	mO_017	II	coding	285	278	2.08e-322	31	ATATA	57	ND7	460	434	UCUAUAGGAACUAC-AAAACAUAUAUA	27	545	AGGuAUUCUUGAUGAuuuuGuuuuuGG	518	||:|||:|||||||-||||||.|.|:.	canonical
63	mO_017	IV	coding	481	423	0.0	32	ATATA	66	A6_v1	685	651	AGUAGCUGUAGAAAUGCAGACAAAACAUUAUAUA	34	489	uuGuCGACGuuuuuGCGuuuGUUUUGuAAuuuAu	455	|::|||||:|:|||:|||:|||||||||||.|||	canonical
64	mO_017	IV	coding	481	423	0.0	32	ATATA	66	A6_v2	685	651	AGUAGCUGUAGAAAUGCAGACAAAACAUUAUAUA	34	489	uuGuCGACGuuuuuGCGuuuGUUUUGuAAuuuAu	455	|::|||||:|:|||:|||:|||||||||||.|||	canonical
65	mO_018	I	coding	1174	940	0.0	32	AAATA	78	COX3	283	237	UAAAUAUAGUGGAUAGUAGAUCGUCAAGAGAUAAACAACUAAUAAA	46	186	GAuuuAuuuGuuuAuuGUUUGGuAGuuuuuuAuuuGuuGAuuGuGG	140	:.||...|::::|||::|:|:|:||||:|:||||||||||||:|..	canonical
66	mO_018	II	coding	9205	7174	0.0	31	AAAAC	72	ND7	460	419	UUAAUAGUGUCAAUAGAAUAUGUAGACUGAGAGUACCAAAA	41	515	uuAuGUUGuGGuuGuCGuAuGCAuuuGGCUUUCAuGGuuuu	474	...|:|::::|||:||.|||:|||:||:||:||||||||||	canonical
67	mO_018	IV	coding	1094	1049	0.0	30	ATATA	79	ND8_v1	671	622	AUUAAUAGUAGCAGCGUAAAUGACAUUAAAAACAUAUGUACAAAAUAUA	49	373	GAGuuAUCGUCGuuGuAuuuAuuGuGGuuuuuGuAuGCAuGuuuGCCCG	324	.|:|||||:||||:|:|||||:|||::|||||||||:|||||||.....	canonical
68	mO_018	IV	coding	1094	1049	0.0	30	ATATA	79	ND8_v2	671	622	AUUAAUAGUAGCAGCGUAAAUGACAUUAAAAACAUAUGUACAAAAUAUA	49	373	GAGuuAUCGUCGuuGuAuuuAuuGuGGuuuuuGuAuGCAuGuuuGCCCG	324	.|:|||||:||||:|:|||||:|||::|||||||||:|||||||.....	canonical
69	mO_018	V	coding	560	537	0.0	31	ATATG	79		822	774	UAUAAAGUGAGAGAUACUAUGUCUAAGUUAAUUAACAUAAUAUGUAUA	48					non-canonical
70	mO_019	I	coding	469	377	0.0	32	ATATT	81	COX3	267	218	UAUUAAUGUGUAGUGAGUGAGCAGUUACUAAAUAAACAAUUAAAUUAUA	49	542	AuAAAuACAuuuuAUUUGUuuGuuAGuGGuuuAuuuGuuAAuuuuuuuG	493	||||.||||:.|:|:|:::|:||:|:||:|||||||||||||||..|..	canonical
71	mO_019	II	coding	11384	10900	0.0	30	ATATA	80		455	405	UUAUAGUAGAGUGUGAUAAUAUGCUAUAGGUGCUAACGGAUCAAUAUAUA	50					non-canonical
72	mO_019	IV	coding	1872	1772	0.0	30	ATATA	80	ND3	726	676	UAUCUUAAAUGUAUCAUGGAAGUUUUAGUGCAUAUAACAAACAAUAUAUA	50	391	AuAGGAUuuGuGuGGuAuuuuuGGGAUCACGuAuAuuuGuGuGGuGUAAu	341	||||:||||:::|:|||::||::::||||||||||||..|........||	canonical
73	mO_020	II	coding	40	37	2.150995782504203e-41	31	ATATA	60	COX3	450	421	GUGCAAAGCGAAGAAACAUAACAUAUAUA	29	817	CACGuuuuGuuuuuuuGuAuuGuGuuuGu	788	|||||||:|:||:||||||||||:|.|:|	canonical
74	mO_020	IV	coding	107	74	3.553685181986537e-63	31	ATAAA	84	COX3	738	685	UAUAUAAUUAGUGUUAGAAUGAGAGAAAGAACGACUAAAAACAUAAAUAAAUA	53	224	AuuuGuuGAuuGuGGuuuuAuuuuuuuuuuuGuuGGuuuuuGuAuuuGuuuGu	171	||.|:||:||:::::|:|||:|:|:|||:|||:||:|||||||||||:|||:|	canonical
75	mO_021	I	coding	5694	5497	0.0	32	ATATT	81	CR3	305	256	UAUUUAAAGAUAGAAGAUGAAUUAUAUCUAGAUAGCAACACAAAUUAUA	49	203	uuGGAuuuuuGuuuuuuAuuuAAuAuGGGuuuAUuGuuGuGuuuAuuuu	154	.|::||||:|:|:||:||:|||||||:|:|:|||:||||||||||.|.|	canonical
76	mO_021	II	coding	2972	2750	0.0	31	ATATA	82	COX3	460	409	UUAAUAUAGAUAGAUAUGACGGUAGAGCAACUAGAUCAAACUAAAGAUAUA	51	856	uAuuGuGuuuGuuuAuAuuGACAuuuuGuuGAUUUAGuuuGAuuuuuuuuA	805	.|||:|:|:|:|:||||:||.|||:|:||||||:|||||||||||:|.|..	canonical
77	mO_021	IV	coding	6554	6081	0.0	30	ATATA	79	CR4	732	683	UUAAUUUAGUGCUAGAGAGUAGUCAUAGAACUGACAUAUCAAAUAUAUA	49	249	uuuuGGGuuGuGAuuuuuuAuuGGuGuuuuGAuuGuAuAGuuuAuuuuu	200	..||:::|:::|||:|:|:||::||:|:||||:||||||||||||.|.|	canonical
78	mO_022	I	coding	3406	3274	0.0	32	ATATA	81	COX3	269	220	UUAAUAGAAGUAUUUUGAUCGAUACUCUCAGAUGUA-CAAUAAAUAUAUA	50	661	uuuuGuuuuuGuGAAACCAGuuAUGAGAGUUUGCAuuGuuAuuuAuuACA	611	..||:|:||::|:||||.||:|||||||||:|:|||-|||||||||....	canonical
79	mO_022	II	coding	179	161	7.622746859593472e-171	31	AAATT	79		453	405	UUUAAAAUAGUAUAGAGAGUUCAUAAAGAGAAACAAACAGCAAUUAAA	48					non-canonical
80	mO_022	IV	coding	315	300	0.0	30	ATAAA	77	ND7	685	638	UAUUCUAGUAAUUGAGUGUUCGUUAUAGGAAGACAACCAAAGAAAUA	47	890	AuGAGuuuGuuGAuuuGuAAGCAAuGuuuuuuuGuuGGuuuuuuuGu	843	||:||.|::||:|:|:::|||||||:|::||:|||||||||:|||:|	canonical
81	mO_022	V	coding	159	143	6.70565312888326e-152	31	ATATA	80	ND7	840	791	UUAUAAAUAGUGUAUAGAUAGACGCGUCAGAGAAUAACGUACCAAUAUA	49	1148	UUUGuuuAuuGGAuGuuuGuuuGCGuGGuuuuuuAuuGCAuGAuuuAGu	1099	..|:|||||::.||:|:|:|:||||::||:|:||||||||||.||..:|	canonical
82	mO_023	I	coding	23	23	1.946460355667489e-28	30	ATATC	73	A6_v1	286	243	AUAGAAUAGUGCAUGAAAUUGACGAGUUACAACUAAAACUAUA	43	156	uGuuuuAuuGuGuAuuuuAAUuGuuuAAuGuuGAuuuuuGAuu	113	|:|:||||:::|||:|||||:||:|:||||||||||||.:..|	canonical
83	mO_023	I	coding	23	23	1.946460355667489e-28	30	ATATC	73	A6_v2	286	243	AUAGAAUAGUGCAUGAAAUUGACGAGUUACAACUAAAACUAUA	43	156	uGuuuuAuuGuGuAuuuuAAUuGuuuAAuGuuGAuuuuuGAuu	113	|:|:||||:::|||:|||||:||:|:||||||||||||.:..|	canonical
84	mO_023	II	coding	465	441	0.0	30	AAATA	81	ND8_v1	449	398	UUAAUAGUGACACUAGAUGUUGCAGUAUAAUGAGUAGCAAAUACAUAUAAA	51	247	UUUuAUUGGuGuGGuuuAGAGCGuuGuAuuGCuuGuCGuuuAuGuGAuuuA	196	..||||::.||||:|:||.|:|||::||||:||::||||||||||:..||.	canonical
85	mO_023	II	coding	465	441	0.0	30	AAATA	81	ND8_v2	449	398	UUAAUAGUGACACUAGAUGUUGCAGUAUAAUGAGUAGCAAAUACAUAUAAA	51	247	UUUuAUUGGuGuGGuuuAGAGCGuuGuAuuGCuuGuCGuuuAuGuGAuuuA	196	..||||::.||||:|:||.|:|||::||||:||::||||||||||:..||.	canonical
86	mO_024	I	coding	447	305	3.2835450182506714e-252	30	AAATA	77	RPS12	317	270	UUAAGUGUAUAAUGUUCAAUCUAAGUCUAUAUUCUAUACAAUAUAAA	47	327	uAuACACGUAuuGuAAGuuAGAUUUAGAuAUAAGAUAUGUUUUU	280	.||.|||:||||::||||||||||:||||||||||||||||.|.	canonical
87	mO_024	II	coding	16509	15305	0.0	30	ATATA	80	COX3	475	425	UUAUAAGAGAUUUAAGUAGAUUAGGUAACUGUUUAUGUAAAAUAAAUAUA	50	514	GGUAuuuuuuAGAuuuAuuuAAuuuGuuGAuAAAuACAuuuuAUUUGUuu	464	::||||:|:||:|||:||:||||:::||||:|||||||||||||||:|.|	canonical
88	mO_024	IV	coding	4754	4468	0.0	31	ATATA	82		754	703	UUAAUAUGUAGAGAUAGUAGUCUUGAUGCUUAUAAAACUAAACAAUAUAUA	51					non-canonical
89	mO_025	I	coding	7904	7774	0.0	32	ATATA	81	CR3	298	249	UACUAUAGAUAGAAGAUAGAUUAUGUUCAGAUGACAACACAAAUAUAUA	49	204	uGGAuuuuuGuuuuuuAuuuAAuAuGGGuuuAUuGuuGuGuuuAuuuuu	155	..|||.|:|:|:||:|||:|||||:::||:||:||||||||||||.|.|	canonical
90	mO_025	II	coding	5005	4811	0.0	30	ATATA	80	COX3	455	405	UAUAUAUGGUAUAAUAGAUGUAGCUGUGAAAUAACUAAAUCAAAUAUAUA	50	851	uuuGuAuuGuGuuuGuuuAuAuuGACAuuuuGuuGAUUUAGuuuGAuuuu	801	.|.....:....||:|:||:||:||||:|||:||||||||||||:..|.|	canonical
91	mO_025	IV	coding	4718	4451	0.0	32	ATATA	81	CR4	704	655	UUUAAUUCAGUGUUGGAAGAUGACUACGAGAUUAACAUAUCAAUAUAUA	49	248	GuuuuGGGuuGuGAuuuuuuAuuGGuGuuuuGAuuGuAuAGuuuAuuuu	199	:..||::||::::|::||:||:||:||:|:|:|||||||||||...|.|	canonical
92	mO_026	I	coding	725	615	0.0	30	ATATA	80	COX3	292	242	UAUUAUAGUAUAGUAGUAUAUGACCGAUAAGAUAGACAACCCUAAAUAUA	50	149	ACCuGCCAuuGuuAuuGuGuAuuGGuuAuuuuGuuuGuuGGGAuuuAuuu	99	|........|:|:||::|:||:|||:||||:|:|:|||||||||||||.|	canonical
93	mO_026	II	coding	2771	2569	0.0	30	ATATA	78		450	402	UUUAAAAGUGAUAGUUAGAUGUAGUGUUUAUUCAAUUAUUAAAAUAUA	48					non-canonical
94	mO_026	IV	coding	914	784	0.0	30	ATATA	83	COX3	770	717	UAUUAAAUAUAGUGUUAGAGAGUGCAUUAAAUGAGCUAAAAAUACAAAAUAUA	53	289	uAGAuuuGuuuuGuGAuuuuuuACGuGGuuuAuuuGAuuuuuGuGuuuuAuuA	236	..:||||:|.|::::||:|:|:||||::||||:|:|||||||:||||||||..	canonical
95	mO_027	I	coding	31	27	7.175993756968234e-29	31	ATATA	77	A6_v1	255	209	UUAUAUUGAAUGAUAGAAGGGUGAAGAGUGACAACUACAAAAUAUA	46	523	UUUGuAAuuuAuuAuCAuCCCAUUUUUuAuuGuuGAuGuuuuuuGA	477	..|:|||:|||:||||.|||||:||:|:|:||||||||||||.|:.	canonical
96	mO_027	I	coding	31	27	7.175993756968234e-29	31	ATATA	77	A6_v2	255	209	UUAUAUUGAAUGAUAGAAGGGUGAAGAGUGACAACUACAAAAUAUA	46	523	UUUGuAAuuuAuuAuCAuCCCAUUUUUuAuuGuuGAuGuuuuuuGA	477	..|:|||:|||:||||.|||||:||:|:|:||||||||||||.|:.	canonical
97	mO_027	II	coding	119	107	5.32308266863033e-114	31	ATATG	81	ND8_v1	416	366	UUUGAUAGUAAUAGAGAUAUACAUAGAAUAGACAACACAAUGAUAGUAUA	50	140	uuuuuuuGuuuGuuuuuAuAuGuGUuuuGuuuGuuGuGuuACuAUUUGuu	90	...:|.|..||:|:|:|||||||:|:||:|:||||||||||||||:...|	canonical
98	mO_027	II	coding	119	107	5.32308266863033e-114	31	ATATG	81	ND8_v2	416	366	UUUGAUAGUAAUAGAGAUAUACAUAGAAUAGACAACACAAUGAUAGUAUA	50	140	uuuuuuuGuuuGuuuuuAuAuGuGUuuuGuuuGuuGuGuuACuAUUUGuu	90	...:|.|..||:|:|:|||||||:|:||:|:||||||||||||||:...|	canonical
99	mO_027	IV	coding	1318	1286	0.0	31	ATATA	78	ND8_v1	779	732	UUUAAUCGUGAGUAUAGUCUACAUCAAAGUCACUAGUAGCAAAUAUA	47	310	CAuuGGAuGUUCGuGuuGGGuGGAGuuuuGGuGGuCAUCGuuuuGCG	263	.|.|.:.:::||:|:|::|:||.|||||::|||:|||||||||....	canonical
100	mO_027	IV	coding	1318	1286	0.0	31	ATATA	78	ND8_v2	779	732	UUUAAUCGUGAGUAUAGUCUACAUCAAAGUCACUAGUAGCAAAUAUA	47	310	CAuuGGAuGUUCGuGuuGGGuGGAGuuuuGGuGGuCAUCGuuuuGCG	263	.|.|.:.:::||:|:|::|:||.|||||::|||:|||||||||....	canonical
101	mO_028	I	coding	2254	2062	0.0	32	ATATA	83		275	224	UUAAUAGUAGAUAGUGCAUUAAUAUCAGAGCAAGAAUAACCAUAAUAUAUA	51					non-canonical
102	mO_028	II	coding	448	359	0.0	31	ATATA	82	COX3	472	421	UUAAUAUAGAGAGUGUAGAUGAAUUAGACAAUUAUUUAUGUAAAAUAUAUA	51	512	AuuGGUAuuuuuuAGAuuuAuuuAAuuuGuuGAuAAAuACAuuuuAUUUGU	461	|.|.:|||:|:|:|.||:||:|||||:||||:|||||||||||||||.|:|	canonical
103	mO_028	IV	coding	167	160	6.837665479266001e-182	31	ATATA	88	A6_v1	757	700	UUUAUAUGUUAAUUAGUGUAGACAAUGAUACGUGUAUAAUAGCACAUACUAAAUAUA	57	111	GuGAuuuAUUUUGGuuGCGuuuGuuAuuAuGuAuGuAuuAuuGuGuAuGAuCuAGGu	54	:.:..|....||::|::|:|:|||||:||||:|::||||||:|||||||||.||.:|	canonical
104	mO_028	IV	coding	167	160	6.837665479266001e-182	31	ATATA	88	A6_v2	757	700	UUUAUAUGUUAAUUAGUGUAGACAAUGAUACGUGUAUAAUAGCACAUACUAAAUAUA	57	111	GuGAuuuAUUUUGGuuGCGuuuGuuAuuAuGuAuGuAuuAuuGuGuAuGAuCuAGGu	54	:.:..|....||::|::|:|:|||||:||||:|::||||||:|||||||||.||.:|	canonical
105	mO_029	I	coding	10249	9752	0.0	30	ATATA	77		285	238	UAUUAAACUGCAGGCUAGAGUAUCAUUAAGUAAUCAACCCAAAUAUA	47					non-canonical
106	mO_029	II	coding	21284	18401	0.0	31	ATAAA	80	A6_v1	454	405	UAUUAAAGAGUGACACGAAAGAUCUCAUAGAAAGAAACAACAUUAAAUA	49	454	UUCGuuuuuuGuuGuGuuuuuuAGAGuGuuuuuCuuuGuuGuGuCGuuG	405	.|.:|||:|:::||||:|||:||||||:|:||||||||||||:...|..	canonical
107	mO_029	II	coding	21284	18401	0.0	31	ATAAA	80	A6_v2	454	405	UAUUAAAGAGUGACACGAAAGAUCUCAUAGAAAGAAACAACAUUAAAUA	49	454	UUCGuuuuuuGuuGuGuuuuuuAGAGuGuuuuuCuuuGuuGuGuCGuuG	405	.|.:|||:|:::||||:|||:||||||:|:||||||||||||:...|..	canonical
108	mO_029	IV	coding	15622	15121	0.0	30	ATATA	79	ND7	666	617	AUUAAUUAGUGUCAGAGACUAAGUGCAAUACUAACAGCAUAAAUAUAUA	49	502	AAAuuGAuGACAuuuuuuGAuuuAuGUUGuGGuuGuCGuAuGCAuuuGG	453	.||||:||.|||.|:|:|||||:|:|||:||:|||||||||..||.|:.	canonical
109	mO_030	I	coding	3052	2577	0.0	30	AAATT	77	ND8_v1	233	186	CAUUUAGUGGUGUGUCUUUAGUGAUGCGUUAGUAACAAACAAUUAAA	47	408	CAuGuuuGCCCGACAGAUGCCAuuACGCAUUCAuuGuuuGuuAuGuG	361	...:.|::||..|||||.:.||:||||||.|||||||||||||..|.	canonical
110	mO_030	II	coding	763	636	0.0	30	ATATA	82	CR4	485	433	UAUAACUGAUAGUGAUGAGACAAUUAAAUCAGUAACAACAAUAAUAUAUAUA	52	503	uuuGuGGuuGuuGuuAuuuuGuuAGuuuGGuuGuuGUUGuuAUuuGuGuAuA	451	.|..||::|:|:::||:|:|||||:|||:||::|||||||||||........	canonical
111	mO_030	IV	coding	192	177	1.649055552841184e-192	30	ATATT	79	A6_v1	697	648	UUAAUAGAUUAUUGAGCAGUUAAUCACUAUCAAAAUAC-UACAAAUUAUA	50	404	uuuuGuuuAAuAAuuuGUuAGuuGGuGAuAGuuuuAuGGAuGuuuuuuuu	354	..||:|:||||||:|:||:|:||:||||||||||||||-||||||..|.|	canonical
112	mO_030	IV	coding	192	177	1.649055552841184e-192	30	ATATT	79	A6_v2	697	648	UUAAUAGAUUAUUGAGCAGUUAAUCACUAUCAAAAUAC-UACAAAUUAUA	50	404	uuuuGuuuAAuAAuuuGUuAGuuGGuGAuAGuuuuAuGGAuGuuuuuuuu	354	..||:|:||||||:|:||:|:||:||||||||||||||-||||||..|.|	canonical
113	mO_030	V	coding	78	40	1.4719648630244693e-27	32	AATCA	63		849	818	UUAAUAUAACAUCUAAUAAAUGUGGCACUAA	31					non-canonical
114	mO_031	I	coding	80673	78749	0.0	31	ATATA	80	CR4	285	236	UUAAUAUAAGAUACAGUGAGAGACUAGAUAAGAAAUACAACAAAAUAUA	49	399	uGUUGuGuuuuGuGuuAuuuuuuGAuuuAuuuuuuAuGUuGUuuuuuGu	350	.:||:|:||:|:|||:|:|:|:||||:||||:|||||||||||||.|:|	canonical
115	mO_031	II	coding	24980	24468	0.0	31	ATATA	78	ND7	443	396	UUAUAGUGAGUAAUGAUGUGAAGAUGUAACUAAAUACAAGAGAUAUA	47	1071	AGuAuuGuuuGuuAuuAUGuuuuuGuGuuGGuuuAuGuuCUCGuuuA	1024	|:|||:::|::|||:||:::||:|:::|||:|||||||||||..|..	canonical
116	mO_031	IV	coding	2068	1907	0.0	31	AAATA	77	CR4	666	620	UAUUAUAGAGUAUAGAGAAUAUAGCAGCAAAGAUAAACCAAAUAAA	46	331	AuuuuGuuuuGuGuuuuuuGuGuuGUUGuuuuuAUUuGGuuuGuuu	285	||..|:|:|::|:|:|:||:|:|:||:||||:||||||||||:|||	canonical
117	mO_032	I	coding	221	132	8.142584465029992e-99	30	ATATA	88		277	219	UAUGUUAGAAUGUGUCGGGAUAUGCUCGAAGCCCCUUGACUAGGGGAAGCCAUAUAUA	58					non-canonical
118	mO_032	II	coding	606	412	0.0	31	AAACT	77	ND7	438	392	AUAUUAAGUGUGUUAGAUAGUGAGAAGUUAAAUAUGCUAAAUCAAA	46	682	uuGCGuuuGCGuGGuuuGuCAuuuuuuGAuuuAuAuGAuuuAGuuu	636	|...:||::|::::|:|:|||:|:||::|||||||:||||||||||	canonical
119	mO_032	IV	coding	3408	3242	0.0	30	ATATA	77	ND7	658	611	UAUUUAAGUGACUGAGCAUUUGUUACGGAAAAACAACCAAAUAUAUA	47	890	AuGAGuuuGuuGAuuuGuAAGCAAuGuuuuuuuGuuGGuuuuuuuGu	843	||:|:||:::|||:|:||||:|||||::|||||||||||||.|.|:|	canonical
120	mO_033	I	coding	12223	11887	0.0	31	ATAGA	79	CR3	315	267	UUUUAUAGUUAUAGAUAGAGCACUGAACGAGAAUACAAACAAUAGAUA	48	141	uuuuuGuuuuuuAuuuGuuuGuGAUUUGuuuuuAuGuuuGuuAUUUAG	93	....|:|:..|..:|..:|:||||:|||:|:|||||||||||||:||.	canonical
121	mO_033	II	coding	17035	16706	0.0	30	ATATA	80	ND8_v2	469	419	UAUUAGAGUAUAUUGAUAGAAUGUCACACUAGAUAACACAAAUAUAUAUA	50	537	uGuGuuuuGuGuAGuuAuuuuAuGGuGuGAuuuAuuGUGuuuAuGuAuuu	487	...:|:|::|:||::|||:|||::|||||||:||||||||||||:|||.|	canonical
122	mO_033	IV	coding	1788	1607	0.0	30	ATATA	82	A6_v1	675	623	UUAAAAGUAAAUUGUUAGAUGAUUGACUACUAUUAAAAUACCUACAUAUAUA	52	403	uuuuuuuGuuuAAuAAuuuGUuAGuuGGuGAuAGuuuuAuGGAuGuuuuuuu	351	..||||::|||||:|||:|::||::||:|||||:||||||||||||.|.|.|	canonical
123	mO_033	IV	coding	1788	1607	0.0	30	ATATA	82	A6_v2	675	623	UUAAAAGUAAAUUGUUAGAUGAUUGACUACUAUUAAAAUACCUACAUAUAUA	52	403	uuuuuuuGuuuAAuAAuuuGUuAGuuGGuGAuAGuuuuAuGGAuGuuuuuuu	351	..||||::|||||:|||:|::||::||:|||||:||||||||||||.|.|.|	canonical
124	mO_033	V	coding	4442	4230	0.0	30	ATATT	79	ND7	838	789	UAUAAUAGUGUAAGAGUAUAAUCAGAUAGAAGAGCAAAUGUAAAUUAUA	49	1081	uuGuuAuuAUGuuuuuGuGuuGGuuuAuGuuCUCGuuuACGuuuGCGuu	1032	.|:||||:|::||:|::|:||:||:|||.|||||||||||:|||:...|	canonical
125	mO_034	I	coding	1580	1500	0.0	30	ATATA	79		330	281	UUUAUAGUGUUAAUGAGUCAAGUCUAUUAGGCUGCACAUAACAUAUAUA	49					non-canonical
126	mO_034	II	coding	438	378	0.0	30	ATATA	80	COX3	483	433	UUAAUUGAUAGAAUAAGUGACUCUGAAUAAGCAAAUAACAUAUAUAUAUA	50	168	uAuuGGuuAuuuuGuuuGuuGGGAuuuAuuuGuuuAuuGUUUGGuAGuuu	118	.|||:::|||:||:||:::||:||:|||||:|||||||||.|:...:|.|	canonical
127	mO_034	IV	coding	114	95	2.075478780014414e-94	30	ATAAA	80	ND7	714	664	UUUAAUAAGUGAUAUAGAGAUACCAUUUAAGUGACAAAUAUAACUAAAUA	50	163	AuGuuGuuuAuuGuAuuuuuGuGGuGAAuuuAuuGuuuAUAUUGAUuGuA	113	|.:||:||:|:|:|||:|:|:||||:||||:|:||||||||||||||...	canonical
128	mO_035	IV	coding	4240	4115	0.0	30	ATATA	80	RPS12	703	653	UUAUUAGUAGUAUGUCAAUGAUAAGUGCAGAGUAAAAUAAACAAUAUAUA	50	103	uGuGAUUUUUGuAuGGuuGuuGuuuACGuuuuGuuuuAuuuGuuuuAuGu	53	.:|:||:.|::||::|||::|:||:||||:|::|||||||||||.|||:|	canonical
129	mO_036	I	coding	42	39	9.731811352348097e-44	32	AAATA	82		254	204	UAUAGUAUAAGUGUAGGUGGUGAAUCUAAAGCAAAGAAUAACCAUAUAAA	50					non-canonical
130	mO_036	II	coding	459	427	0.0	32	ATAAT	72	A6_v1	452	412	UGAGUGACUCGAAUAAACGGCAGUAUAUGUCAAUAUAAUA	40	670	AUUuGuuGGAuuuAUUuGCCGCCAuAuuACAGuuAuuuAu	630	|:|:::||:.:||||||||||.|||||.....|...||||	canonical
131	mO_036	II	coding	459	427	0.0	32	ATAAT	72	A6_v2	452	412	UGAGUGACUCGAAUAAACGGCAGUAUAUGUCAAUAUAAUA	40	670	AUUuGuuGGAuuuAUUuGCCGCCAuAuuACAGuuAuuuAu	630	|:|:::||:.:||||||||||.|||||.....|...||||	canonical
132	mO_036	IV	coding	7244	6963	0.0	31	ATATT	81		718	668	UAAUAAUGUAGAUGUUUGAAUGUUUAGAUUAGAUAGCCACUUUAAUUAUA	50					non-canonical
133	mO_036	V	coding	9800	9174	0.0	31	ATATA	82	ND7	869	818	UUAAUUAAGAGUGAUCAAAGAGAUAAAGACUAAGGCAAACAAACAAAUAUA	51	916	AAuGuuuuuuuGuuGGuuuuuuuGuuuuuGGuuuuGuuuGuuuGuuuGAuu	865	|||...||:|:::|:||||:|:|:|||:||:||::||||||||||||:..|	canonical
134	mO_037	I	coding	19	14	1.168880064133357e-13	32	ACTGT	67		252	217	CGGUAUAUAUCCCCAAUAUCAAGGGGGAAAUGUCA	35					non-canonical
135	mO_037	II	coding	650	600	0.0	30	ATATA	76		434	388	UAUAAUUGAGUGUUAGUGUUUUGAUUUGAGUGACGUAUUUAAUAUA	46					non-canonical
136	mO_037	IV	coding	1333	1261	0.0	31	ATAAT	78	CR3	714	667	UAUAUAGUAUGUAGAGAGAACGGGAAAUAGACAAACACUAAAUAAUA	47	125	uuuGuuuGuACAuuuuuuuuGuuuuuuAuuuGuuuGuGAUUUGuuuu	78	.|...|::|||||:|:|:|||:::|||||:||||||||||||:||.|	canonical
137	mO_038	I	coding	41	28	1.4041227631928087e-24	31	AGAAA	96	ND9	273	208	CUCAAAAUAUGUCACGAUAAUUGUCAAUUAAAGUGUCAUUAAAAAUAAACAACUACACCAAAAGA	65	507	AuAuuuuACAUCGuuuAuuuGuuGAuuGGuuuuuuGuuGGuuuuuuuuuGuuGAAGuGuuAUCCA	442	...|||||.|:.||.:..||:.::.||::|||:.::.|::|||||.||||||||.|||.|.|.|.	canonical
138	mO_038	II	coding	38317	38016	0.0	31	ATATG	80	COX3	450	401	UAUAUAUAGCUAGUGAGUGAACGGCUCUAAGUAAACAAAUAACAGUAUA	49	163	uGuGuAuuGGuuAuuuuGuuuGuuGGGAuuuAuuuGuuuAuuGUUUGGu	114	.......|.|.|..:|:::|||::|:||||:|||||||||||||:..:|	canonical
139	mO_038	IV	coding	364	353	0.0	30	ATATA	79		677	628	UUUAAUUUAGUAGUUAAUCAAUUGAACAUGACUAUCAAACAUCAAUAUA	49					non-canonical
140	mO_038	V	coding	4453	3904	0.0	32	ATATA	82		833	783	UUAAAUGGAAAUAGAAGAUGUUAUAUUUGAAUUAGCCAACAUAAUAUAUA	50					non-canonical
141	mO_039	I	coding	49	48	6.777569558496303e-57	32	ATATA	73		296	255	UGGUGAUUAUGGUAUAAUGUCAAAACAUACGUACAAAUAUA	41					non-canonical
142	mO_039	III	coding	952	730	0.0	30	ATATA	82	A6_v1	533	481	UAUAAUUGAAAGUUAAGAGAUGAUAGAAUAGACAAACUAAACAUAAUAUAUA	52	192	AuGuuGAuuuuuGAuuuuuuAuuAuuuuGuuuGUUUGAuuuGuAuuuGuuuG	140	||:||:|:|||::|||:|:||:|||:||:|:|||||||||||||||...|..	canonical
143	mO_039	III	coding	952	730	0.0	30	ATATA	82	A6_v2	533	481	UAUAAUUGAAAGUUAAGAGAUGAUAGAAUAGACAAACUAAACAUAAUAUAUA	52	192	AuGuuGAuuuuuGAuuuuuuAuuAuuuuGuuuGUUUGAuuuGuAuuuGuuuG	140	||:||:|:|||::|||:|:||:|||:||:|:|||||||||||||||...|..	canonical
144	mO_039	IV	coding	382	370	0.0	31	ATATA	80		722	673	UUUAAAGUAGAGUGAGCAAUUUAUACUACUAGUUAACAGCAAAUAUAUA	49					non-canonical
145	mO_040	I	coding	201	57	1.393416501402465e-22	32	AGATC	86	COX3	341	287	UUCAUAUUCUAGAUUUGAUAUACUGCAGCAUUGACGAUCUAAACAAACACUAGA	54	254	uuGuuGGuuuuuGuAuuuGuuuGuuGuuGuuAuuGuuAGAuuuGuuuuGuGAuu	200	..||..:...|:..|.:|:|.||.:||:||.|:||:|||||||||||...:.:|	canonical
146	mO_040	II	coding	2433	2255	0.0	30	ATATA	81	COX3	488	437	UUUAAAGUGUAUAUUUAGUGCAAGACGGGAAGAUAUAAUACAAACAAUAUA	51	822	uuuuuuGuGuAuGGAuACACGuuuuGuuuuuuuGuAuuGuGuuuGuuuAuA	771	...|||.......:|..||||||:||:::||:|:||||:||||||||....	canonical
147	mO_040	IV	coding	23409	22615	0.0	32	ATATA	80	ND7	723	675	UUAAUAGAUAGUAUAGAGACGUCACUUAGAUGACAAAUAUAACAUAUA	48	162	uGuuGuuuAuuGuAuuuuuGuGGuGAAuuuAuuGuuuAUAUUGAUuGu	114	.:||:|:|||::|||:|:||::||||||:||:|||||||||||..|:|	canonical
148	mO_041	I	coding	291	270	6.6769660211379655e-295	32	AAAAT	73		248	207	AUUGUGGUAUGUGUUAGAUGUAGAUAUGCGGGUGACUAAAA	41					non-canonical
149	mO_041	II	coding	296	289	0.0	30	ATATA	80	ND8_v1	405	355	UUAAAAUAGAUAGAGAUAUGCACGAGAUAGACGACACAAUGAUAUAUAUA	50	141	uuuuuuGuuuGuuuuuAuAuGuGUuuuGuuuGuuGuGuuACuAUUUGuuu	91	..||||:|:|:|:|:||||:|||:|:|:|:||:|||||||||||.|:|.|	canonical
150	mO_041	II	coding	296	289	0.0	30	ATATA	80	ND8_v2	405	355	UUAAAAUAGAUAGAGAUAUGCACGAGAUAGACGACACAAUGAUAUAUAUA	50	141	uuuuuuGuuuGuuuuuAuAuGuGUuuuGuuuGuuGuGuuACuAUUUGuuu	91	..||||:|:|:|:|:||||:|||:|:|:|:||:|||||||||||.|:|.|	canonical
151	mO_041	IV	coding	21	12	6.010771297281857e-10	32	ATATA	87		773	718	UUAUAUUUAAAUUUAAGUGUCAUAUAUCUAUCUCAUUACCACCAGUAGAUAUAUA	55					non-canonical
152	mO_042	I	coding	25	14	3.129142502806521e-11	31	GTATA	68		255	218	UGUGCUCAAUGCCUCGUGAUAGCGAGGAAGUCAUAUG	37					non-canonical
153	mO_042	II	coding	1606	1566	0.0	30	ATATG	80	ND9	423	373	UUUAUAGUGAAUGUAGAGAUAAGUUGAAAUAGAAUAACAAACACAGUAUA	50	104	uuAuuuCGuuuAuGuuuuuGuuuAAUUuuAuuuuAUUGuuuGuGuuGuAG	54	..||.||::|||::|:|:|:||:||:|||||:|||||||||||||::||.	canonical
154	mO_042	IV	coding	21376	18801	0.0	31	ATATA	79		713	665	UUAAUAGUCUAUAAGUGAAUGUGCCAAGAGAUGACAUACCAAAAUAUA	48					non-canonical
155	mO_043	I	coding	1567	1443	0.0	31	ATATA	78	COX3	285	238	UUUAAUAUAGUAUUCAGACGAAGGCAAGAGACAUAUGGAAUAAUAUA	47	426	uuuuuGuGuuGuGAGuuuGCUUUCGuuuuuuGuuuACCuuAuAuGuu	379	...||:|:|::|:|||:|||||:||||:|:|||.||||||||....|	canonical
156	mO_043	II	coding	70	68	2.50902177734605e-79	31	AAATA	80	ND8_v1	444	395	UUUAAAGAGUGAAUAAAGAUAUAUACGAGACAGACAACAUAAUGAUAAA	49	137	UUuuuuuuuGuuuGuuuuuAuAuGuGUuuuGuuuGuuGuGuuACuAUUU	88	...|||:|:::||:|||:|||||:||:|:|||:||||||:|||||||||	canonical
157	mO_043	II	coding	70	68	2.50902177734605e-79	31	AAATA	80	ND8_v2	444	395	UUUAAAGAGUGAAUAAAGAUAUAUACGAGACAGACAACAUAAUGAUAAA	49	137	UUuuuuuuuGuuuGuuuuuAuAuGuGUuuuGuuuGuuGuGuuACuAUUU	88	...|||:|:::||:|||:|||||:||:|:|||:||||||:|||||||||	canonical
158	mO_043	IV	coding	663	643	0.0	31	ATATA	81	ND8_v1	799	749	UUAUAAUAGUGUAAGUAUAGUCUAUCUUAAAACCAUCAGUAGCAUAUAUA	50	310	uAGCAuuGGAuGUUCGuGuuGGGuGGAGuuuuGGuGGuCAUCGuuuuGCG	260	.|...|...|::|||:|:|::|:|:||:|||||||:||||||||.|....	canonical
159	mO_043	IV	coding	663	643	0.0	31	ATATA	81	ND8_v2	799	749	UUAUAAUAGUGUAAGUAUAGUCUAUCUUAAAACCAUCAGUAGCAUAUAUA	50	310	uAGCAuuGGAuGUUCGuGuuGGGuGGAGuuuuGGuGGuCAUCGuuuuGCG	260	.|...|...|::|||:|:|::|:|:||:|||||||:||||||||.|....	canonical
160	mO_044	II	coding	16394	15488	0.0	30	ATATA	78	ND7	424	376	UUUAAAUGUGCAAGUAGUUAGUAUCUUAGAUGAGCAUCAAAAUAUAUA	48	378	GCAuuuAuGCGuuuAuuAAuuGuAGAAuuuACCCGuAGuuuuAAuGGu	330	:.|||||::||||:||:|||::||||||:|||.||||||||||...:|	canonical
161	mO_044	IV	coding	298	267	3.392021587333913e-281	30	ATATA	80	ND7	715	665	UUAUAUAGUGAAUAUGACUGACAUGGUAUCUGAUAAACGUAGCAUAUAUA	50	189	AAuuuAuuGuuuAUAUUGAUuGuAuuAuAGGuuAUUUGCAUCGUGGUACA	139	|||.|||:::|||||:|||:||||::||||::||||||||||||:.....	canonical
162	mO_045	II	coding	3417	2747	0.0	31	ACATA	79	RPS12	426	378	UAUAAGUGAAAUGUAGUGAUAUGAUUAGGUGCUAACGG-UCAAUAUACA	49	137	uuAuuuGuuuuAuGuuAuuAuAuGAGuCCGCGAuuGCCCAGuuCCGGuA	88	.||||:::||||::|:|:||||:.|:|||:||||||||-||||..:...	canonical
163	mO_045	IV	coding	387	240	8.899867785519902e-184	30	ATATA	86	ND3	681	625	UUAUUAAGUGUAUUAGAUAUGCUGUAUUUGAGUGUAGAUUACAAAAUAUGUAUAUA	56	205	uGAuuuuCGuGuGGUUuGuAuGAuAuGAAUuCACGuuuGGUGuuuuAuACAuuGGA	149	.:...|||:::|::|:|:||:||:||:||:||||:|:|::||||||||||||..:.	canonical
164	mO_045	Orphan	coding	22	22	3.1193274930568736e-27	0	AAAAT	39	CYB	549	510	GAUGAGUGUCGUACGAGGUGGUAUUUGGAGGUAAUAAAA	39	61	UUUAUAUAAAuAuGuuuCGuuGuAGAuuuuuAuuAuuuu	22	:|..|...|.:|||:|:|::::||:|::|::||||||||	canonical
165	mO_046	I	coding	4915	4563	0.0	30	ATATC	77	CR3	308	261	UUUAAUGUAGCUAGUGAAUCAAGAACGAAGAAUAACCUAAAACUAUA	47	168	uuuuuAuGuuuGuuAUUUAGuuuuuGuuuuuuAuuGGAuuuuuGuuu	121	...|||::|:.:|:|:||||||:|||:||:||||||||||||.:|.|	canonical
166	mO_046	II	coding	1079	1054	0.0	30	AAATA	78	COX3	469	421	UUUUAAAAGUGACUAUGAAAAGUCUAAGUAAAUUAAACAACUAAUAAA	48	500	uuGuuuuuuAuuGGUAuuuuuuAGAuuuAuuuAAuuuGuuGAuAAAuA	452	..:.||||:|:||:||:||||:|||||:|||||||||||||||.|.|.	canonical
167	mO_046	IV	coding	2012	1803	0.0	30	ATATA	79	COX3	709	660	UUAAUAAGUGAAAUAUGCAGAUAAAUUAGAAGACACAUACCUAUAUAUA	49	793	GuuuAuuuGuuuuAuGCGuuuGuuuAAuuuuuuGuGuAuGGAuACACGu	744	:.|||||:::|||||:|||:|:||||||:||:||||||||||||.|.:|	canonical
168	mO_047	I	coding	8372	7829	0.0	30	ATATA	81	COX3	306	255	UUAAUAGUAUAUAGUAGAGAAUGUCAGAGAUAUAUCACUCAAACAUAUAUA	51	342	uuGuAuCCAGuAuuGuuuuuuAuGGuuuuuAuGuAGUGAGuuuGuuuuAuu	291	...||||..:|||::|:|:|||::||:|:|||:||||||||||||.|...|	canonical
169	mO_047	II	coding	64	56	8.964074295641001e-59	30	ATAAA	78	ND7	468	420	UUAUAUAGUGAAUGAAUGCGACUUUUGGGGUGACACUCAUAACAAAUA	48	1035	GGuAuAUCAuuuGCUUGUGuuGAACACCCCAAAGGuGAGuAuuGuuuG	987	::|||||||:||:|||::|:||||.||||||..|..:....|..||..	canonical
170	mO_047	IV	coding	52	41	1.1907634938720668e-39	31	AAAAC	72	COX3	712	671	UUAAAUGUAUUUAGAGACGUGACACUUAAAUGGAAGCAAAA	41	408	GGuuuAuGuuuAuuuuuGuGuuGuGAGuuuGCUUUCGuuuu	367	::||||::|..||:|:||:::|||||:|||:|:||||||||	canonical
171	mO_048	I	coding	6708	6329	0.0	32	ATATA	83	COX3	290	239	UUAUAAUAGAUAGUACGCUGAUAUUAAGACAAGAAAUAACCAUAAAAUAUA	51	476	uuuGuuGuuuAuuAuGuGAuuAuGGuuuuGuuuuuuAuuGGUAuuuuuuAG	425	..|:||:|:|||:|||:||:|||::||:||||:||||||||||||||.||.	canonical
172	mO_048	II	coding	8937	8513	0.0	30	ATATA	79		473	424	UUAACUGUAGAAGAUGUAGAUAGAUUAGACUACUAUUAUGUAAAAUAUA	49					non-canonical
173	mO_048	IV	coding	2299	2270	0.0	31	ATATA	81	A6_v1	745	695	UUAAUUAGUGCAAGUAGUAAUACAUAGAUAGUGACACAUACUAGAAUAUA	50	112	UUUUGGuuGCGuuuGuuAuuAuGuAuGuAuuAuuGuGuAuGAuCuAGGuu	62	..||::|::||||::|:|||||||||.|||:|:||||||||||||.:..|	canonical
174	mO_048	IV	coding	2299	2270	0.0	31	ATATA	81	A6_v2	745	695	UUAAUUAGUGCAAGUAGUAAUACAUAGAUAGUGACACAUACUAGAAUAUA	50	112	UUUUGGuuGCGuuuGuuAuuAuGuAuGuAuuAuuGuGuAuGAuCuAGGuu	62	..||::|::||||::|:|||||||||.|||:|:||||||||||||.:..|	canonical
175	mO_049	I	coding	5802	5419	0.0	30	ATATT	76		223	177	UUAUAUUAGUAUCAGAGUGUCUAAGUGAAUGUAGCUCAAUAUUAUA	46					non-canonical
176	mO_049	II	coding	1083	976	0.0	30	ATATA	80	ND7	485	435	AUUAAUUUAGUAAUCAGAGUGUAUACUUCAAUGACAUCCUAACAUAUAUA	50	1232	uCCGuAGAUCGuuAGuuuuAuAuGuGAGGUUAUUGuAGGAUUGUUUAAAA	1182	|...||:|||:|||||:|:|:||:|||:||||:|||||||||||.||.|.	canonical
177	mO_049	V	coding	497	484	0.0	31	ACATT	80	ND9	845	796	UUAAUAGUGAAGUAUAUAGUUAUCUCUUAUAUCAUACAUGCAAAUUACA	49	572	uAuuGuuAuuuuGuGuGuuGGuGGAGGAGAUAGuAuGuACGuuuACGAu	523	.|||:|:|:||::|:|:|:::|:|||:|.||||||||||||||||...|	canonical
178	mO_050	I	coding	25310	21740	0.0	31	AAATA	79	A6_v1	273	225	UAUUAAGGUAUCUAUAAGAGAAGUAGGCAAGAGACAACACAAAAUAAA	48	429	AuAGuuuuAuGGAuGuuuuuuuuAUUCGuuuuuuGuuGuGuuuuuuAG	381	|||:||::||:|||:||:|:||:||:||||:|:|||||||||||.|..	canonical
179	mO_050	I	coding	25310	21740	0.0	31	AAATA	79	A6_v2	273	225	UAUUAAGGUAUCUAUAAGAGAAGUAGGCAAGAGACAACACAAAAUAAA	48	429	AuAGuuuuAuGGAuGuuuuuuuuAUUCGuuuuuuGuuGuGuuuuuuAG	381	|||:||::||:|||:||:|:||:||:||||:|:|||||||||||.|..	canonical
180	mO_050	II	coding	1369	1313	0.0	30	ATATA	79	COX3	474	425	UUAAUAGAUAUGGUAGAAAGUGACAUAAUAAGUCAAAUACAAAAAUAUA	49	384	uuuuAuuuAuGGCGuuuuuuGUUGuAuuAuuuGGuuuAuGuuuAuuuuu	335	..||||:|||:.|:|:|||:::|||||||||::||||||||||.|.|.|	canonical
181	mO_051	I	coding	165	163	4.902539620730771e-193	32	AATAA	72		270	230	UAUAUGCUCGAUGCCCUGUAUAACGGGGAGGCCUAAAUAA	40					non-canonical
182	mO_051	II	coding	24	22	7.568420483337956e-25	30	AAATT	73	ND7	458	415	UUUAGUGAUAUUAAGCAAUAAGCAUCCAUUAGCAAAUAUUAAA	43	636	GGAuuGuuAuGAuuuGuuAuuuGuGGGuAAUCGuuuAUuuuAu	593	::||:::|||:|||:||||||:||:|||||||||||||..|.|	canonical
183	mO_051	IV	coding	9	9	1.4343703758792739e-11	30	ATAAA	79		671	622	UAAUGUAUAUGUUAUUGUAGUGUUAUAUGAAGCUGCGGGUUCAAAAAUA	49					non-canonical
184	mO_051	V	coding	373	310	1.1271072966284558e-303	30	ATATA	80	COX3	840	790	UUUAAAUAGUAGUAUAUAGGCAGUUAUAGUCACUACAAAAACAAAAUAUA	50	94	uuuuGuuuCGuuGuAuAuuuGuuGGuGuuAGuGGuGuuuuuGuuuuuuuA	44	...|.|.||:|::|||||::||:::|:|:||||:||||||||||||.|..	canonical
185	mO_052	I	coding	9500	9426	0.0	30	ATATA	80		274	224	UUUAAUUACGUGUUAGUCUAUGGUAUAUGCGUAAGUACAAACAAUAUAUA	50					non-canonical
186	mO_052	II	coding	332	305	0.0	32	ATACA	80	CR4	455	407	UUAAUUAGUAGUAGUGAGAUAAUUGAACCGAUAACAACAAUAAACAUA	48	500	uuGuGGuuGuuGuuAuuuuGuuAGuuuGGuuGuuGUUGuuAUuuGuGu	452	...|::|::|::|:|:|:|:|||::||||:|:||||||||||||||:|	canonical
187	mO_052	IV	coding	903	807	0.0	31	ATATA	80	ND8_v1	698	649	UAGUAAAGUGUAGUAGAUUGAAAAUGGAUAUAAAACACAUCAAUAUAUA	49	510	GuuGuuuuAuGuuAuuuGAuuuuuAuuuGuGuuuuGuGuAGuuAuuuAu	461	:|::|||:|::|:||:|:|:|||||::|:|:||||||||||||||.|||	canonical
188	mO_052	IV	coding	903	807	0.0	31	ATATA	80	ND8_v2	698	649	UAGUAAAGUGUAGUAGAUUGAAAAUGGAUAUAAAACACAUCAAUAUAUA	49	509	GuuGuuuuAuGuuAuuuGAuuuuuAuuuGuGuuuuGuGuAGuuAuuuuA	460	:|::|||:|::|:||:|:|:|||||::|:|:||||||||||||||.|..	canonical
189	mO_053	I	coding	527	493	0.0	31	ATAAA	79	ND9	307	259	UUAUAAGAGUAUAUGAGUGAACAUAAGACGAGACACAACAAACAAAUA	48	341	uuuGuuuuuGuGuGuuCGuuuGuGuuuuGuuuuGuGUUGuuuGUuuuu	293	..|:||:|::|:|::||::||||:||:||:|:||||||||||||||.|	canonical
190	mO_053	II	coding	1279	1018	0.0	31	AAACA	76	ND7	459	414	UUAACUGAUAGUAUUGAGAUAGUCUAUGAGAGUUACUAAAACAAA	45	541	AuuuGGCUUUCAuGGuuuuAuuAGGuAUUCUUGAUGAuuuuGuuu	496	|.|||:||.||||:::|:|||:||:||:|||::||||||||||||	canonical
191	mO_053	IV	coding	17978	17107	0.0	30	ATATA	82	ND8_v1	730	678	UUAAUCUGUUAGUAUAAUUGACUUUAGAGCCAUUAGUAGCAAAACAUAUAUA	52	315	CAuuGGAuGUUCGuGuuGGGuGGAGuuuuGGuGGuCAUCGuuuuGCGGAuuG	263	.|||:||::.||:|:||::.||:|:|:|:|||::|||||||||||.:.||..	canonical
192	mO_053	IV	coding	17978	17107	0.0	30	ATATA	82	ND8_v2	730	678	UUAAUCUGUUAGUAUAAUUGACUUUAGAGCCAUUAGUAGCAAAACAUAUAUA	52	315	CAuuGGAuGUUCGuGuuGGGuGGAGuuuuGGuGGuCAUCGuuuuGCGGAuuG	263	.|||:||::.||:|:||::.||:|:|:|:|||::|||||||||||.:.||..	canonical
193	mO_054	I	coding	305	281	1.5932376680099796e-304	30	ATATA	79	CR3	259	210	UAUAUAGGUAGUAGAUCAAAGAUAGAAAAUGACCUAAAAACAAUAUAUA	49	173	uuAuGuuuGuuAUUUAGuuuuuGuuuuuuAuuGGAuuuuuGuuuuuuAu	124	.|||:|:::|:||:||||||:|:|:|||||:||||||||||||.|.|||	canonical
194	mO_054	II	coding	172	156	5.44981968477079e-167	30	ATATA	78	A6_v1	460	412	AUAUGAGUAAUCUGAGUGAACGGUGGUAUAGAGUCAAUGAUUAAUAUA	48	675	uAuAUUuGuuGGAuuuAUUuGCCGCCAuAuuACAGuuAuuuAuuuuuu	627	||||:|::||:||:|:|:|||||:||||||:.||||||:|.|||.|.|	canonical
195	mO_054	II	coding	172	156	5.44981968477079e-167	30	ATATA	78	A6_v2	460	412	AUAUGAGUAAUCUGAGUGAACGGUGGUAUAGAGUCAAUGAUUAAUAUA	48	675	uAuAUUuGuuGGAuuuAUUuGCCGCCAuAuuACAGuuAuuuAuuuuuu	627	||||:|::||:||:|:|:|||||:||||||:.||||||:|.|||.|.|	canonical
196	mO_054	IV	coding	322	309	0.0	30	ATAAC	78	ND7	670	622	UUAAUUGAUGUUACAUUCUAAUAGCAAAUGGAUCAACAAUAUUCAAUA	48	760	CGuuAGGuAuGGuGuGAGAuuGUCGuuuAuuuAGuuGuuAUGAGUuGu	712	.:|||:.||:::|||:|||||:|||||||::||||||||||:||||:|	canonical
197	mO_054	V	coding	1296	1254	0.0	30	ATATA	80	COX3	825	775	UUUAAGAGAGUAAUAGCAGUAGAGUAUAAUGUUAACUCAAACAACAUAUA	50	609	AGGuuuuuuuGuuGUUGuuGuuuuGuAuuAuGAuuGAGuuuGuuGuuuGG	559	|::||:|:|::||:|:||::|:|::|||||::||||||||||||||.|:.	canonical
198	mO_055	II	coding	2274	1995	0.0	31	ATATA	81	A6_v1	449	399	UAUAAAUUGUAGUUAGAGACUGAAAGAUAAUGAAACAAACAAACUAUAUA	50	183	UuGuuuAAuGuuGAuuuuuGAuuuuuuAuuAuuuuGuuuGUUUGAuuuGu	133	.|:|||||::|::||:|:|||:|||:|||||:||||||||||||||.|:|	canonical
199	mO_055	II	coding	2274	1995	0.0	31	ATATA	81	A6_v2	449	399	UAUAAAUUGUAGUUAGAGACUGAAAGAUAAUGAAACAAACAAACUAUAUA	50	183	UuGuuuAAuGuuGAuuuuuGAuuuuuuAuuAuuuuGuuuGUUUGAuuuGu	133	.|:|||||::|::||:|:|||:|||:|||||:||||||||||||||.|:|	canonical
200	mO_055	IV	coding	705	655	0.0	31	ATATA	78		791	744	UAAAUUUAGAGAGAGAAAGUGCAUAUACUAAGACAUACCAAUAUAUA	47					non-canonical
201	mO_056	I	coding	16	13	1.0182174078415528e-13	31	ATATC	73	CR4	304	262	UGCAGAUUAGAGAUAUAUACCGCAUAAACACAAAAUACUAUA	42	98	AuuuuuuuuuuuuuuAuuuGGuGUGuuuGuGuuuuAUGuACA	56	|:.|:|..|:|:|.|||.|||:||:|||||||||||||....	canonical
202	mO_056	II	coding	660	630	0.0	31	ATATA	80	ND7	463	414	UUAAAUAGUAGAAAUAUAGAGUUCAUAUACAAGGCUACAACAUUAUAUA	49	322	CAuuuGuuGuCuuuAUGuuuuGAGuAuAuGuuGCGAuGuuGuuuGuCGu	273	.||||:|::|||||||:|:|::||||||||||.|||||||||.....:|	canonical
203	mO_056	IV	coding	1292	1280	0.0	31	ATATA	70	COX3	671	632	UGAUAGUGUAGUUUGAUACCGCAAGAACCAAGAUAUAUA	39	691	uuuAuuACAuuAAGuuGuGGUGuuuuuGGuuCuAuuuuA	652	.:|||:||||:||::|:|||:|||:||||||||||.|..	canonical
204	mO_057	I	coding	139	123	8.667708739298871e-129	30	ATTGT	69		267	228	UAUGUGCUCGAUGUCCCUUAAUGAGGGAAAGCUAUGUUA	39					non-canonical
205	mO_057	II	coding	7191	6973	0.0	31	ATATA	80	ND7	477	428	UAUAUAGUGAAUAAUGAUACGAAGGUACAGUUAAAUACAAGAGAAUAUA	49	1072	GAGuAuuGuuuGuuAuuAUGuuuuuGuGuuGGuuuAuGuuCUCGuuuAC	1023	:.:|||:::||:|||:||||:||:::|||:::|||||||||||.|.||.	canonical
206	mO_057	IV	coding	112	86	9.201752515482219e-80	32	ATAAA	78	RPS12	777	731	UAAAGUGAAUGUGUUAGAAUGAACCUAUAGCGCAACAAUAAAAAUA	46	205	AuuuuAUuuAuAuAAuuuuGuuuGGAuGuuGCGuuGuuuuuuuuGu	159	||||:|:|||:|:|||:||::||||||:|:||||||||.|||||:|	canonical
207	mO_058	I	coding	535	451	0.0	31	AAAAC	73	A6_v1	286	244	UAUUAAUUGUAAGAGACUGAAAGAAAUAAGAUAAAAACAAAA	42	547	AuuGuuGAuGuuuuuuGAUuuuuuuuAuuuuAuuuuuGuuuu	505	||.:||:|::||:|:|||:|||:||||||:||||||||||||	canonical
208	mO_058	I	coding	535	451	0.0	31	AAAAC	73	A6_v2	286	244	UAUUAAUUGUAAGAGACUGAAAGAAAUAAGAUAAAAACAAAA	42	547	AuuGuuGAuGuuuuuuGAUuuuuuuuAuuuuAuuuuuGuuuu	505	||.:||:|::||:|:|||:|||:||||||:||||||||||||	canonical
209	mO_058	II	coding	39258	38779	0.0	30	ATATA	77	ND7	491	444	UUAACUAGAGAUGUCAGAUUCACUACAGAAUAGAGCAGUAAUAUAUA	47	721	uuuAGuuuuuAAUAGuuuAAGuGGuGuuuuGuCuCGuuCGuuAGGuA	674	..|.|.|:|:.|:|||:||||||:|||:||:||||||:..|..:...	canonical
210	mO_058	IV	coding	1365	1229	0.0	30	AAATA	79	ND7	674	625	UAGUAAGUAGAUUAGUGAUGUUCAAUAUAGAGUACAAAACAAUAAUAAA	49	782	GUCGuuuAuuuAGuuGuuAUGAGUuGuAuuuuAuGuuuuGuuAuGAuuA	733	:||:||:||:||:|:::||::||||:|||:|:||||||||||||.|||.	canonical
211	mO_059	I	coding	7354	7195	0.0	31	ATATA	79		255	207	UUUAAUUGAAGAUAUAGAAUAGUGCAGCAUAGAGUCAUAACAUAUAUA	48					non-canonical
212	mO_059	II	coding	1964	1780	0.0	30	ATATA	78	ND9	450	402	UUAAUUUAGUGACUAUGACUAUGAGAUGUGGCAAAUAAACAAUAUAUA	48	471	uuuuAuuuuGuuGGuAAuGAuAuuuuACAUCGuuuAuuuGuuGAuuGG	423	..|||..|:::||:||.|||||:|:||||:||||||||||||:..|:.	canonical
213	mO_059	V	coding	114	90	2.1668852860356416e-85	31	ATATA	79	ND7	814	766	UUUAAUUAGUGAUAUUUGACAUAAGAUACGAGACAAUACUAAUAUAUA	48	787	uAuuuAGuuGuuAUGAGUuGuAuuuuAuGuuuuGuuAuGAuuAuuGuu	739	.|.|||:|:::|||:|::||||||:||||:|:||||||||||||...|	canonical
214	mO_060	I	coding	402	371	0.0	30	ATATA	80	A6_v1	257	207	AGUUAUAGUAUAGUGACAUAGUGAGUAGACUUAGACAUAAACAAUAUAUA	50	295	uuGAUUUUGuAuuAUUGuAuuACUuAUUUGAAuuuGUAUuuGuuGuuuuG	245	|::||.|::|||:|:|||||:|||:||:|||||:||||||||||:|.|..	canonical
215	mO_060	I	coding	402	371	0.0	30	ATATA	80	A6_v2	257	207	AGUUAUAGUAUAGUGACAUAGUGAGUAGACUUAGACAUAAACAAUAUAUA	50	295	uuGAUUUUGuAuuAUUGuAuuACUuAUUUGAAuuuGUAUuuGuuGuuuuG	245	|::||.|::|||:|:|||||:|||:||:|||||:||||||||||:|.|..	canonical
216	mO_060	II	coding	572	539	0.0	32	ATATA	82		417	367	UAUAAAGUGUAAAUAUGGUAGAAUGUGGCUAGGUGACACGUAAAUAUAUA	50					non-canonical
217	mO_060	IV	coding	293	257	4.147502121270069e-265	30	ATATA	78	ND3	697	649	GAAAUUGAUAGAAGUGACGGUAAAUAUCAAAGGCACACUAAAUAUAUA	48	172	uuuuGAuuGuuuuCGuuGuuGuuuGuGAuuuuCGuGuGGUUuGuAuGA	124	:|||:|:|:|:|||::||:::|||:|:.|||:||||||:|||:|||:.	canonical
218	mO_060	Orphan	coding	87	87	1.5172575329423303e-105	0	AAAAC	52	CR4	558	506	ACAAAUAAGAUCGUAAGAUAGAUAAGAGGGAGAAAUGAAACAGAGCACAAAA	52	302	uuGuGACGuuAuAAUUuuGuuuAuuuuuuuuuuuuAuuuuGuuuuGuGuuuu	250	|..|.|..:||..|||:|:|:||||:|:::|:||||:|||||:|:|||||||	canonical
219	mO_060	V	coding	134	117	5.1349810474601195e-121	31	ATAAT	79	ND7	862	814	UAGUGUAUAUUGAAGUUUGAAUUUAGUGAAUAGAGGCAACAAUUAAUA	48	437	AuCAuGuAuGGuuuuGGAuuuAGGuuGuuuGuCUCCGuuGUUAuGAuC	389	||||::|||:::||:::|:|||::|:::||:||||||||||||.....	canonical
220	mO_061	I	coding	7925	7635	0.0	30	ATAAA	77	RPS12	251	204	UAUAAUGGUUCGAGUCUAUUGGCUAUAUAUAACAUACAGCAUAAAUA	47	165	CGAuuGCCCAGuuCCGGuAACCGACGuGuAuuGuAuGCCGuAuuuuA	118	..|||:||.||:||.|:|||||||.:|:|||||||||.|||||||..	canonical
221	mO_061	II	coding	749	599	0.0	32	ATATA	82	RPS12	413	363	UAUAUGGUAUAAGAUAGAUGUAUUGGAAUAGGCUUACAGCGCAACAUAUA	50	200	GuAuGCCGuAuuuuAUuuAuAuAAuuuuGuuuGGAuGuuGCGuuGuuuuu	150	:|||:||:||||:|||:||:||||::||:|::|:||||:|||||||.|.|	canonical
222	mO_061	IV	coding	4704	4503	0.0	31	ATATA	78	A6_v1	634	587	UUUAAUGUUAGUAAGUGGAAGAUAUUAUGCUAGAACGUCAACAUAUA	47	700	AuAuuACAGuuAuuuAuuuuuuGuAAuAuGAuuuuGCAGuuGAuAAu	653	|.||||||:|:|||:|::||:|:|||||:|||:|||||||||...||	canonical
223	mO_061	IV	coding	4704	4503	0.0	31	ATATA	78	A6_v2	634	587	UUUAAUGUUAGUAAGUGGAAGAUAUUAUGCUAGAACGUCAACAUAUA	47	700	AuAuuACAGuuAuuuAuuuuuuGuAAuAuGAuuuuGCAGuuGAuAAu	653	|.||||||:|:|||:|::||:|:|||||:|||:|||||||||...||	canonical
224	mO_061	V	coding	3667	3484	0.0	30	ATATA	80	ND8_v1	790	740	UUUAAUUAAGUAGUUAAGUAUCAUUGGUAAAAGACGCAAAA-UAAUAUAUA	51	209	uuGuuAGuuuAuuGGuuCGuGGuAACCAuuuuuuGCGUUUUuAUUGGuGuG	158	..:|||:||:||:::|||:|:|||||||||||:||||||||-|||:.....	canonical
225	mO_061	V	coding	3667	3484	0.0	30	ATATA	80	ND8_v2	790	740	UUUAAUUAAGUAGUUAAGUAUCAUUGGUAAAAGACGCAAAA-UAAUAUAUA	51	209	uuGuuAGuuuAuuGGuuCGuGGuAACCAuuuuuuGCGUUUUuAUUGGuGuG	158	..:|||:||:||:::|||:|:|||||||||||:||||||||-|||:.....	canonical
226	mO_062	I	coding	58	47	2.6498275987300964e-46	31	ACTGT	67		263	227	AUGCUCGAUGCCCCGUAGAGUGGGGAAGCUAUGUCA	36					non-canonical
227	mO_062	II	coding	5022	4902	0.0	31	ATAAA	81	ND7	473	423	UAUUAUAGUAGAUAGUGAUAUAGAGACACGACUAAAUACAAGAAUAAAUA	50	1072	uGAGuAuuGuuuGuuAuuAUGuuuuuGuGuuGGuuuAuGuuCUCGuuuAC	1022	..|:|||::|:|:|:|:|||:|:|:||||:||:||||||||||.:||||.	canonical
228	mO_062	IV	coding	131	125	1.0617821008895267e-141	31	ATATT	83	ND9	758	706	UAUAUAGUAUAAUGUGCAUGUGGAAAUAUAGAUAAAGCAAAUACAAAUUAUA	52	76	AAACAuuGuAuuAUGuGuAuAUUUUuAuGuuuAuuuCGuuuAuGuuuuuGuu	24	|.|.||::|||||:::|||:|::|||||:|:||||||||||||||||....|	canonical
229	mO_063	II	coding	1761	1679	0.0	30	ATAAA	82	CR4	458	406	UUAAAAUAGAAAGAGAGAAUAGAUACAGAUAAAGAUGAACACCAACAAAAUA	52	467	GuuuuuGuuuuuuuuuuuuGuuuAuGuuuGuuuuuAuuuGuGGuuGuuGuuA	415	:.||||:|:|||:|:|:||:|:|||||:|:|||:||:|||||||||||.|..	canonical
230	mO_063	IV	coding	149819	147391	0.0	30	ATATA	79	ND7	797	748	UUCAAUUGAGUAUAAGAGCAGAUGUAAGUGUAACAUGCCUAAAUAUAUA	49	1097	GuGuuGGuuuAuGuuCUCGuuuACGuuuGCGuuGuGCGGAuuuuuuGCA	1048	:.|||:::|:||:|||||||:|||:||::|:||||:|||||||.|....	canonical
231	mO_064	I	coding	31995	31687	0.0	31	ATATA	81	RPS12	268	218	UAUAAUGUGACGAGAAAAGCAAUAGAGUAGUCAAAUCAAUACAGAAUAUA	50	234	AuGuuGCGuuGuuuuuuuuGuuGuuuuAuuGGuuuAGuuAuGUCAuuAuu	184	||:||:|::||:|:||||:|||:|:|:||::|||||||||||||.|...|	canonical
232	mO_064	II	coding	3110	2834	0.0	30	ATATA	81	ND7	434	383	UUAAUUGUAGAGUGAUAUGUGUACUAUAAGAUACAGCAAAUAACAUAUAUA	51	133	GUCCACAGCAuCCCGCAGCACAuGGuGuuuuAuGuuGuuuAuuGuAuuuuu	82	:...|..:..||.|...:||||||:|:||:|||||:|||||||||||.|.|	canonical
233	mO_064	V	coding	1155	1034	0.0	30	AAATA	74		823	779	UUAGUAGUGUGACAUGAUAGAUGUGCAAAUAAUUAACAUAUAAA	44					non-canonical
234	mO_065	I	coding	331	316	0.0	32	ATATA	79	COX3	276	229	UGUGAUAGAAUGUGUGUAAGAGAAUUCACAGAACAACAACAUAUAUA	47	752	AUuACAuuuuAUGCAuGuuuuuuuAGGuGuuuuGuuGuuGuuuAuuu	705	|:...||:|||::||::||:|:|||:||||:||||||||||.|||.|	canonical
235	mO_065	II	coding	2224	2055	0.0	31	ATATA	79	ND3	435	387	UUAUUAGUAAGUAGGAGAUAUAGCAAUUUAGGGUAAUAAACAUAUAUA	48	263	GuuAGUuGUUuGuuuuuuGuAuuGuuAAAuuCCAUuAuuuGuGUUUuG	215	:.||:|::||::|::|:|:|||:|||||||:|||||||||||:|.|..	canonical
236	mO_065	IV	coding	753	732	0.0	32	ATATA	67		659	624	UGACAUUUAUAACGUCAAAAACAUACGAAUAUAUA	35					non-canonical
237	mO_066	II	coding	295	269	1.9678456766323337e-288	30	ATATA	77	COX3	465	418	UAUAGUGAAAGUGACUUGAAUGAUGUGAGAUACGUACAAAAUAUAUA	47	732	AuuuuAuuuuuAuuGGAuuuAUuACAuuuuAUGCAuGuuuuuuuAGG	685	||.|:|:|||:|:||:|:|||:||||:|:||||||||||||.|..:.	canonical
238	mO_066	IV	coding	672	620	0.0	30	ATATA	66	ND7	730	694	GAUCAAUGGCAAGAUUCAUUAUAACUACAACAUAUA	36	1179	uuAGuuGCCGuuuuAGGuAAuAuuGAuGuuGuuuuu	1143	:|||||:|||||:||:||||||||||||||||.|.|	canonical
239	mO_067	I	coding	47	41	2.921325155656751e-43	30	AAATT	79		275	226	UUUAAUGGUAGAUAAAUGGGUAUAUUCAAUUGGUAACAAUCAUAUUAAA	49					non-canonical
240	mO_067	II	coding	1106	1062	0.0	32	ATATT	81	COX3	434	385	UAUAUUGCUUAAGUAGAGUGAAUACUGUAAAAGACAACAUAAUAUUAUA	49	370	AuGuAGUGAGuuuGuuuuAuuuAuGGCGuuuuuuGUUGuAuuAuuuGGu	321	||:||::||:||::|:|:|:|||||:|:||||:|||||||||||...:|	canonical
241	mO_067	II	coding	1106	1062	0.0	32	ATATT	81	ND3	434	385	UAUAUUGCUUAAGUAGAGUGAAUACUGUAAAAGACAACAUAAUAUUAUA	49	430	GuGGuGUAAuuuuAuuuuGuuuAuGAUGUUUuuuGUUGUAUUAUACAUA	381	:|:..::.|.||:||:|:::||||||::||||:||||||||||||....	canonical
242	mO_067	IV	coding	9241	8862	0.0	31	ATATA	81	COX3	659	609	UUUAAAUGUACAUGUUAGAGUAACUAUAGAAAAGUCAACAACUAAAUAUA	50	941	GuAuuuGuGuGuGuAAuuuuAuuGGuGUUUuuuuAGUUGuuGAuuAGuuA	891	:.||||:::|||::|||:|:||||:|:|:||||:|||||||||||.:|..	canonical
243	mO_068	IV	coding	312	280	2.717206739465411e-295	30	ATATT	78	CR3	707	659	UUAAUAUGUAGGAAGAGCAAGAGAUAAGUAAACACUAAACAAAUUAUA	48	129	GuuuGuACAuuuuuuuuGuuuuuuAuuuGuuuGuGAUUUGuuuuuAuG	81	:.||:|||||::||:|:|||:|:||||::||||||||||||||.....	canonical
244	mO_069	I	coding	9573	9393	0.0	31	ATATA	83	COX3	254	202	UUUAAUUAAAGAGUGAAGAUACUUUGGUCUAUAGUCUCAAAUGUAACAUAUA	52	654	uGuuuGGuuuuuuGuuuuuGuGAAACCAGuuAUGAGAGUUUGCAuuGuuAuu	602	.:.||::|||:|:::||:|:|||||||||.|||.|||||||:||||||...|	canonical
245	mO_069	II	coding	2438	2306	0.0	30	ATATA	80	ND7	476	426	UAAAUGUAAUAUGUCUAGAGAGCGUGUAAAUAGAUAACCUACAAUAUAUA	50	1122	GuuuGCGuuGuGCGGAuuuuuuGCAUAUUUGuuuAuuGGAuGuuuGuuuG	1072	:|||:|:||:|:|:|||:|:|:|||:||||:|:|||||||||||...|..	canonical
246	mO_069	IV	coding	3966	3844	0.0	30	ATATA	80	ND7	729	679	UGUAAGAUAGUAUAGGAAUGUCACUUGAAUAGUAAAUAUAACUAAAUAUA	50	165	GuuGuuuAuuGuAuuuuuGuGGuGAAuuuAuuGuuuAUAUUGAUuGuAuu	115	::..|:|||::|||::||:::|||||:||||::||||||||||||....|	canonical
247	mO_070	I	coding	302	90	1.7044479816645965e-36	30	AAAAC	72	ND7	318	276	UGUUAUAGUAAUAGAUAGUCCAUAUAGUAUAUGAACACAAAA	42	1010	GuGGuGuuGuuGuuuGCCGGGuAuAUCAuuuGCUUGUGuuGA	968	::::|:|::||:|:|:.|:||||||||||.|:||||||||..	canonical
248	mO_070	II	coding	4745	4507	0.0	31	ATAAA	83	CR4	475	423	UAUAAGUGAAUUAAGAGAGAGCAUGGAAAAUAACACAAGACACAAUAAAAUA	52	373	uGGuuuGuuuGGuuuuuuuuuGUAuuuuuuGUUGuGuuuuGuGuuAuuuuuu	321	..:||:::||::||:|:|:|:|||::||||:|||||||:|||||||||||.|	canonical
249	mO_070	IV	coding	2723	2302	0.0	30	ATATA	81	ND7	794	743	UAUUAUAUAGUAAGUAGGAGUGUAAUAUGUGAAUACGCAAAUAAUUAUAUA	51	354	uuGCGAuGuuGuuuGuCGuuACGuuGuGCAuuuAuGCGuuuAuuAAuuGuA	303	.|:..||:|::||::||.|:||:||:|:||:||||||||||||||||....	canonical
250	mO_071	I	coding	13782	13457	0.0	30	ATATT	80	COX3	248	198	UUAAAUGAGUGAUUAGAGAGACAAGAUACAAGAACUAAAUCCAAAUUAUA	50	570	GGuuuAuuuGuuAAuuuuuuuGuuuuGuGUUUUUGGuuuAGGuuuuuuuG	520	::||||:|:::||||:|:|:||||:|:||||:|||:|||||||||..|..	canonical
251	mO_071	II	coding	6186	5873	0.0	31	ATATA	80	ND7	470	421	UAUAUUGAAUUAGAGAUUAUUAGAUUCACUAGAAAACAGAGCAUAUAUA	49	717	AuAuGAuuuAGuuuuuAAUAGuuuAAGuGGuGuuuuGuCuCGuuCGuuA	668	||||:|:|||:|:|:|||||:|:||||||:|.|||||||||||..:|..	canonical
252	mO_071	IV	coding	972	865	0.0	31	AATAT	85		722	668	UUUAUUAAUUAUAGUAGAGUGACACUUUAUAGAGAUAGACGGUAACAUAUAUAA	54					non-canonical
253	mO_072	II	coding	7026	6927	0.0	30	ATATA	76		459	413	UAUUAAAAGAGUAGAGUGAUGCUGCAUAGACAAUACAUAAUAUAUA	46					non-canonical
254	mO_072	IV	coding	7	5	1.7856496392320728e-05	31	ATATT	97		777	711	UUUAAUUAAUAUAUUGAAUAAUAUGUUAGUAUAUAUUUUGGUGGUAGGAGAUAUGAUUAAAUUAUA	66					non-canonical
255	mO_073	II	coding	626	604	0.0	31	ATAAA	82	ND8_v1	414	363	UUUAUAGUUUAAAGUGUGAGAGUGACUAUACUAGAUUUCGCAACAUAAAUA	51	229	GGuAACCAuuuuuuGCGUUUUuAUUGGuGuGGuuuAGAGCGuuGuAuuGCu	178	::..|.||..|||::|::|:|:|:||:|:||:|:||:|||||||||||..|	canonical
256	mO_073	II	coding	626	604	0.0	31	ATAAA	82	ND8_v2	414	363	UUUAUAGUUUAAAGUGUGAGAGUGACUAUACUAGAUUUCGCAACAUAAAUA	51	229	GGuAACCAuuuuuuGCGUUUUuAUUGGuGuGGuuuAGAGCGuuGuAuuGCu	178	::..|.||..|||::|::|:|:|:||:|:||:|:||:|||||||||||..|	canonical
257	mO_073	IV	coding	3305	2511	0.0	32	ATATA	80	RPS12	671	623	UAUAUAUAGUACAAGAGCAGUUAAAUGGGCUACAUUUCAUAAUAUAUA	48	287	uAGAGGGUGGuGGuuuuGuuGAuuuACCCGGuGUAAAGuAuuAuACAC	239	..:.:.:|.:||.|:|:||::|||||||||:||||||||||||||.|.	canonical
258	mO_074	I	coding	427	319	1.4542762092473294e-284	31	ATAGA	75		268	224	UAUAUGUAGCUCAAUGCCCCUUGAUAUAGGGGAAGUCAAAGAUA	44					non-canonical
259	mO_074	II	coding	7133	7004	0.0	30	ATATT	83		431	378	UUAAAUUAGAGAGUAGAAGCAUUUUAGUCAAUAGUCUCAAAUGUAUAAUUAUA	53					non-canonical
260	mO_074	IV	coding	591	543	0.0	32	ATACT	80	ND8_v1	621	573	UUUAAUGUGUAGAGAUAGUAAGUUGGUACAUAAAUACACGGGUUCAUA	48	446	uuGuuAuGuGuuuuuGuuGuuuAGCCAUGuAuuuAuuGGCGCCCAAGu	398	..:|||::::|:|:|:|::||:|:||||||||||||..||.|....:|	canonical
261	mO_074	IV	coding	591	543	0.0	32	ATACT	80	ND8_v2	621	573	UUUAAUGUGUAGAGAUAGUAAGUUGGUACAUAAAUACACGGGUUCAUA	48	445	uuGuuAuGuGuuuuuGuuGuuuAGCCAUGuAuuuAuuGGCGCCCAAGu	397	..:|||::::|:|:|:|::||:|:||||||||||||..||.|....:|	canonical
262	mO_074	V	coding	2404	2191	0.0	31	ATATA	80	ND9	836	787	UUUAUAGUUUGAUAGUAGGUAAUAGAUCGAGUAAACAUAACAAUAUAUA	49	536	uuuuGuuGAAGuGuuAUCCAuuAuuuGGuuuGuuuGuAuuGuuAuuuuG	487	...|:|::||.|:|:|||||||||:|:|:|::|||||||||||||.|..	canonical
263	mO_075	II	coding	155	138	3.539930061150028e-145	31	ATATA	80		430	381	AUAUUAGUGUGAAGUGAUUGAGUGAUAUUCUAGAUAAUAUAAAUAUAUA	49					non-canonical
264	mO_075	IV	coding	1526	1496	0.0	31	ATATT	79	ND7	726	678	UAAUAUGACAUUAUAGUGAUGGCUCUGGUGAUUAUACAAUAAAUUAUA	48	965	uuuAuAuuGuGAuAuuACCAuuGAGACCAuuAuuAuGuuAuuuuAuAG	917	.|||||:|||:||||:||.|::|||||||:||.||||||||||.|||.	canonical
265	mO_075	V	coding	241	231	3.855176689975147e-262	31	ATACA	79		885	837	UAAUUAGAUGUUUAGUGUGACGUGUAGCAUAGGUAUAACAAUAACAUA	48					non-canonical
266	mO_076	I	coding	388	373	0.0	31	ATATA	76	ND8_v1	264	219	AUAUAGUGACGAGUAAAUGGGUAACUUAGAGGUGACAAUUAUAUA	45	169	uGuGuuACuAUUUGuuuACCCAuuGAGuuAACCAuuGuuAGuuuA	124	|:|:|:|||.:|::||||||||||||:|:..|..|..|.|..|..	canonical
267	mO_076	I	coding	388	373	0.0	31	ATATA	76	ND8_v2	264	219	AUAUAGUGACGAGUAAAUGGGUAACUUAGAGGUGACAAUUAUAUA	45	169	uGuGuuACuAUUUGuuuACCCAuuGAGuuAACCAuuGuuAGuuuA	124	|:|:|:|||.:|::||||||||||||:|:..|..|..|.|..|..	canonical
268	mO_076	II	coding	236	216	8.1779879991592e-233	32	AAATC	82	COX3	429	379	UUUAAGUAGUAAUAUAGUGAGUUAGAUACGAAUAGAAACACAACACUAAA	50	396	GCGuuuuuuGUUGuAuuAuuuGGuuuAuGuuuAuuuuuGuGuuGuGAGuu	346	:.:||:.|::||:|||:|:|:::|:||||:||||:||||||||||||.||	canonical
269	mO_076	IV	coding	1293	1265	0.0	31	ATATA	81	COX3	677	627	UUUAUUAAGUGAGUUAAAGAUACGAGAUAAUGCGGCAUAGGAAAUAUAUA	50	308	ACGuGGuuuAuuuGAuuuuuGuGuuuuAuuACGuuGuAuCCAGuAuuGuu	258	|.:|::||:|:|::||||:|:||:|:|||||||::||||||..|||...|	canonical
270	mO_077	I	coding	69	47	3.372374046910089e-40	32	ATACT	77		267	222	UUGUUAGAUUAUAUGCUCAAAGUCUCGUAAUACGAGAAAGUCAUA	45					non-canonical
271	mO_077	II	coding	2046	1947	0.0	31	ATATA	80	ND9	426	377	UAUUGGUAGAUGUGGAAGUAGAUUGAAGUGAGAUAACAAACACAAUAUA	49	104	uAuuuCGuuuAuGuuuuuGuuuAAUUuuAuuuuAUUGuuuGuGuuGuAG	55	....:|:|:||::::||::|:|||:||:|:|:|||||||||||||:||.	canonical
272	mO_077	IV	coding	15259	14404	0.0	31	ATATA	80	ND7	730	681	UAUUAAUAGUCUAUGAGCGAAUGUACUAAGAGAUGACGUACUAAAUAUA	49	1149	UUGuuuAuuGGAuGuuuGuuuGCGuGGuuuuuuAuuGCAuGAuuuAGuu	1100	.|:.||||::|||::|:|:||:|:||:||:|:||:|||||||||||..|	canonical
273	mO_078	I	coding	221	218	3.276432051599405e-257	31	ATACT	77	CR4	303	257	UCAUAUAUAGUGAUAGAAUGAAAUUAGAGCCAACACGUAAAUCAUA	46	65	UGUAUUUAUUAuuAuuuuAuuuuAAuuuuGGuuGuGCAuuuuuuuu	19	.||||.|||:|:|||:|||:||||||:|:||||||||||||..|.|	canonical
274	mO_078	II	coding	206	184	1.1162928248261292e-193	31	ATAAA	82	CR4	463	412	UUAACAGGUAUAUGCGUGUAGAAUGAGCAAGAUAAUAUCAACAAAUAAAUA	51	192	GUUUGUuuGuGuGGGuAuGuuuuAuuuGuuuuGuuAuAGuuGuuuGuuuuu	141	:.||||:::|:|:.|:|::|:|||:|:|||:|:||||||||||||:|||.|	canonical
275	mO_078	IV	coding	75	73	2.7275532095093295e-85	30	ATATA	80		714	664	UUUUAAAGUGCGAGUAUAUGUGUGUUUAGUGUAUAUUUUAAAUUAAUAUA	50					non-canonical
276	mO_079	I	coding	623	603	0.0	30	ATATA	78	ND8_v1	293	245	UUUGAAAGUGUGAAAAUAGCUACGUUAAAUCUCGCAACAUAAUAUAUA	48	232	CAuuuuuuGCGUUUUuAUUGGuGuGGuuuAGAGCGuuGuAuuGCuuGu	184	.|.:|||::|::||||||:|:||:::||||||||||||||||:..|:|	canonical
277	mO_079	I	coding	623	603	0.0	30	ATATA	78	ND8_v2	293	245	UUUGAAAGUGUGAAAAUAGCUACGUUAAAUCUCGCAACAUAAUAUAUA	48	232	CAuuuuuuGCGUUUUuAUUGGuGuGGuuuAGAGCGuuGuAuuGCuuGu	184	.|.:|||::|::||||||:|:||:::||||||||||||||||:..|:|	canonical
278	mO_079	II	coding	482	469	0.0	30	ATATG	78	ND7	471	423	UUUAAUAGAGAUAUGAGACUCGUAUAUAGCGUUACAACAAACAGUAUA	48	324	uuGuuGuCuuuAUGuuuuGAGuAuAuGuuGCGAuGuuGuuuGuCGuuA	276	..:||:|||:|||::|:||||:||||:|:||:||||||||||||:|..	canonical
279	mO_079	IV	coding	4279	4180	0.0	30	ATATA	80	CR3	672	622	UUAAUGGUAGAAGUAAUGGUAUAUGUUCGAAAGCAGUAAUCUAAAAUAUA	50	280	uGuuAuCAUuuuuAuuAuuGuAuAuAAGUUUuCGUUAUUAGAUUAAAAAA	230	.:|||:|||:||:||||:::||||:|||:||||||:||||||||..|.|.	canonical
280	mO_080	I	coding	17	16	8.422091491511688e-19	31	AACTG	70		263	224	UAUGAUCAAAGCUCCCUGAUAUGGGAGAAGUCAUGUCAA	39					non-canonical
281	mO_080	II	coding	1589	1559	0.0	30	ATATG	79	RPS12	433	384	UUAAUAUAGUGAUAUGAUGUUUUCUACUGCCAAGACAACUAAAUGUAUA	49	270	uuAuGUCAuuAuuuAuuAuAGAGGGUGGuGGuuuuGuuGAuuuACCCGG	221	...|:|..:..|.||:||:|:|:|:||::||||:|||||||||||..:.	canonical
282	mO_080	IV	coding	488	459	0.0	31	ATAAA	84	RPS12	656	603	UUAAUGUGACAGAGAGAGUGAUGAGAUAAUCAGUUCAAUACAGUAAUUAAAUA	53	238	uGuuGCGuuGuuuuuuuuGuuGuuuuAuuGGuuuAGuuAuGUCAuuAuuuAuu	185	.:||:|::|||:|:|:|:::|::|:||||:||:.|||||||||||||.||..|	canonical
283	mO_080	V	coding	4333	4063	0.0	31	ATATA	83	COX3	814	762	UUAUAGUAUUAGAGAAGUCAAGGUAGAAUAAGAAUAACCUAAAUAAUAUAUA	52	714	uAAGuuGuGGUGuuuuuGGuuCuAuuuuAuuuuuAuuGGAuuuAUuACAuuu	662	.|.:|::|::|.|:||::||||:||:|||||:|||||||||||||||.||.|	canonical
284	mO_081	I	coding	79	76	1.7706910031716282e-87	31	ATATA	74	COX3	277	234	AUGUGAAGUAGAUGGACAAUUACCGAAUAAACAAUUAUAUAUA	43	541	uACAuuuuAUUUGUuuGuuAGuGGuuuAuuuGuuAAuuuuuuu	498	||||:||:||:|:::|||||:|||:||||||||||||.|.|.|	canonical
285	mO_081	II	coding	276	244	1.0151712883038798e-253	31	ATATA	80		478	429	UAAAUGAUGAAAUAGAGUGAUGUAUUUAGGUACUAAUGGGUCAUAUAUA	49					non-canonical
286	mO_081	IV	coding	873	846	0.0	32	AAATA	77		703	658	UUAAUAUGUUAUAGAGACUCUGGUAUAUGUGACAAACAAAAUAAA	45					non-canonical
287	mO_082	II	coding	185	170	2.509138584925477e-184	31	ATATA	80	COX3	395	346	UAUAGUGGAAUUGUAAGAUAUAUAGUGCAUAGACACACACAUUAAUAUA	49	913	uGuuuAuuuuGAuGuuuuAuGuGuuAuGuAuuuGuGuGuGuAAuuuuAu	864	...|:|::||:|::||:|||:|:|:|:||||:|||||||||||||.|||	canonical
288	mO_082	IV	coding	70	55	1.49156136673859e-52	30	ATATA	83	COX3	681	628	AGAAUAUACUAUAGAAGUGAAAGAGUGGAAAUGGACGAUAACGAUAAUAUAUA	53	121	GuGuuAGuGGuGuuuuuGuuuuuuuAuCuuuACCuGCCAuuGuuAuuGuGuAu	68	.:.|..:||:|:|:||:::|||:|:|:||||||||||.||||:||||:|:|||	canonical
289	mO_083	I	coding	13	13	2.1747015593128903e-16	31	AATAA	70		272	233	UGACGCUCGAAGCUCCCGUGCAUGGGAGAAGCCUAAUAA	39					non-canonical
290	mO_083	IV	coding	13650	13152	0.0	31	ATATA	82		692	641	UUGAAUAGUAGUAUAGAGUGUAAUGUCUAAGAGUCACAAUAGUAAUAUAUA	51					non-canonical
291	mO_084	I	coding	16	12	5.00362180130443e-12	31	ATACA	63		252	220	CUCGAGGCACCGUAAUGUGGUGAGACUACAUA	32					non-canonical
292	mO_084	II	coding	2445	1833	0.0	30	ATATA	77	COX3	454	407	UAUAGUGAAUAGUCUUGAAUAAGCAGAUAGCAAACCAUCAAAAUAUA	47	173	AuuuuGuuuGuuGGGAuuuAuuuGuuuAuuGUUUGGuAGuuuuuuAu	126	||.|:::||:|::|:|:|||||:||:|||:|||||||||||||.|||	canonical
293	mO_084	IV	coding	764	673	0.0	31	ATATA	81	ND9	713	663	UUUAAAUAGUGUGUAGAAAUAAUAGUCUAGUGCUUACAAAACUAAAUAUA	50	420	GuuuuuGUuAuGCGuuuuuGuuGuuGGAACGCGAAuGUuuuGAUUUGuuu	370	:..|||:|:|::|:|:|||:||:|::||.|:|||||||||||||||:|.|	canonical
294	mO_084	V	coding	88939	77272	0.0	31	ATAGA	81	ND9	867	817	UAUAUAGUUUCAUGAUAGGUAGUAGAUUAAGCAAAUAUAACAAUAAGAUA	50	537	uuuuGuuGAAGuGuuAUCCAuuAuuuGGuuuGuuuGuAuuGuuAuuuuGu	487	.|.|:|::||||::|||||||:||:|::||:||||:||||||||||:|:|	canonical
295	mO_085	I	coding	1959	1685	0.0	31	AAAAC	76	CR4	280	235	UCAAUAUAGUAAAAGAUAGAGUCCAUCAAGAUAACAAAAACAAAA	45	426	uuuuAuGUuGUuuuuuGuuuuGGGUGGuuuuuuuGuuuuuGuuuu	381	..||||:|::||||:|:|:|::|||:|||:|.|||||||||||||	canonical
296	mO_085	II	coding	7429	6816	0.0	30	ATATA	80		451	401	UUUGAUAGUGUUAGAAUGUCAAAUUUAAGAGAUGAUUAAAAUAAUAUAUA	50					non-canonical
297	mO_085	IV	coding	76	57	2.3792664904469204e-52	31	AAAAT	89		697	639	UAUAUGAGUCUAGAAUUGUAAUAUUGAUUAGUGAGAGUGUUAUUUAUGUUAUUUAAAA	58					non-canonical
298	mO_085	V	coding	2390	2351	0.0	30	ATATT	78	ND7	844	796	UUAAUGAUAUAGAGACAUGAUCGAGUAUAAGAGCAAAUGAAAAUUAUA	48	1081	uGuuAuuAUGuuuuuGuGuuGGuuuAuGuuCUCGuuuACGuuuGCGuu	1033	.:|||:|||:|:|:|||::|:|:|:||:|||||||||||.|||:...|	canonical
299	mO_086	I	coding	35	19	1.9590391868202832e-14	31	AAAAC	72	A6_v1	284	243	UAUAACUGUGAGAGACUAAGAAGAAUGAAAUAAAAACAAAA	41	547	uuGuuGAuGuuuuuuGAUuuuuuuuAuuuuAuuuuuGuuuu	506	.|:||||:::|:|:|||||:||:|||:||||||||||||||	canonical
300	mO_086	I	coding	35	19	1.9590391868202832e-14	31	AAAAC	72	A6_v2	284	243	UAUAACUGUGAGAGACUAAGAAGAAUGAAAUAAAAACAAAA	41	547	uuGuuGAuGuuuuuuGAUuuuuuuuAuuuuAuuuuuGuuuu	506	.|:||||:::|:|:|||||:||:|||:||||||||||||||	canonical
301	mO_086	III	coding	420	396	0.0	31	ATATA	79	COX3	515	467	UGUAUAGUGAUUAGAGAGACAGAGUAUAGAAACCAAAUCCAAAAUAUA	48	570	uuuAuuuGuuAAuuuuuuuGuuuuGuGUUUUUGGuuuAGGuuuuuuuG	522	.:...|:::||||:|:|:|||:|::|:|:|||||||||||||||.|..	canonical
302	mO_086	IV	coding	1481	1366	0.0	31	ATATA	79	ND7	668	620	UUAUUAAAGUGUAAGUUCAAUGAAUAGAGGCGUCAAUACUAGAAUAUA	48	443	uAuGGuuuuGGAuuuAGGuuGuuuGuCUCCGuuGUUAuGAuCAuuuGA	395	.||::|||::.|||:|:|||::||:||||||:.|||||||||.|.|:.	canonical
303	mO_086	V	coding	1038	997	0.0	30	ATATA	78	RPS12	825	777	UUAUAUAUAGUAGUAGAAGUGCAUGUGUUGAAAACAUACCAAAAUAUA	48	77	AAuAuAuAuuGuuuuuuuuGCGuAuGuGAUUUUUGuAuGGuuGuuGuu	29	|||||||||::|:.|:||::||||::::|:||||||||||||.|...|	canonical
304	mO_087	I	coding	2635	2492	0.0	32	ATATA	81		282	233	UUUAAUUAGUUAGAUGGAAUUAGUACGUGAUCUACAAGCACAAUAUAUA	49					non-canonical
305	mO_087	II	coding	229490	227437	0.0	30	ATATA	80	A6_v1	433	383	UUAUAUAUAGAAAUAGAAAGAGAGCACUAAGUAAAGUCAAUGCAAAUAUA	50	80	UAAAuAuGuuuuuAuuuuuuuuuuGuGAuuuAUUUUGGuuGCGuuuGuuA	30	.|.||||:|:|||||:|||:|:|:||||||:||||::|||:|||||:|..	canonical
306	mO_087	II	coding	229490	227437	0.0	30	ATATA	80	A6_v2	433	383	UUAUAUAUAGAAAUAGAAAGAGAGCACUAAGUAAAGUCAAUGCAAAUAUA	50	80	UAAAuAuGuuuuuAuuuuuuuuuuGuGAuuuAUUUUGGuuGCGuuuGuuA	30	.|.||||:|:|||||:|||:|:|:||||||:||||::|||:|||||:|..	canonical
307	mO_087	IV	coding	3715	3254	0.0	30	ATACA	78		689	641	UUAAUAGAGAUAUAUAGUUACGGGCUACUGCGGUAAUAAAUAUACAUA	48					non-canonical
308	mO_088	I	coding	7423	6842	0.0	30	ATATA	79	COX3	284	235	UAUCAUAGUGUUCAGAUGGGAGCAGAGAGUAAAUGGAAUAUAAUAUAUA	49	430	uuuGuGuuGuGAGuuuGCUUUCGuuuuuuGuuuACCuuAuAuGuuuuGu	381	.|.||:|::::|||:|:|::||||:|:|::||||||||||||..|.|:|	canonical
309	mO_088	II	coding	1412	1311	0.0	31	ATATA	81	ND8_v1	446	396	UUUUAAAGAGUAGAUAAAGAUAUGCAUAGAGCAAACAACAUAAUGAUAUA	50	137	UUUuuuuuuuGuuuGuuuuuAuAuGuGUuuuGuuuGuuGuGuuACuAUUU	87	....|||:|::|:|:|||:||||:||:|:|:|||||||||:|||||||.|	canonical
310	mO_088	II	coding	1412	1311	0.0	31	ATATA	81	ND8_v2	446	396	UUUUAAAGAGUAGAUAAAGAUAUGCAUAGAGCAAACAACAUAAUGAUAUA	50	137	UUUuuuuuuuGuuuGuuuuuAuAuGuGUuuuGuuuGuuGuGuuACuAUUU	87	....|||:|::|:|:|||:||||:||:|:|:|||||||||:|||||||.|	canonical
311	mO_088	V	coding	45098	42519	0.0	31	ATATA	79	ND8_v1	804	756	UUUAAUUGUAAGUGUAACUCAUCUUAAGAUCAUCAGUAGAAAUAUAUA	48	311	CAuuGGAuGUUCGuGuuGGGuGGAGuuuuGGuGGuCAUCGuuuuGCGG	263	.|.|.:|::|||:::|||:||:||:||:|:||:||||||.||.|:.:.	canonical
312	mO_088	V	coding	45098	42519	0.0	31	ATATA	79	ND8_v2	804	756	UUUAAUUGUAAGUGUAACUCAUCUUAAGAUCAUCAGUAGAAAUAUAUA	48	311	CAuuGGAuGUUCGuGuuGGGuGGAGuuuuGGuGGuCAUCGuuuuGCGG	263	.|.|.:|::|||:::|||:||:||:||:|:||:||||||.||.|:.:.	canonical
313	mO_089	I	coding	190	150	2.9904996380047874e-141	30	ATTTA	57		226	199	UCCCUAAAUUAAUGGGAGUCAGAUUUA	27					non-canonical
314	mO_089	II	coding	1768	1654	0.0	30	ATCAA	77		439	392	UUUAAUGAGUGUUAGUGGUGACAUUUUUAGGUAUAUUAAAUAAACUA	47					non-canonical
315	mO_089	IV	coding	897	517	0.0	31	ATATT	81		713	663	UAUUGUUUAGUGUCAUAUUGUAUUGGUUAUUAUGGAGCUACUUUAUUAUA	50					non-canonical
316	mO_089	V	coding	5975	5081	0.0	31	ATATA	78	COX3	871	824	UAAAUUAGAUUAGUGAAGAUGGUGCUAGACAAAUAAA-CUACAAUAUA	48	884	AUUUAGuuuGAuuuuuuuuAuuGCGAuuuGuuuAuuuuGAuGuuuuAu	836	|||||:|:|:||:.:||:||:::||||:|||||||||-||||||.|||	canonical
317	mO_090	I	coding	3954	3626	0.0	30	ATATA	83	CR3	270	217	UUUAAUAUAGUUAAUGAGUCAAGAGCAAAAGAUAAUCUAAAAACAAAUAUAUA	53	174	uuuuuAuGuuuGuuAUUUAGuuuuuGuuuuuuAuuGGAuuuuuGuuuuuuAuu	121	...||||:|:.:|||:|:||||:|:|||||:||||:|||||||||||.|...|	canonical
318	mO_090	II	coding	1364	1240	0.0	31	ATATA	81	A6_v1	461	411	UUUAAUUAUGUAGAUAGUUUGAGUGAAUGGAGGUAUAAUGUAAAUAUAUA	50	670	GuGuuuuuAuAUUuGuuGGAuuuAUUuGCCGCCAuAuuACAGuuAuuuAu	620	:.:||..||:||:|:|:::|:|:|:||:||.||||||||||.||||.|||	canonical
319	mO_090	II	coding	1364	1240	0.0	31	ATATA	81	A6_v2	461	411	UUUAAUUAUGUAGAUAGUUUGAGUGAAUGGAGGUAUAAUGUAAAUAUAUA	50	670	GuGuuuuuAuAUUuGuuGGAuuuAUUuGCCGCCAuAuuACAGuuAuuuAu	620	:.:||..||:||:|:|:::|:|:|:||:||.||||||||||.||||.|||	canonical
320	mO_090	IV	coding	384	347	0.0	31	ATAAA	79	A6_v1	666	618	CAUAUAGAGUAGUGACUGAAUGGAAUGAAUAAAGACACAAAACAAAUA	48	606	GuGuuuuuuGuuAuuGAuuuAuuuuAuuuAuuuuuGuGuuuuGuuuuu	558	||:|.|:|::|:|:|||:|||::|||:||||||:||||||||||||.|	canonical
321	mO_090	IV	coding	384	347	0.0	31	ATAAA	79	A6_v2	666	618	CAUAUAGAGUAGUGACUGAAUGGAAUGAAUAAAGACACAAAACAAAUA	48	606	GuGuuuuuuGuuAuuGAuuuAuuuuAuuuAuuuuuGuGuuuuGuuuuu	558	||:|.|:|::|:|:|||:|||::|||:||||||:||||||||||||.|	canonical
322	mO_091	I	coding	7	5	1.7856496392320728e-05	32	ATAGT	74		281	239	AGUAAAUAUUAGAUGUAUAUUCCCACAUCACGGGAUAUGAUA	42					non-canonical
323	mO_091	II	coding	5766	5298	0.0	31	ATACA	79	RPS12	472	424	UAUUAUAGUGAUAGAUGAUGUCUCCUAUAGUCAAAACAACUAAACAUA	48	268	GuuAuGUCAuuAuuuAuuAuAGAGGGUGGuGGuuuuGuuGAuuuACCC	220	:|.||:|||:|||:||:||:|||||:|:.::|||||||||||||....	canonical
324	mO_091	V	coding	42606	41446	0.0	30	ATATA	77	ND9	814	767	UAAUUUCGUAAUAGAUGAUAGACUAAGUAGACAUAACAAAAAAUAUA	47	538	GuuGAAGuGuuAUCCAuuAuuuGGuuuGuuuGuAuuGuuAuuuuGuG	491	:||:|||::|||||.|:|||:||:||::|:|||||||||.|||....	canonical
325	mO_092	I	coding	1488	1404	0.0	30	ATACA	79	A6_v1	298	249	UUUUAAUGUAGUAUAGUGCAUGAGAUUAGUAAAUUACAACUAAAACAUA	49	155	uAGGuuAuGuuuuAuuGuGuAuuuuAAUuGuuuAAuGuuGAuuuuuGAu	106	.|::|||::|:.|||:::|||:|:||||::|||||||||||||||..||	canonical
326	mO_092	I	coding	1488	1404	0.0	30	ATACA	79	A6_v2	298	249	UUUUAAUGUAGUAUAGUGCAUGAGAUUAGUAAAUUACAACUAAAACAUA	49	155	uAGGuuAuGuuuuAuuGuGuAuuuuAAUuGuuuAAuGuuGAuuuuuGAu	106	.|::|||::|:.|||:::|||:|:||||::|||||||||||||||..||	canonical
327	mO_092	II	coding	28	19	4.965337350140177e-17	30	AAATA	65		439	404	GUAUGUUGCGAGAUAUGGGCGGUAUAUACUAUAAA	35					non-canonical
328	mO_093	I	coding	154550	150099	0.0	31	ATATA	80	ND8_v1	275	226	UUAAUUAGUAGCAGUAUAGAUAGUGUCAAGAGCAUACGUACAAUAUAUA	49	373	GAGuuAUCGUCGuuGuAuuuAuuGuGGuuuuuGuAuGCAuGuuuGCCCG	324	:|.|.|||:||||::|||:|||::::|||:|:|||||||||||......	canonical
329	mO_093	I	coding	154550	150099	0.0	31	ATATA	80	ND8_v2	275	226	UUAAUUAGUAGCAGUAUAGAUAGUGUCAAGAGCAUACGUACAAUAUAUA	49	373	GAGuuAUCGUCGuuGuAuuuAuuGuGGuuuuuGuAuGCAuGuuuGCCCG	324	:|.|.|||:||||::|||:|||::::|||:|:|||||||||||......	canonical
330	mO_093	II	coding	7185	6638	0.0	31	ATATT	82		434	383	UUAAUAGAGUAUGUUGAUGGAUGGAGUCUACUAAUAACACAAAUAAUUAUA	51					non-canonical
331	mO_093	IV	coding	207	171	2.339046376800683e-167	30	ATATT	78	COX3	697	649	UACUAUAGUAACAAUGAAAUGGAUGGUGGUGGUAACACAUAAAUUAUA	48	128	uuuuuGuuuuuuuAuCuuuACCuGCCAuuGuuAuuGuGuAuuGGuuAu	80	.|..|:|:.||.|..||||||||:|||:::::||||||||||.:.|||	canonical
332	mO_094	I	coding	2504	2366	0.0	32	ATACA	80		281	233	UUUAAAUGUAUAGAUGAUAGACUAUCAGAAGAUAGCAACUAACACAUA	48					non-canonical
333	mO_094	II	coding	1736	1365	0.0	31	AAAAT	72	ND7	458	417	UUUAUAGUGUUAGUAGCAUAUGUAGAUUGAAAGUACUAAAA	41	515	uuAuGUUGuGGuuGuCGuAuGCAuuuGGCUUUCAuGGuuuu	474	..||:|:::::|::||||||:|||:|::||||||||:||||	canonical
334	mO_094	IV	coding	2109	1963	0.0	31	ATATA	79	ND8_v1	682	634	UAAUUGGUAGUAGUGUAAAUAGCAUCAGAGACAUACGUAUAAUAUAUA	48	373	AGuuAUCGUCGuuGuAuuuAuuGuGGuuuuuGuAuGCAuGuuuGCCCG	325	|.|.|:|:||:|:::||||||:||:||:|:|||||||||:||......	canonical
335	mO_094	IV	coding	2109	1963	0.0	31	ATATA	79	ND8_v2	682	634	UAAUUGGUAGUAGUGUAAAUAGCAUCAGAGACAUACGUAUAAUAUAUA	48	373	AGuuAUCGUCGuuGuAuuuAuuGuGGuuuuuGuAuGCAuGuuuGCCCG	325	|.|.|:|:||:|:::||||||:||:||:|:|||||||||:||......	canonical
336	mO_094	V	coding	1076	984	0.0	31	ATATG	81		834	784	UUUAUAAAGUAAAAGAUAGUGUAUAUAGAUUGACUAACAUAAUAUGUAUA	50					non-canonical
337	mO_095	I	coding	2628	2593	0.0	30	ATATA	76		223	177	UUAUAUUAGUGACAGAGUGCCUAAUUAAUGUGACUCAAUAGAUAUA	46					non-canonical
338	mO_095	II	coding	1229	1065	0.0	31	ATATA	80	ND7	483	434	UUAAUUUAGUGAUCAGAAUAUGUACUCUAGUGACAUCCUAACAAAUAUA	49	1232	CCGuAGAUCGuuAGuuuuAuAuGuGAGGUUAUUGuAGGAUUGUUUAAAA	1183	...||:|||::||||:|||||::||||:|:|:||||||||||||||.|.	canonical
339	mO_095	V	coding	4887	4770	0.0	32	ATATA	81	ND9	837	788	UUUAAUAGUGAAGUAUAUAAUCGUCUCUUUUGUUAUACAUGCAAAUAUA	49	571	GuAuuGuuAuuuuGuGuGuuGGuGGAGGAGAUAGuAuGuACGuuuACGA	522	:.|||:|:|:||::|:|:||:|::|||:|:|:|:||||||||||||.:.	canonical
340	mO_096	II	coding	37	36	1.4684682172093385e-42	31	ATATA	61	RPS12	437	407	GAUAGAGCUACGACGCAACAAAAUAAUAUA	30	206	uuGuuuGGAuGuuGCGuuGuuuuuuuuGuu	176	:|:|:|.||||:|||||||||||.||...|	canonical
341	mO_096	V	coding	248	241	2.919040087264459e-278	31	ATATA	82	RPS12	821	770	UAAUUAAAGUAACUGAAUGAGCUAUGUUUCGUAAUAUGUGCAUAAUAUAUA	51	298	GGuGGuuuuGuuGAuuuACCCGGuGUAAAGuAuuAuACACGUAuuGuAAGu	247	:.|::|||::||||:||||.||:|::||||:||||||||||||||:||.:|	canonical
342	mO_097	I	coding	14	13	2.854600254816473e-15	30	ATATA	77	CR4	346	299	UUAUAUGUUAAUAGACGAAAAAGCAAUAGAAUCCAACACUAUAUAUA	47	220	GuuAuAGuuGuuuGuuuuuuuuuGuuGuuuuGGGuuGuGAuuuuuuA	173	:.||||....|.|.|.:|||||:|||:|:||:|||||||||.|.|..	canonical
343	mO_097	II	coding	37	35	3.971641732083087e-40	30	AAATT	60		474	444	UGCACUCUAUAGUAUACCUAACAAAUUAAA	30					non-canonical
344	mO_097	V	coding	84	76	7.073066441138223e-82	32	ATAGT	81	ND9	837	788	UAUCGUAAUAAGAUAUACAGUGACCUUCUCAAUUAUACAUGCAAUGAUA	49	571	GuAuuGuuAuuuuGuGuGuuGGuGGAGGAGAUAGuAuGuACGuuuACGA	522	:||.::|||||:|:|:|||::.||||:|||.||:||||||||||...:.	canonical
345	mO_098	I	coding	677	585	0.0	31	ATACA	81	COX3	275	225	UAAUAAGAGUGUUUUGAUCAAUGCUAUUAAACGUGACAAUAAAUAACAUA	50	662	uuuGuuuuuGuGAAACCAGuuAUGAGAGUUUGCAuuGuuAuuuAuuACAu	612	.||:||:|::::||||.|||||:||.|:||||||:|||||||||||..||	canonical
346	mO_098	II	coding	20463	19872	0.0	30	ATATT	78	A6_v1	459	411	UUAAAUAGUAUAGAAGAUCUCACGAAUAGAGACAACAUGGCAAUUAUA	48	458	uuuuuGuuGuGuuuuuuAGAGuGuuuuuCuuuGuuGuGuCGuuGuuuG	410	..|||:|::|:|:||:|||||||:||.|||:||||||::||||:.|..	canonical
347	mO_098	II	coding	20463	19872	0.0	30	ATATT	78	A6_v2	459	411	UUAAAUAGUAUAGAAGAUCUCACGAAUAGAGACAACAUGGCAAUUAUA	48	458	uuuuuGuuGuGuuuuuuAGAGuGuuuuuCuuuGuuGuGuCGuuGuuuG	410	..|||:|::|:|:||:|||||||:||.|||:||||||::||||:.|..	canonical
348	mO_098	IV	coding	114	102	3.2750588515212858e-108	31	ATATA	77	ND7	674	628	UUAUUUAGAUAAUUAGACAUUCGUUACGGAAAAAUAAUCAUAUAUA	46	888	uAuGAGuuuGuuGAuuuGuAAGCAAuGuuuuuuuGuuGGuuuuuuu	842	.||:|:|:|:||:||:|||||||||||::|||||:||:||.|.|.|	canonical
349	mO_098	V	coding	425	394	0.0	31	ATATA	81	ND7	834	784	UUAAUAGUGACUGAUAGGUAAAUGCAUCGAGAAGUGACGUACUAAAUAUA	50	1149	UUUGuuuAuuGGAuGuuuGuuuGCGuGGuuuuuuAuuGCAuGAuuuAGuu	1099	..|..|:|:||:.|:|:::|||:|||:|:|:||:|:|||||||||||..|	canonical
350	mO_099	I	coding	169	134	7.797521372314948e-127	30	ATACA	81	COX3	277	226	UUAAUAAGAGUGUUUUGAUCGAUACUUUGAGACGUGACAAUAAAUAACAUA	51	662	uuuuGuuuuuGuGAAACCAGuuAUGAGAGUUUGCAuuGuuAuuuAuuACAu	611	..||:||:|::::||||.||:|||||:|.|:||||:|||||||||||..||	canonical
351	mO_099	II	coding	15930	15822	0.0	30	AAATG	78	A6_v1	464	416	UUAAACAGUGUGAAAGAUCUCAUAAGUAGAGACAAUACAGCAGGUAAA	48	458	uuuuuGuuGuGuuuuuuAGAGuGuuuuuCuuuGuuGuGuCGuuGuuuG	410	..|||||:::::|||:||||||:||:.|||:||||:||||||:..||.	canonical
352	mO_099	II	coding	15930	15822	0.0	30	AAATG	78	A6_v2	464	416	UUAAACAGUGUGAAAGAUCUCAUAAGUAGAGACAAUACAGCAGGUAAA	48	458	uuuuuGuuGuGuuuuuuAGAGuGuuuuuCuuuGuuGuGuCGuuGuuuG	410	..|||||:::::|||:||||||:||:.|||:||||:||||||:..||.	canonical
353	mO_099	IV	coding	1844	1463	0.0	30	ATATA	85	ND7	685	630	UUAAUGAUGUUAUUUGAGUAGCUAGAUAUUCGUUAUAGAAAAACAAUCAUAUAUA	55	888	uGAUAuGCGuAuGAGuuuGuuGAuuuGuAAGCAAuGuuuuuuuGuuGGuuuuuuu	833	.:.||:....||:|::|::|:|||:|:||||||||:|:||||||||:||.|.|.|	canonical
354	mO_099	V	coding	4487	4328	0.0	31	ATATA	81	ND7	833	783	UUAAUAGUGACUUAUAGGUAGAUGUAUCAGAAAAUGACGUACUAAAUAUA	50	1149	UUUGuuuAuuGGAuGuuuGuuuGCGuGGuuuuuuAuuGCAuGAuuuAGuu	1099	..|..|:|:||:||:|:::|:|:|:|:||:|||||:|||||||||||..|	canonical
355	mO_100	I	coding	2092	2026	0.0	30	ATATA	78	COX3	302	254	UCAAUGUUUGAGUGAGAGUAAAAGAUAGAUGGAAUAUACAAAGAUAUA	48	433	uGuuGuGAGuuuGCUUUCGuuuuuuGuuuACCuuAuAuGuuuuGuuGu	385	.|||:::|::|::||:||:||||:|:|:||||||||||||||:..|:|	canonical
356	mO_100	II	coding	503	472	0.0	31	ATATA	83	COX3	475	423	UUUAAUAUUGUAGAGAAUGACAUAAUGAGUCAAGUACAAAUAAAAACAUAUA	52	390	uAuuuAuGGCGuuuuuuGUUGuAuuAuuuGGuuuAuGuuuAuuuuuGuGuuG	338	.|.||||::|:|:|:||::|||||||:|::|||:||||||||||||||:|..	canonical
357	mO_100	IV	coding	1120	1083	0.0	31	ATATA	78	CR4	685	638	UUUAAUAUGGUAAGAGAUAGAACUCACUAAGAAAACAAAAACAUAUA	47	427	uuuuuAuGUuGUuuuuuGuuuuGGGUGGuuuuuuuGuuuuuGuuuuu	380	...||||::::||:|:|:|:|||:|||:||:||||||||||||.|.|	canonical
358	mO_101	I	coding	1551	1047	0.0	30	ATACA	77	ND9	246	199	UUAUAAUGGUAUAUGCAGAUGUUACUAUAAAGACAACAACGAACAUA	47	595	GGAGAUAGuAuGuACGuuuACGAuGuuAuuuuuGuuGuuGCAuACCA	548	::.:.||.:||:|||||:|||:|||.|||||:|||||||||.|....	canonical
359	mO_101	II	coding	5933	5543	0.0	30	ATACA	77		475	428	UUAACUGUUAGUGUGAGAUGUAGCUUAUGGACAACUAACCAAACAUA	47					non-canonical
360	mO_101	IV	coding	35263	34360	0.0	31	ATATA	80	CR3	757	708	UGCUAGUGAAUCAGAGUAACAAGAAAGUAGCAAACAA-CAUGUAAAUAUA	50	97	uuGAUUGuuuGGuuuuGuuGUUUuuuuAuuGuuuGuuuGuACAuuuuuuu	47	.:|||:::||:||:|::|||||:|||:||:|||||||-||||||||.|.|	canonical
361	mO_102	I	coding	483	450	0.0	31	AAAAG	74	CR4	253	210	UUAAUAGUGAUAGUGAACAUAUGUCUAGAUAAAUAUACGAAAA	43	522	GGuuGuuGUUGuuAUuuGuGuAuAGGUUUAUuuAuAUGCGuuu	479	::||:|:::|:|:|:||||:||:||:|:|||||||||||.|||	canonical
362	mO_102	II	coding	446	434	0.0	30	ATATA	80	COX3	405	355	UUUAAUGGAAUUAUAGAAUAUGCAGUAUAUAAAUAUACACAUUAGAUAUA	50	914	uGuuuAuuuuGAuGuuuuAuGuGuuAuGuAuuuGuGuGuGuAAuuuuAuu	864	.:.|||::||:||:|:||||::||:||:|||||:|:||||||||:|...|	canonical
363	mO_102	IV	coding	325	242	1.0288552180163398e-215	31	ATATA	77	COX3	682	636	UUUAUUACCGUAGAAGCAAGAGAAUAGAAAUG-ACGGUGACAAUAUA	47	116	uGuuAGuGGuGuuuuuGuuuuuuuAuCuuuACCuGCCAuuGuuAuuG	69	.:.||:|||::|:||:|||:|:||||||||||-|||||:||||||..	canonical
364	mO_102	V	coding	22554	22296	0.0	30	ATATA	78		843	795	UAUUAAUAGUGAAGAUAGAAUAUUCAUUAGGUAACUAGCAAAUAUAUA	48					non-canonical
365	mO_103	I	coding	2387	2121	0.0	30	ATATT	78	COX3	266	218	UAUCAAUAGUAAAUCAUUAGGAAAUAAGCGACUAACACCAAUAUUAUA	48	195	uuGuuuAuuGUUUGGuAGuuuuuuAuuuGuuGAuuGuGGuuuuAuuuu	147	.|:.||||::|||:|||:|::||||||:|:|||||||||||.||.|.|	canonical
366	mO_103	II	coding	1431	1355	0.0	31	ATATA	78	ND9	471	424	UAAUAAUGGAGUAUAUAGUCACUUCCUCUAGAUACAUGCAAUAUAUA	47	571	AuuGuuAuuuuGuGuGuuGGuGGAGGAGAUAGuAuGuACGuuuACGA	524	|||:|||::|::|:|:|::|||:|||||||..........|.||.:.	canonical
367	mO_103	IV	coding	113	112	1.2183444424772576e-133	30	ATATA	77	COX3	753	706	UUAAAUGUGACAAUGAAUAAUGUGAUUUAACACCACAAGAAUAUAUA	47	685	AGUUUGCAuuGuuAuuuAuuACAuuAAGuuGuGGUGuuuuuGGuuCu	638	|:|||:||:|||||:||||||||:|||:||||||||||:||:..|.|	canonical
368	mO_104	I	coding	4437	4185	0.0	31	ATATA	80	COX3	270	221	UUAAUAGAUAGUUAGAGAAGCAAAGUACAAGAGCCAAAUCCAAUAUAUA	49	570	GuuuAuuuGuuAAuuuuuuuGuuuuGuGUUUUUGGuuuAGGuuuuuuuG	521	:.||||:|:|:|||:|:||:||||::||||:|:||||||||||.|.|..	canonical
369	mO_104	II	coding	537	512	0.0	31	ATATA	81	RPS12	449	399	UUAUAUAGUGUACAGUGUGAAAUAGAUAUAUUGAAACAAACCUAAAUAUA	50	192	CGuGuAuuGuAuGCCGuAuuuuAUuuAuAuAAuuuuGuuuGGAuGuuGCG	142	.:|:|||:::|||.|::|:|||||:|||||||:|||||||||||.|....	canonical
370	mO_104	IV	coding	63	40	1.3705212811143016e-32	31	ATTAA	88		713	656	UGAUGUUAAUGUGGGUUGAUUGCUUAUACUACACUCUCUAACGAAAGCAAUUAAUUA	57					non-canonical
371	mO_105	IV	coding	531	514	0.0	31	ATAAA	79	CR3	690	642	UUUAUAGAUAUGUAGAGAAGACAGAAGAUAGACAAACACUAACAAAUA	48	125	GuuuGuuuGuACAuuuuuuuuGuuuuuuAuuuGuuuGuGAUUUGuuuu	77	:..|:|:|:|||||:|:||:|||:||:|||:|||||||||||..||.|	canonical
372	mO_106	I	coding	20	16	1.9784159789264759e-16	31	AACTG	58		250	223	UCCCUGAUAUGGGAGAAGUCAUGUCAA	27					non-canonical
373	mO_106	II	coding	590	573	0.0	31	ATATA	72	RPS12	427	386	GUGAUAUGACAUUUUCUACCGUCAAGACAACUAAAUAUAUA	41	270	uuAuuuAuuAuAGAGGGUGGuGGuuuuGuuGAuuuACCCGG	229	:..|.||:|.||:|:|:|||::|||:||||||||||...:.	canonical
374	mO_106	IV	coding	2540	2475	0.0	32	ATATA	83	RPS12	657	606	UUAAUGUGGCAGAGAAAGUAAUAGAAUAGCCAGUUCAAUACAGUAUAUAUA	51	236	uGuuGCGuuGuuuuuuuuGuuGuuuuAuuGGuuuAGuuAuGUCAuuAuuuA	185	.:||:|:::||:|:|||::||:|:||||:|||:.|||||||||||...|..	canonical
375	mO_106	V	coding	213	175	2.1285901915554578e-170	31	ATATA	80		812	763	UUGAAGUGUUAUAGAGACUGAGAUAGAAUGUGUGUGACUAAACAAUAUA	49					non-canonical
376	mO_107	II	coding	6638	6395	0.0	31	ACATA	79	COX3	466	418	UUUUAAAGUGACGUAGUAAGUCAGAUACAGAUAAAAACACAAUAUACA	48	395	CGuuuuuuGUUGuAuuAuuuGGuuuAuGuuuAuuuuuGuGuuGuGAGu	347	.:..|||:::||:||:|||::||:|||||:||||||||||||:|:.||	canonical
377	mO_107	IV	coding	8978	8609	0.0	32	ATATA	83	RPS12	754	703	AAUAUGUUAUAGAGUGAUAUGUUAGAGUAAGCCUAUAAUGCAACAAAUAUA	51	202	uAuGCCGuAuuuuAUuuAuAuAAuuuuGuuuGGAuGuuGCGuuGuuuuuuu	151	|....|:...|:|..:||||:|||:|::||:||||:||:||||||||.|.|	canonical
378	mO_108	I	coding	484	447	0.0	31	ACATA	80		267	218	AUAAUAGAGACAUUUUAGUCAAUGCUAUCGAACGUACAAUAAAUAUACA	49					non-canonical
379	mO_108	II	coding	9	7	1.1853560400775521e-07	30	ATATA	66		465	429	UAUCCAUGUAGAUAGACAAAGCAAUAUCAAUAUAUA	36					non-canonical
380	mO_108	IV	coding	46	42	3.1513990312040588e-46	30	ATATA	81	A6_v1	681	630	UUAUGGUAAAGAGAUGAUAUAUGACGUAGAAAUAGAAACAAAACAAAUAUA	51	344	uGuAuuGuuuuuuuAuuGuAuAuuGCAuuuuuAuuuuuGuuuuGuuuuuuA	293	.:||:::|||:|:||:|:||||:|||||:|||||:||||||||||||.|..	canonical
381	mO_108	IV	coding	46	42	3.1513990312040588e-46	30	ATATA	81	A6_v2	681	630	UUAUGGUAAAGAGAUGAUAUAUGACGUAGAAAUAGAAACAAAACAAAUAUA	51	344	uGuAuuGuuuuuuuAuuGuAuAuuGCAuuuuuAuuuuuGuuuuGuuuuuuA	293	.:||:::|||:|:||:|:||||:|||||:|||||:||||||||||||.|..	canonical
382	mO_108	V	coding	80	80	4.1187665269843594e-97	30	ATAAT	76		832	786	UUUAAUGGUCAAUAGUAAAUCUAGUUUAGGUAUGCAAUAAUUAAUA	46					non-canonical
383	mO_109	I	coding	1276	860	0.0	31	ACATA	73		320	278	UAUGUUAGAUAUGCACCGAAGAUACGUCACUCAAUAUAUACA	42					non-canonical
384	mO_109	III	coding	3320	3041	0.0	31	ATACA	80	A6_v1	523	474	AUAUUAAGUGCAGUAGAUUGAGUGUAUCAGACUAAAACAUAAUUACAUA	49	265	uGuGGuuuAuGuuGuuuAAuuuAuAuAGuuuGAUUUUGuAuuAUUGuAu	216	|:|::||:|:||::|:|||:|:|:|||||:|||||||||||||.|||||	canonical
385	mO_109	III	coding	3320	3041	0.0	31	ATACA	80	A6_v2	523	474	AUAUUAAGUGCAGUAGAUUGAGUGUAUCAGACUAAAACAUAAUUACAUA	49	265	uGuGGuuuAuGuuGuuuAAuuuAuAuAGuuuGAUUUUGuAuuAUUGuAu	216	|:|::||:|:||::|:|||:|:|:|||||:|||||||||||||.|||||	canonical
386	mO_109	IV	coding	2377	2173	0.0	32	ATATA	79	A6_v1	683	636	UAUAGUUAGAAGUUGGAAGAUAAUGAGACAGACAAACUAAACAUAUA	47	187	AuGuuGAuuuuuGAuuuuuuAuuAuuuuGuuuGUUUGAuuuGuAuuu	140	||:|::||:||::|::||:|||||:|:|||:||||||||||||||.|	canonical
387	mO_109	IV	coding	2377	2173	0.0	32	ATATA	79	A6_v2	683	636	UAUAGUUAGAAGUUGGAAGAUAAUGAGACAGACAAACUAAACAUAUA	47	187	AuGuuGAuuuuuGAuuuuuuAuuAuuuuGuuuGUUUGAuuuGuAuuu	140	||:|::||:||::|::||:|||||:|:|||:||||||||||||||.|	canonical
388	mO_110	I	coding	2071	1964	0.0	31	ATATA	80	ND8_v1	333	284	UAUAUAAAGAGAGAUUGAAAGACAAGAAAAGAAAACAAACAAAAAUAUA	49	111	GuAuGuuuuuuuuuGAuuuuuuGUUUUUuuuuuuuGuuuGuuuuuAuAu	62	:|||:|||:|:|:|:|:|||:||||:||||:||||||||||||||||||	canonical
389	mO_110	I	coding	2071	1964	0.0	31	ATATA	80	ND8_v2	333	284	UAUAUAAAGAGAGAUUGAAAGACAAGAAAAGAAAACAAACAAAAAUAUA	49	111	GuAuGuuuuuuuuuGAuuuuuuGUUUUUuuuuuuuGuuuGuuuuuAuAu	62	:|||:|||:|:|:|:|:|||:||||:||||:||||||||||||||||||	canonical
390	mO_110	IV	coding	545	516	0.0	31	ATATA	79	ND7	726	678	UAUAAUAGUAUUUGACAUAGAGUGCAAAGCAGUACUAAUAACAAUAUA	48	791	uAGuuGuuAUGAGUuGuAuuuuAuGuuuuGuuAuGAuuAuuGuuuuuG	743	..:||:|:||:|::|||||:|:|:||||:||:||||||||||||.|..	canonical
391	mO_110	Orphan	coding	8102	8102	0.0	-1	ATAAC	37	ND7	630	592	GAAAGGAGAUCCAUAGAGCUGUCUAAUCAAAUACAAUA	38	257	CAAUGUCUUCCGuAUUUCGACAGGUUAGAuuAuGuuAG	219	|..|.:.:|..||||:|||||||:||||.||||||||.	canonical
392	mO_111	I	coding	79	26	9.270387522634763e-13	31	AAAAT	77	ND9	261	215	UAUUAAGAGUAUAGAUAUGGUGACAUUAGACGAUAACUAACUAAAA	46	246	GuGAuuuuuGuuuuuAuAuuGUUGuGAUUuGuuAuuGAuuGAuuuu	200	:|:|||:|::|.|:||||::::|||:||:||:||||||||||||||	canonical
393	mO_111	II	coding	364	343	0.0	31	ATATA	80	A6_v1	471	422	UAAAAUGGAAGUGAAAGAAGAAGAUACUACGAAGAACAAUAACUAUAUA	49	580	AuuuuAuuuuuGuuuuuuuuuuuuAuGGuGuuuuuuGuuAuuGAuuuAu	531	||||||::||:::|||:||:||:||||:||:||:|||||||||||.|||	canonical
394	mO_111	II	coding	364	343	0.0	31	ATATA	80	A6_v2	471	422	UAAAAUGGAAGUGAAAGAAGAAGAUACUACGAAGAACAAUAACUAUAUA	49	580	AuuuuAuuuuuGuuuuuuuuuuuuAuGGuGuuuuuuGuuAuuGAuuuAu	531	||||||::||:::|||:||:||:||||:||:||:|||||||||||.|||	canonical
395	mO_111	IV	coding	33	25	6.2845620150361564e-24	31	AATGT	70	A6_v1	660	621	CAGGGAAAAGUCACAGUACUAAAUACAACAAAUAUGUAA	39	240	GUUUGuuuuuAuuGuuGuGGuuuAuGuuGuuuAAuuuAu	201	||::.||||:|.|||::||:|||||||||||||..:..|	canonical
396	mO_111	IV	coding	33	25	6.2845620150361564e-24	31	AATGT	70	A6_v2	660	621	CAGGGAAAAGUCACAGUACUAAAUACAACAAAUAUGUAA	39	240	GUUUGuuuuuAuuGuuGuGGuuuAuGuuGuuuAAuuuAu	201	||::.||||:|.|||::||:|||||||||||||..:..|	canonical
397	mO_112	I	coding	3409	3121	0.0	31	ATATA	82		291	240	UUUAAUGUAGUUAUAAGUGACAUUGGCUCGUGAACAACAGAAUAUAAUAUA	51					non-canonical
398	mO_112	II	coding	2594	2538	0.0	30	ATATA	78		470	422	UUAAUGGAGAUAUGAGACUGAAUAUACGGUGCUACAACAAACAAUAUA	48					non-canonical
399	mO_112	IV	coding	1854	1735	0.0	30	ATATA	79	CR3	671	622	UUGAUAGUGAAGAUGAUGGUAUAUGUUUAAAGGCAAUAAUCUAAAUAUA	49	279	uGuuAuCAUuuuuAuuAuuGuAuAuAAGUUUuCGUUAUUAGAUUAAAAA	230	.::|||||:||:||:||:::||||:||:|||:||||||||||||.|.|.	canonical
400	mO_113	I	coding	237	223	1.176154788764808e-247	32	ATATT	81	CR3	320	271	UUAAUUUAGAAGUGAAAGAUAGAUUGUACUCGAAUAACAACACAUUAUA	49	201	uAuuGGAuuuuuGuuuuuuAuuuAAuAuGGGuuuAUuGuuGuGuuuAuu	152	.|||::||:||:::|||:|||:|||:|||:|:||||||||||||....|	canonical
401	mO_113	II	coding	274	262	2.945353370962061e-296	30	ATATA	78	COX3	471	423	UUAAAGAGUGUAUAUCUAUGUGUAGAGCAAAAGAACAUAACAAAUAUA	48	817	AAuuuuuuGuGuAuGGAuACACGuuuuGuuuuuuuGuAuuGuGuuuGu	769	|||||:|::::|||:|||||||:|:|:|||||:|||||||||.|.|:|	canonical
402	mO_113	V	coding	928	884	0.0	31	ATATA	78		820	773	UAUUAAUGUUAGAGUAAGAGAAGAAGUAAUCAAAACAUAAACAUAUA	47					non-canonical
403	mO_114	II	coding	360	316	0.0	31	ATAAA	83	COX3	443	391	UUUAAUAGUAUAUGCUUAAGUGGGAAACAGAGAAAUAUAACACAAACAAAUA	52	821	AAuuuuuuGuGuAuGGAuACACGuuuuGuuuuuuuGuAuuGuGuuuGuuuAu	769	||.||.|::|:||:|:||.|||.:|||||:|:|||:||||||||||||||||	canonical
404	mO_114	IV	coding	1733	1702	0.0	30	ATATA	79	COX3	690	641	UUUAAAGUGAAAGAAAGAGCAACCGAAGACAUAGACAAACAUAUAUAUA	49	232	uGGuuuuAuuuuuuuuuuuGuuGGuuuuuGuAuuuGuuuGuuGuuGuuA	183	.::|||:|:|||:|||:|:|||||:||:|||||:|||||||...|:|..	canonical
405	mO_114	V	coding	6246	6058	0.0	31	ATATA	79	ND3	858	810	UUAUAAUAAGAUAGAGAUAAUGCUAGAAGAUGGAAACACCAAAAUAUA	48	328	AGuGuuGuuuuAuuuuuGuuAUGGuuuuuuGUUUUuGuGGuuuuuGuu	280	|:|:||:||:|||:|:|:|||:|:|:||:|:::|||||||||||...|	canonical
406	mO_115	I	coding	14665	13718	0.0	31	ATACA	78	COX3	255	208	UACUUAUAGUGUACUGAUGCUAAGACAGAAGAUAACCAUAAUACAUA	47	476	uuGuuuAuuAuGuGAuuAuGGuuuuGuuuuuuAuuGGUAuuuuuuAG	429	.||..|||:|::|||:||:|:||:|||:||:||||||||||.|.||.	canonical
407	mO_115	II	coding	2751	2420	0.0	30	AAATT	79	CR4	477	428	UUAAUAUGUGAAGAGUAGAGUCUAUUAAUGCCUAACCAAAAUAUUUAAA	49	559	uuAuAUGCGuuuuuuAuuuuAGAuAAUuAuGGAUUGGUUUUAUAAAAUG	510	...|||:|::||:|:||:|:|||||||||:||||||||||||||||.|.	canonical
408	mO_115	IV	coding	1654	1535	0.0	31	ATATA	81	COX3	677	627	UUAAUUUGAAUAAGACAUUGAGAGAUGCAUUAAAUAAACUAAAAUAUAUA	50	283	uGuuAGAuuuGuuuuGuGAuuuuuuACGuGGuuuAuuuGAuuuuuGuGuu	233	.:|||:|:||:||:|||:|:|:|:|||||::|||||||||||||.....|	canonical
409	mO_116	I	coding	262	199	1.0090420773154079e-180	30	ATATA	96	COX3	303	237	UUAAUAUGUCAAUUUAAAAGUAGAUGGAAUAUAUGAAGCGACAGAUAAUACACUAAUAAUAAUAUA	66	456	uGAGuuuGCUUUCGuuuuuuGuuuACCuuAuAuGuuuuGuuGuuuAuuAuGuGAuuAuGGuuuuGu	390	.:...|....||.:.||||::|:||||||||||::||:|:|||:||||||||||||||.:||.|:|	canonical
410	mO_116	II	coding	442	274	1.7880897362879973e-209	31	ATACT	83	CR4	485	433	UAUAUUAUAGGUGACAAGAUAGAGAGUAGAGACAACAGACAAACACAUCAUA	52	158	uAuAuuuuAuuGuuGuuuuGuuuuuuGuuuuuGuuGUUUGUuuGuGuGGGuA	106	......|..::::||||:|:|:|:|::|:|:||||||:|||||||||:|...	canonical
411	mO_116	IV	coding	1637	1348	0.0	31	ATATA	81	A6_v1	798	748	UAAUAGAUUUAGUGUGUUAGACUAGAGUAUAGUGACAUAAUGAAUAUAUA	50	276	GuuGuuuAAuuuAuAuAGuuuGAUUUUGuAuuAUUGuAuuACUuAUUUGA	226	:||:|:|||.|:|:|:|:|:||||:|::|||:|:||||||||||||.|:.	canonical
412	mO_116	IV	coding	1637	1348	0.0	31	ATATA	81	A6_v2	798	748	UAAUAGAUUUAGUGUGUUAGACUAGAGUAUAGUGACAUAAUGAAUAUAUA	50	276	GuuGuuuAAuuuAuAuAGuuuGAUUUUGuAuuAUUGuAuuACUuAUUUGA	226	:||:|:|||.|:|:|:|:|:||||:|::|||:|:||||||||||||.|:.	canonical
413	mO_117	IV	coding	300	293	0.0	31	ATATA	78	ND7	712	665	UUAAAUGUGAUAUUGUGAUGGUAGUUCUGGUA-UAAUACAAUUAUAUA	48	963	uAuuuAuAuuGuGAuAuuACCAuuGAGACCAuuAuuAuGuuAuuuuAu	915	.|||||:|:|:|:|:|:||||||::|||||||-|||||||||.|.|||	canonical
414	mO_117	V	coding	164	159	1.8312550380608501e-183	30	ATATA	78		872	824	UUAGUUAUGUGUAUAGAGUGUCGUGUACUAUAAAUACAACAAUAUAUA	48					non-canonical
415	mO_118	I	coding	4831	4587	0.0	31	ATATA	80		272	223	UUUUAAGUAGAGAUAUUUUGGUCGAUACUAGUAAAUGUAACAAUAUAUA	49					non-canonical
416	mO_118	II	coding	2185	1931	0.0	31	ATATA	80		428	379	UAAAUUAGAGUGUAAGUUGGAGACUAUCGAUAAUAUAACAACAUAUAUA	49					non-canonical
417	mO_118	IV	coding	71545	68111	0.0	30	AAATA	79	ND7	682	633	AUUAUAGUAAGAUGCAAUGAAAGCCGUCAAGAGAAUGUAAACAUAUAAA	49	73	UAAGUAuCAuuuAuGuuAuuuuuGGuAGuuuuuuuACAuuuGuAuCGuu	24	|||...:..|:||:||||:|||:||:||||:|:||||||||||||..||	canonical
418	mO_119	I	coding	1615	1330	0.0	31	ACAAA	80	ND8_v1	278	229	UAUAAUGGUAAGUAGAUGUGUCACUGAAUUGGUAACAAUCAAAUAAACA	49	174	GuGuuACuAUUUGuuuACCCAuuGAGuuAACCAuuGuuAGuuuAuuGGu	125	:|:||||:|||::|:|||.||.|||.||||||||||||||||||||.||	canonical
419	mO_119	I	coding	1615	1330	0.0	31	ACAAA	80	ND8_v2	278	229	UAUAAUGGUAAGUAGAUGUGUCACUGAAUUGGUAACAAUCAAAUAAACA	49	174	GuGuuACuAUUUGuuuACCCAuuGAGuuAACCAuuGuuAGuuuAuuGGu	125	:|:||||:|||::|:|||.||.|||.||||||||||||||||||||.||	canonical
420	mO_119	II	coding	560	426	0.0	31	ATATA	83	ND7	438	386	AUAAAUGUAGUAGAUGAUAUAGAGACGUCACUUAA-UAACAAAUAUAAAUAUA	53	161	GuuuuAuGuuGuuuAuuGuAuuuuuGuGGuGAAuuuAuuGuuuAUAUUGAUuG	108	..||||::|::|:||:|:|||:|:||::|||||||-||||||||||||.||..	canonical
421	mO_119	IV	coding	52	32	9.696407784758454e-26	31	TTATA	78	RPS12	733	686	UUAAAUGAGUGAAAUGACAUAAUAGCCAUAUCGAUACAGUAUAUAUU	47	236	GCGuuGuuuuuuuuGuuGuuuuAuuGGuuuAGuuAuGUCAuuAuuuA	189	:..||::|:.:|||::|||.||||:|||.|||:||||||||...|.|	canonical
422	mO_119	V	coding	31966	31073	0.0	30	ATATA	78	COX3	881	833	UUAAUACUGUAGAAGUCAAGAUGAGAUGAGAAUAACCUAUAAUAUAUA	48	712	AGuuGuGGUGuuuuuGGuuCuAuuuuAuuuuuAuuGGAuuuAUuACAu	664	|:||:||:::|:||::||||||:|:||:|:|||||||||.|..||.||	canonical
423	mO_120	I	coding	711	686	0.0	31	ATATA	78	A6_v1	278	231	UUAUAUGACAUAGUGAGUGAACUUAAGUAUAGACAACAAAAUAUAUA	47	300	GuAuuAUUGuAuuACUuAUUUGAAuuuGUAUuuGuuGuuuuGuAuuG	253	:...||:|||||:|||:|:|||||||::|||:|||||||||:|||..	canonical
424	mO_120	I	coding	711	686	0.0	31	ATATA	78	A6_v2	278	231	UUAUAUGACAUAGUGAGUGAACUUAAGUAUAGACAACAAAAUAUAUA	47	300	GuAuuAUUGuAuuACUuAUUUGAAuuuGUAUuuGuuGuuuuGuAuuG	253	:...||:|||||:|||:|:|||||||::|||:|||||||||:|||..	canonical
425	mO_120	II	coding	754	742	0.0	30	ATATA	78		437	389	UUAAAGUGUAAAUAUAGUGAAGUGUAAAUCGGGUGACGUAAAUAUAUA	48					non-canonical
426	mO_120	IV	coding	394	377	0.0	30	ATATG	80	ND3	689	639	UUAAUUGGUGAGAUAGCGGUAGAUAUCAAAAGCACACCAAAUAUAGUAUA	50	175	uuuGAuuGuuuuCGuuGuuGuuuGuGAuuuuCGuGuGGUUuGuAuGAuAu	125	..|.|.:..:|:.:|:|:::|:|:|:.||||||||||||||:|||.||||	canonical
427	mO_120	V	coding	7043	6804	0.0	31	ATATA	78		841	794	UUUAAUGUGUAAUCUAAGAUGUAGUAUAUAUGACAAAAUUUAAUAUA	47					non-canonical
428	mO_121	I	coding	125	115	2.6018175791139953e-125	31	GTATA	69		257	219	UAUGUGCUCGAUGUCCCUUAAUGAGGGAAGGCUAUAUG	38					non-canonical
429	mO_121	II	coding	1568	1511	0.0	31	ATATA	80	ND7	464	415	UAUAUAGUGAACAAUGAUACGGAGAUACGAUCAAAUACAAGAGAAUAUA	49	1072	GAGuAuuGuuuGuuAuuAUGuuuuuGuGuuGGuuuAuGuuCUCGuuuAC	1023	:.:|||:::||||||:||||::|:|:||:|:||||||||||||.|.||.	canonical
430	mO_121	IV	coding	563	525	0.0	32	ATAAA	79	RPS12	756	709	AUAUAGAGUGAAUAUGUUAGAAUGAGCCUAUAACGCAACAAUAAAUA	47	203	CGuAuuuuAUuuAuAuAAuuuuGuuuGGAuGuuGCGuuGuuuuuuuu	156	.:|||:|:|:|||||:|||:||::|:||||:||||||||||.|||.|	canonical
431	mO_122	I	coding	12	9	2.6535413619390133e-09	30	ATAAC	60		265	235	CUAUAAUAAUGCAAUAUAGGUCUAACAAUA	30					non-canonical
432	mO_122	II	coding	751	697	0.0	30	ATATA	81	RPS12	460	409	UAUACAGUGUAAAGUGAGUAUAUUAGAAUAAGCCUACA-CGCAACAUAUAUA	52	202	GuAuGCCGuAuuuuAUuuAuAuAAuuuuGuuuGGAuGuuGCGuuGuuuuuuu	150	:||||.|::||||:|:|:|||||||:||:||:||||||-|||||||.|.|.|	canonical
433	mO_122	IV	coding	152209	148435	0.0	31	ATATA	79		785	737	UUAAAGUAACUGAAUAGACUACGUUUCAUAGAUGUGCAUAAAUAUAUA	48					non-canonical
434	mO_123	I	coding	45	42	2.9227250252300557e-47	30	ATATA	84	COX3	290	236	UUUUAAAAGUAGAUAGAAUAUAUGAAGCGACAGAUAAUACACUAAUAAUAUAUA	54	455	UCGuuuuuuGuuuACCuuAuAuGuuuuGuuGuuuAuuAuGuGAuuAuGGuuuuG	401	..:.||||::|:||.|||||||::||:|:|||:||||||||||||||.:|.|..	canonical
435	mO_123	II	coding	282	176	5.677500356397155e-136	32	ATACT	81	CR4	484	435	UAUUAUAGUAGUAAGAUAGAGAGUGAAGACAACAGACAAACACAUCAUA	49	158	AuuuuAuuGuuGuuuuGuuuuuuGuuuuuGuuGUUUGUuuGuGuGGGuA	109	||..|||::|::||:|:|:|:|:::||:||||||:|||||||||:|...	canonical
436	mO_123	V	coding	217	145	8.544742960555929e-119	31	ATATA	81	A6_v1	810	760	UAAUAGAUUUAGUGUGUUAGAUUAGAGUAUAAUGACAUAAUGAAUAUAUA	50	276	GuuGuuuAAuuuAuAuAGuuuGAUUUUGuAuuAUUGuAuuACUuAUUUGA	226	:||:|:|||.|:|:|:|:|:|:||:|::|||||:||||||||||||.|:.	canonical
437	mO_123	V	coding	217	145	8.544742960555929e-119	31	ATATA	81	A6_v2	810	760	UAAUAGAUUUAGUGUGUUAGAUUAGAGUAUAAUGACAUAAUGAAUAUAUA	50	276	GuuGuuuAAuuuAuAuAGuuuGAUUUUGuAuuAUUGuAuuACUuAUUUGA	226	:||:|:|||.|:|:|:|:|:|:||:|::|||||:||||||||||||.|:.	canonical
438	mO_124	I	coding	33	32	8.638501408351756e-38	31	ATATA	78	RPS12	322	275	AUCUAUAGUAAAUGUAGAGCAAGAUAAACGAAAUACAAUAAUAUAUA	47	113	uGGuuGuuGuuuACGuuuuGuuuuAuuuGuuuuAuGuuAuuAuAuGA	66	|:|.|:|::|||||:|:|:|||:||||||:|||||||||||||||:.	canonical
439	mO_124	II	coding	21	19	2.370072853967628e-21	30	ATACA	64	ND7	471	437	GCAGUGUAGUACGUAGAUAUGCAAAUAAUACAUA	34	353	CGuuACGuuGuGCAuuuAuGCGuuuAuuAAuuGu	319	|||:||:|::|||||:|||:|||||||||..|:|	canonical
440	mO_124	IV	coding	143	126	2.383943962388044e-131	31	ATATA	68	CR4	706	669	AGGGAGAGAAAUGAGUCACAUAAACACAAAAUAUAUA	37	97	uuuuuuuuuuuAuuuGGuGUGuuuGuGuuuuAUGuAC	60	|:::|:|:||||:|::||||:||||||||||||:||.	canonical
441	mO_124	V	coding	262	255	5.844814450561962e-295	30	ATATA	79	COX3	907	858	UUGAAUUAAGAGAAAUGAUGCUAAGUGAAUAAAACUACAAAUAUAUAUA	49	889	AGuuuGAuuuuuuuuAuuGCGAuuuGuuuAuuuuGAuGuuuuAuGuGuu	840	|::||:|||:|:||||:|:|||||:::||||||||||||||.......|	canonical
442	mO_125	I	coding	447	384	0.0	31	AAAAC	76	ND7	273	228	UUUAAAUGUGCUAGAUAGUGAAAGACUGAAUAUACUGAAUCAAAA	45	683	GCGuuuGCGuGGuuuGuCAuuuuuuGAuuuAuAuGAuuuAGuuuu	638	:.:|||:|::|:|:|:|||:|||:|||:||||||||:||||||||	canonical
443	mO_125	II	coding	691	656	0.0	31	ATATA	85	CR4	471	417	UUUUAAAUGAGUUAAGAGAGAAUAUAAAGAGCAGCAUAAAACACAAUAAAUAUA	54	374	UuGGuuuGuuuGGuuuuuuuuuGUAuuuuuuGUUGuGuuuuGuGuuAuuuuuuG	320	..::|||::|:::||:|:|:||:|||||:|:||:||:|||||||||||||.|..	canonical
444	mO_125	IV	coding	58	54	2.855489460706669e-60	31	ATATA	80	ND7	742	693	UUAAAUAGUAGAUAUAACUGACAUAAUGUGCAAUAAACGUAAAUAUAUA	49	188	AAuuuAuuGuuuAUAUUGAUuGuAuuAuAGGuuAUUUGCAUCGUGGUAC	139	|||||||::|:||||||||:|||||||:|.|||||||||||....:||.	canonical
445	mO_126	I	coding	1976	1729	0.0	31	ACATA	80	ND9	257	208	UUAAUAGUGACACGUAAGUAAACACGAGAUAGAACACAACAAACAUACA	49	341	GuuuGuuuuuGuGuGuuCGuuuGuGuuuuGuuuuGuGUUGuuuGUuuuu	292	:.||:|:.:||||::|||:||||||:|:|:|:|||||||||||||.|.|	canonical
446	mO_126	II	coding	718	656	0.0	31	ATACA	83	ND9	423	371	UUAAUAGUGUAUAGAGAUAGAGAAUUAGACACUGAAAACAAAA-UAUAACAUA	53	224	uuuuAUUGuAuGuuuuuAuuuuuuAAuuuGuGAuuuuuGuuuuuAuAuuGUUG	171	..||||:::||:|:|:|||:|:|||||:|||||:|||||||||-|||||||..	canonical
447	mO_126	IV	coding	527	494	0.0	31	ATAAT	79	COX3	669	621	UUUAAAUGUGAUGAUAGAUGAUGUAGUUCAAUGCCACAAAAAAUAAUA	48	685	GAGUUUGCAuuGuuAuuuAuuACAuuAAGuuGuGGUGuuuuuGGuuCu	637	:|:|||:||:|::|||:||:|||||:|||||::|||||||||.:||.|	canonical
448	mO_127	I	coding	6213	5986	0.0	30	ATATA	79	COX3	257	208	UUAUAGUGAAAUAGAUGAGCAAUUACUAGAUAGACAAUUAAAAUAUAUA	49	544	AAAuACAuuuuAUUUGUuuGuuAGuGGuuuAuuuGuuAAuuuuuuuGuu	495	||...||:|||||:|::|:||||:||:|:|||:||||||||||.|...|	canonical
449	mO_127	II	coding	2430	2358	0.0	30	ATATA	80		464	414	AUUAUAGUAGAAUGUAGUGAUAUAUUCAGGUAGCUAACGUGUCAAAUAUA	50					non-canonical
450	mO_127	IV	coding	729	706	0.0	32	ATATA	79	CR3	754	707	UAGUAGUUAAAGUGACGGGAAGAUGACAAAUAAACAUGUAAAAUAUA	47	98	UUGuuuGGuuuuGuuGUUUuuuuAuuGuuuGuuuGuACAuuuuuuuu	51	.|..|:::|||:::||:::||:||:|||||:||||||||||||.|.|	canonical
451	mO_128	I	coding	52	20	1.4277202949245118e-11	32	AATAA	88	COX3	295	239	UAAUGAUAGAUACAGUGACAUAUAGUGACGCAGGCCGAAAAUACAUCACUAAAUAA	56	336	GuuuuAuuACGuuGuAuCCAGuAuuGuuuuuuAuGGuuuuuAuGuAGUGAGuuuGu	280	:||.:..|..:|..:|:...:|||:::|.:.|.:||:|||||||||||||.||..|	canonical
452	mO_128	II	coding	3135	3005	0.0	32	ATATA	81	RPS12	450	401	UUAUAGAUAGAGUACAGUGAUAUAUUUAGGCUUUAACGG-UCAAGAUAUA	50	137	uuuAuuuGuuuuAuGuuAuuAuAuGAGuCCGCGAuuGCCCAGuuCCGGuA	87	..|||:|:|:|:||||:|:|||||:|:||||.:||||||-|||||.:...	canonical
453	mO_128	IV	coding	478	462	0.0	31	ATATT	82	CR3	696	645	UUAAUUUAGAGACAAGGAGUGAAUUAUACCUUAAUAACAACACAAUUUAUA	51	203	uAuuGGAuuuuuGuuuuuuAuuuAAuAuGGGuuuAUuGuuGuGuuuAuuuu	152	.|||::||:|:||||::|:|:|||||||||:.|||||||||||||.|.|.|	canonical
454	mO_129	I	coding	278	249	2.904810447331217e-262	30	AAATA	76	RPS12	316	270	UUAAGUGUGUAAUGUUCAAUCUAAAUCUUAGUCUAUACAAAAUAAA	46	326	uAuACACGUAuuGuAAGuuAGAUUUAGAuAUAAGAUAUGUUUUU	280	.||.|||::|||::||||||||||||||..:|.:.....|||.|	canonical
455	mO_129	II	coding	18468	16367	0.0	30	ATATA	79	COX3	470	421	ACUAUAGAAGAUGUAGGUAAAUUGAGCAGCUGUUUAUGUAAAAUAUAUA	49	512	uGGUAuuuuuuAGAuuuAuuuAAuuuGuuGAuAAAuACAuuuuAUUUGU	463	||:|||:||:||.||::||||||:|:||:||:|||||||||||||.|:|	canonical
456	mO_129	IV	coding	1110	1075	0.0	30	ATATT	81		757	706	UUAAUAUGUAGAGAUAAUGACUUUGGAGCUUACAAGACUAAACAAAUUAUA	51					non-canonical
457	mO_130	I	coding	495	438	0.0	31	ATATA	82	COX3	279	228	UCAUUAUAGUGAAGUAGAUAGACAGUCACCAUAUAAACAAUUAAAUAUAUA	51	543	GAuAAAuACAuuuuAUUUGUuuGuuAGuGGuuuAuuuGuuAAuuuuuuuGu	492	:.|||...||:||:||:|:|:|||:||||||.|||||||||||||.|.|:|	canonical
458	mO_130	II	coding	37781	36478	0.0	30	ATATA	80		468	418	AUUAUAGUAAGAUGUAGUAAUAUGUUUAGGCACUGACGGAUCAAGAUAUA	50					non-canonical
459	mO_130	IV	coding	122	60	3.569721407126286e-39	32	AAATC	84	CR3	760	708	UUGAUAUUAGUACUAGAGUGACGAAGAAAUAGCGAAUAAACAUGUAACUAAA	52	97	GuuuGAUUGuuuGGuuuuGuuGUUUuuuuAuuGuuuGuuuGuACAuuuuuuu	45	:.:|:....:.||:|:|:::||:||:|||||:|:||:||||||||||..|||	canonical
460	mO_130	Orphan	coding	814	814	0.0	-5	AATAA	43	CYB	643	595	UAAUAAUGGGAGAAAUAGUAGGUUUUUGAAUAUAGCAGAAAAUAAUAA	48	98	uuuAuuAuuuuuuuuAuuAuuuAGAAAuuuGuGuuGUCUUUUAAUGUC	50	.||||||:::|:|||||:||::|:|||:||:|:|:||||||||.|:|.	canonical
461	mO_131	I	coding	422	414	0.0	32	ATATA	81	CR3	279	230	UUAAUGUAAAUGAAAGAAGAGAGUGAAAUGGUGAACUAUACAACAUAUA	49	237	uGuuGuGuuuAuuuuuuuuuuuuAuuuuAuCAuuuGAuAuGuuGuuAuC	188	.:||:::||||:|||:||:|:|:|:||||:||:||||||||||||....	canonical
462	mO_131	II	coding	367	332	0.0	30	ATAAA	78	ND8_v1	439	391	UUAAAUAGUAGUGAGUUUGAGAGUGACAGACCGACAACAAAUUAAAUA	48	475	uAuuuAuuGGCGCCCAAGuuuuuAuuGuuuGGuuGuuGuuuuAuGuuA	427	.||||||::.|:|.|||::|:|:|:|||:|||:||||||||.||.|..	canonical
463	mO_131	II	coding	367	332	0.0	30	ATAAA	78	ND8_v2	439	391	UUAAAUAGUAGUGAGUUUGAGAGUGACAGACCGACAACAAAUUAAAUA	48	474	uAuuuAuuGGCGCCCAAGuuuuuAuuGuuuGGuuGuuGuuuuAuGuuA	426	.||||||::.|:|.|||::|:|:|:|||:|||:||||||||.||.|..	canonical
464	mO_131	IV	coding	1060	1023	0.0	30	ATATA	75	ND7	683	638	AUUAGUGACAAGAGUGAAAUAUCCAUUACGUAA-CUAGAAUAUAUA	46	822	uGAuuAuuGuuuuuGuuuuAuAGGuGAuGCAuuuGAUCGuuuAuuu	776	|:||:|:||||:|:::|||||||||:|||||||-||||.|.|||.|	canonical
465	mO_132	I	coding	405	373	0.0	31	AAAAC	74	COX3	270	227	UUAAUUGAAGAUACGAAAUGAUGUGAUAUAGGUCAUAGCAAAA	43	310	AuuuGAuuuuuGuGuuuuAuuACGuuGuAuCCAGuAuuGuuuu	267	|.||:|:||:|:||:||||:|||::|:||||||||||:|||||	canonical
466	mO_132	IV	coding	14	12	2.8168587141776796e-13	31	GTATA	60		648	619	UCGGUACUUAAAAACCAAGAUAAAAUAUG	29					non-canonical
467	mO_132	V	coding	1400	1350	0.0	30	ATAAG	80	A6_v1	828	778	UAUAUAGUAGAUUGAAUAUAUCAGAGUGAAACGUAGUAACAUAAUGAAUA	50	272	uuAuGuuGuuuAAuuuAuAuAGuuuGAUUUUGuAuuAUUGuAuuACUuAU	222	.|||:|::|:|||:|||||||||:|.|:||||:||:||||||||||||||	canonical
468	mO_132	V	coding	1400	1350	0.0	30	ATAAG	80	A6_v2	828	778	UAUAUAGUAGAUUGAAUAUAUCAGAGUGAAACGUAGUAACAUAAUGAAUA	50	272	uuAuGuuGuuuAAuuuAuAuAGuuuGAUUUUGuAuuAUUGuAuuACUuAU	222	.|||:|::|:|||:|||||||||:|.|:||||:||:||||||||||||||	canonical
469	mO_133	I	coding	3609	3559	0.0	30	ATATA	79	CR3	274	225	UAUAGAAUAUGAGUAAUAGAUCAAAGACAGAGAAUAACCUAAAGAUAUA	49	168	UGuuuuuAuGuuuGuuAUUUAGuuuuuGuuuuuuAuuGGAuuuuuGuuu	119	...|:||||::|::||||:||||||:|||:|:|||||||||||:|:|.|	canonical
470	mO_133	II	coding	6646	6112	0.0	31	ATATA	80	A6_v1	470	421	UUAUAUAGAUAGUUUGAGUAGAUGAUGGUAUGAUGUCAAUAAAUAUAUA	49	674	uuuAuAUUuGuuGGAuuuAUUuGCCGCCAuAuuACAGuuAuuuAuuuuu	625	..|||||:|:|:::|:|:||:|:|.:|||||:|||||||||||||.|.|	canonical
471	mO_133	II	coding	6646	6112	0.0	31	ATATA	80	A6_v2	470	421	UUAUAUAGAUAGUUUGAGUAGAUGAUGGUAUGAUGUCAAUAAAUAUAUA	49	674	uuuAuAUUuGuuGGAuuuAUUuGCCGCCAuAuuACAGuuAuuuAuuuuu	625	..|||||:|:|:::|:|:||:|:|.:|||||:|||||||||||||.|.|	canonical
472	mO_133	IV	coding	3670	3529	0.0	31	ATATA	80	A6_v1	679	630	UCUAUAGAAAGUAGUGGUUAGAUAGAAUAGAUAAAAACACAAAUAUAUA	49	605	uGGuGuuuuuuGuuAuuGAuuuAuuuuAuuuAuuuuuGuGuuuuGuuuu	556	.|:|:|:|||::|:|:::||:|||:||||:|||||||||||||...|.|	canonical
473	mO_133	IV	coding	3670	3529	0.0	31	ATATA	80	A6_v2	679	630	UCUAUAGAAAGUAGUGGUUAGAUAGAAUAGAUAAAAACACAAAUAUAUA	49	605	uGGuGuuuuuuGuuAuuGAuuuAuuuuAuuuAuuuuuGuGuuuuGuuuu	556	.|:|:|:|||::|:|:::||:|||:||||:|||||||||||||...|.|	canonical
474	mO_134	I	coding	7854	7719	0.0	31	ATATA	84	ND8_v1	281	228	UUUUAAUUACGUGUUAGUCUAUGGUAAUAUGUGAGUAACAAACAAUAUAUAUA	53	411	AuGCAuGuuuGCCCGACAGAUGCCAuuACGCAUUCAuuGuuuGuuAuGuGuuu	358	|.:..|:.|...|.:.|||||:||||||.:||:||||||||||||||:|:|.|	canonical
475	mO_134	I	coding	7854	7719	0.0	31	ATATA	84	ND8_v2	281	228	UUUUAAUUACGUGUUAGUCUAUGGUAAUAUGUGAGUAACAAACAAUAUAUAUA	53	410	uAuGCAuGuuuGCCCGACAGAGCCAuuACGCAUUCAuuGuuuGuuAuGuGuuu	357	.|.:...:|.::|......:.:||||||.:||:||||||||||||||:|:|.|	canonical
476	mO_134	II	coding	12362	11408	0.0	32	ATACA	80	CR4	459	411	UAUAUUAGUGAUAAUGAGAUAAUCAGACUAGUAACAACAAUAAACAUA	48	500	uuGuGGuuGuuGuuAuuuuGuuAGuuuGGuuGuuGUUGuuAUuuGuGu	452	.|:|::|:::|:|||:|:|:|||||:||:|::||||||||||||||:|	canonical
477	mO_134	IV	coding	2312	2039	0.0	31	ATATA	82	ND8_v1	706	655	UAUAGUGAAAUAUGAUAGACUGAGAAUAGAUACAAGACACAUCAAUAUAUA	51	510	uuGuuGuuuuAuGuuAuuuGAuuuuuAuuuGuGuuuuGuGuAGuuAuuuAu	459	.|:|:::|||||::|||:|||:|:||||:|:||||:|||||||||||.|||	canonical
478	mO_134	IV	coding	2312	2039	0.0	31	ATATA	82	ND8_v2	706	655	UAUAGUGAAAUAUGAUAGACUGAGAAUAGAUACAAGACACAUCAAUAUAUA	51	509	uuGuuGuuuuAuGuuAuuuGAuuuuuAuuuGuGuuuuGuGuAGuuAuuuuA	458	.|:|:::|||||::|||:|||:|:||||:|:||||:|||||||||||.|..	canonical
479	mO_135	I	coding	794	776	0.0	31	ATATA	80		294	245	UUAGUAAUAGAGUGUGUAAUUAGAUGUAGUUCAAUAAGCAGCAUAUAUA	49					non-canonical
480	mO_135	II	coding	61	50	1.1822169001510216e-49	30	ATATA	81	COX3	459	408	UAUAUAGAAAUUGAGAUGAAAUAGAGAUAGCUUAAAUAAUGUAAAUAUAUA	51	720	uGGUGuuuuuGGuuCuAuuuuAuuuuuAuuGGAuuuAUuACAuuuuAUGCA	669	..:|:|:|||:::||||:|||||:|:|||:|:|||||||||||||......	canonical
481	mO_135	IV	coding	23	23	1.946460355667489e-28	31	ATATA	82	ND7	693	642	UAUAGUGUAUUAGAUCAAUGGUAGAAUUUAUUAUAACUACAACAAUAUAUA	51	1182	uuAuuGCAuGAuuuAGuuGCCGuuuuAGGuAAuAuuGAuGuuGuuuuuGGA	1131	.|||::|||:||:|||||:||:|:|||::||||||||||||||||.|..:.	canonical
482	mO_135	V	coding	7	5	1.7856496392320728e-05	31	AAAAT	75		845	801	UUAAUAGUAUAAUGUUUAGUGUCAAUUUAGUGAAUGAUUUAAAA	44					non-canonical
483	mO_136	I	coding	91	56	6.543781229602411e-44	31	AAAAC	74	CR4	262	219	UAUAUAGUAAGAGAUAGAAUCUGUCAAAAAGACAAAAACAAAA	43	426	uuAuGUuGUuuuuuGuuuuGGGUGGuuuuuuuGuuuuuGuuuu	383	.|||:|::||:|:|:|:||:|:::||||||:||||||||||||	canonical
484	mO_136	II	coding	3100	2946	0.0	31	ATATA	83	RPS12	455	403	UUAAAUGAGUAGAGUAUAGUGAUGUGUUUGGGUGCUAACAGGUCAAUAUAUA	52	137	GuuuuAuuuGuuuuAuGuuAuuAuAuGAGuCCGCGAuuGCCCAGuuCCGGuA	85	:.||||:|::|:|:||:|:|:||:|::|::||:||||||.||||||..:...	canonical
485	mO_136	IV	coding	5304	4997	0.0	30	ATATA	77	ND3	729	682	UAUCUUAAGUGUAUCAUAGAGACUGUAGUGCAUAUAACAAAUAUAUA	47	388	AuAGGAUuuGuGuGGuAuuuuuGGGAUCACGuAuAuuuGuGuGGuGU	341	||||:|||::::|:||||:|:||:.||||||||||||..|...:|:|	canonical
486	mO_137	I	coding	4412	3692	0.0	30	ATAAA	79	ND9	318	269	UUUAUAGUAACAUGUAGGUAAACAUAGAGUAGAACACAACAAACAAAUA	49	341	GuuuGuuuuuGuGuGuuCGuuuGuGuuuuGuuuuGuGUUGuuuGUuuuu	292	:..|:|:.||||:::|:|:|||||:|:|::|:|||||||||||||||.|	canonical
487	mO_137	II	coding	5352	3206	0.0	31	AAACA	70	ND7	467	428	UAUGGUGUUUGGAUAAUCUAUAGGAGUUGCUAAAACAAA	39	541	CUUUCAuGGuuuuAuuAGGuAUUCUUGAUGAuuuuGuuu	502	.|.:||:::.::||||||:|||:||::|:||||||||||	canonical
488	mO_137	IV	coding	134	109	8.411712602847868e-106	30	AAATA	79	A6_v1	672	623	UUAAUAGAGUAUGAUAGGGAAGUGACAUAUAACGUAAAAAUAAUAUAAA	49	334	uGuuGuuuuGuAuuGuuuuuuuAuuGuAuAuuGCAuuuuuAuuuuuGuu	285	.:||:|:|::||:|:|:::||:|:|||||||||||||||||||.|..||	canonical
489	mO_137	IV	coding	134	109	8.411712602847868e-106	30	AAATA	79	A6_v2	672	623	UUAAUAGAGUAUGAUAGGGAAGUGACAUAUAACGUAAAAAUAAUAUAAA	49	334	uGuuGuuuuGuAuuGuuuuuuuAuuGuAuAuuGCAuuuuuAuuuuuGuu	285	.:||:|:|::||:|:|:::||:|:|||||||||||||||||||.|..||	canonical
490	mO_137	V	coding	45115	43159	0.0	30	AAATA	81	ND9	825	774	UUUAAAGAGUAUAUAUAUAUGAAGAUGUAGAUAAGGCAAAUACAAAAUAAA	51	76	AACAuuGuAuuAUGuGuAuAUUUUuAuGuuuAuuuCGuuuAuGuuuuuGuu	25	||..||.|..|||:|:||||:||:||::|:||||:||||||||||||..||	canonical
491	mO_138	I	coding	50	49	4.315513678062908e-58	31	ATACA	78	ND9	305	258	AUUUAGAGAUAUGACGAUAUUGAGCGAUAACUAACUAAAAACACAUA	47	253	uuuGuuuuuAuAuuGUUGuGAUUuGuuAuuGAuuGAuuuuuGuGGuu	206	|..:|:|:||||:||:|:|:|:|:|:||||||||||||||||||..|	canonical
492	mO_138	II	coding	325	79	8.46261121846305e-26	31	ATATT	82	COX3	477	426	UAUUUAGUAAGUGAAUUGAAGGAUGUAUACUUAUGUGCAAAACAAAUUAUA	51	805	uuuAuGCGuuuGuuuAAuuuuuuGuGuAuGGAuACACGuuuuGuuuuuuuG	754	.|.|..|:||:::||||:||::|:::||||:|||||||||||||||..|..	canonical
493	mO_138	IV	coding	1382	1341	0.0	31	ATATT	79		693	645	GUAAUAUUAGUAGCUGAUCAAUUAAUAUAGACCAUCAAACAUAUUAUA	48					non-canonical
494	mO_138	V	coding	1473	1408	0.0	30	ATATA	75	ND7	844	799	UGUUAGUAAGUGAGAUAGAUGCAGAUGCGCCAAACAGUAGAUAUA	45	664	GuAAUCGuuuAUuuuAuuuGCGuuuGCGuGGuuuGuCAuuuuuuG	619	::||||:||:|:|:|||:|:|||:|:||:||||||||||:|.|..	canonical
495	mO_139	I	coding	670	645	0.0	31	ATATA	82	CR4	269	218	UUAAAUAUGAAGUAUGUGUCAGGUACUAUAUGAGAUAACAACAAAUAUAUA	51	130	UGuuuGuGuuuuAUGuACAGuuuAuGGuAuAuuuuAuuGuuGuuuuGuuuu	79	.:|||:|::||:||::|||||::|||:||||:|:|||||||||||...|.|	canonical
496	mO_139	II	coding	331	293	1.0031408743321619e-304	31	ATATA	80	COX3	464	415	UUGAUAGAAUGAGAAUGAUCUAAGUGAUGUAGAAUACGUACAAUAUAUA	49	730	uuCuAuuuuAuuuuuAuuGGAuuuAUuACAuuuuAUGCAuGuuuuuuuA	681	..||||:|||:|:|||:|:||||:|:|||||:|||||||||||.|.|..	canonical
497	mO_140	I	coding	15430	14842	0.0	31	ATATA	80	A6_v1	249	200	UUCUAUAGUAUAAUGGAUAGGCUUAGAUAUAGACAACAAAACAUAUAUA	49	302	GuAuuAUUGuAuuACUuAUUUGAAuuuGUAUuuGuuGuuuuGuAuuGuu	253	:...|||::||||||:|||::||||:|:|||:|||||||||||||...|	canonical
498	mO_140	I	coding	15430	14842	0.0	31	ATATA	80	A6_v2	249	200	UUCUAUAGUAUAAUGGAUAGGCUUAGAUAUAGACAACAAAACAUAUAUA	49	302	GuAuuAUUGuAuuACUuAUUUGAAuuuGUAUuuGuuGuuuuGuAuuGuu	253	:...|||::||||||:|||::||||:|:|||:|||||||||||||...|	canonical
499	mO_140	II	coding	1810	495	2.1071694513635406e-174	30	AAAAT	73	CR4	399	356	UAUAUUAGAUAGAAGAAAUACUGCAGUGUUAAGACAAAUAAAA	43	277	GuAuAGuuuAuuuuuuuuGuGACGuuAuAAUUuuGuuuAuuuu	234	:||||:|:|||:||:|||:||||||:|:||||:||||||||||	canonical
500	mO_140	IV	coding	768	732	0.0	31	ATATA	79	ND7	679	631	UUUAUUAGUGAAUGAAAAUGUGAGCAGAUUAUACGCAUAAAUAAUAUA	48	854	AuuuGAUCGuuuAuuuuuACGuuuGuuuGAUAuGCGuAuGAGuuuGuu	806	|..|:|||::|||:||||||::|:||:|:||||||||||..:||...|	canonical
501	mO_140	V	coding	1267	1186	0.0	31	ATATA	79		834	786	AUAUUAGUGUUAGGAUAUGUAUGUUAAGAUAUAGUGAUUAAAAAUAUA	48					non-canonical
502	mO_141	I	coding	3934	3794	0.0	31	AAAAC	75	ND7	274	230	UUAAAUGUGUCAGAUAGUAAAAAGCUAGAUAUACUAAAUCAAAA	44	683	CGuuuGCGuGGuuuGuCAuuuuuuGAuuuAuAuGAuuuAGuuuu	639	.:|||:|:::||:|:||||||||:|||:||||||||||||||||	canonical
503	mO_141	II	coding	372	356	0.0	31	ATAAA	81	CR4	473	423	UUGAAUAGAUUAGAAGAGAACAUGAGAAGUAACAUAAAACACAAUAAAUA	50	372	GGuuuGuuuGGuuuuuuuuuGUAuuuuuuGUUGuGuuuuGuGuuAuuuuu	322	:::||:|:|::|:||:|:|||||:|:||::||||:|||||||||||||.|	canonical
504	mO_141	IV	coding	3436	3382	0.0	32	ATATA	79	ND7	735	688	UUAAAUGGUAGAUGUGACUAGUAUAAUGUCCAAUAA-CGUAGAAUAUA	48	187	AAuuuAuuGuuuAUAUUGAUuGuAuuAuAGGuuAUUUGCAUCGUGGUA	139	||||||:::|:||:|:||||::|||||:||||||||-|||||.|:...	canonical
505	mO_142	II	coding	152	133	1.22493798876453e-137	31	AAATT	78		440	393	AUUAUAUGAAUGAGAGUGACUGAGUUUGAAUAUAUAAUAAAAUUAAA	47					non-canonical
506	mO_142	IV	coding	380	350	0.0	30	AAATT	76	ND7	751	705	UGGAUAUUAAGAUUAUCAAGUGACAUAUAUAGUACAUACCAUUAAA	46	406	ACCCGuAGuuuuAAuGGuuuAuuGuGuAuAuCAuGuAuGGuuuuGG	360	|||.:||:||:||||:|||:|:|||:|||||||||||||||..|..	canonical
507	mO_142	V	coding	10196	10109	0.0	30	ATATA	78	ND7	911	863	UAAUUAAAGAGAUAGAGAUCAAAGUAAACAGACAAACUAAUAAAUAUA	48	924	GuuGGuuuuuuuGuuuuuGGuuuuGuuuGuuuGuuuGAuuAuuuAuAu	876	:||::|||:|:|:|:|:|:||||::|||||:|||||||||||||||||	canonical
508	mO_143	I	coding	531	520	0.0	32	AAATA	81	CR3	302	253	AAUUAAGAGUGAAAGAUAGAUUAUGUCCGAAUAGUAACACAAAUAUAAA	49	204	uGGAuuuuuGuuuuuuAuuuAAuAuGGGuuuAUuGuuGuGuuuAuuuuu	155	|.:|||:|:::|||:|||:|||||::||:||||::||||||||||.|||	canonical
509	mO_143	II	coding	109	99	1.1836100318292535e-106	30	ATATA	80	COX3	458	408	UUAAUAUAGAUAGAUGCAAUUGUAGGGCGGUUAAAUCAAACUAAUAUAUA	50	855	uAuuGuGuuuGuuuAuAuuGACAuuuuGuuGAUUUAGuuuGAuuuuuuuu	805	.|||:|:|:|:|:||:.||:||||:::|:::|||||||||||||.|.|.|	canonical
510	mO_143	IV	coding	125	95	3.4680100377903833e-87	31	ACATA	79	CR4	669	621	UAAUUUAGUGUUGGAAGAUAAUCGUAGAGUUAACAUAUCAAAUAUACA	48	249	uuuGGGuuGuGAuuuuuuAuuGGuGuuuuGAuuGuAuAGuuuAuuuuu	201	.||:::|::::|::||:||||:|::|:|::||||||||||||||.|.|	canonical
511	mO_144	I	coding	5798	5652	0.0	32	ATATA	80		254	206	UUAUGUUAGUGAGUUAAGGCUAUUGGAUUAUAUAACAUACGGAAUAUA	48					non-canonical
512	mO_144	II	coding	865	704	0.0	32	ATATA	83	RPS12	408	357	UAUUAUGGUAUAAAGUAGAUGUAUUAGAGUAAGCUUACAACGCAAUAUAUA	51	200	uGuAuGCCGuAuuuuAUuuAuAuAAuuuuGuuuGGAuGuuGCGuuGuuuuu	149	...||:||:|||||:||:||:|||||:|::||:|:||||||||||:|.|.|	canonical
513	mO_144	IV	coding	9342	8980	0.0	30	ATACA	80	ND8_v1	777	727	UUUAAUUAGAUGGUUAGGCACUAUUGGUUAGAGACGCAAAAAUAUACAUA	50	208	uuGuuAGuuuAuuGGuuCGuGGuAACCAuuuuuuGCGUUUUuAUUGGuGu	158	..:|||:|:||::::|:||||:||||||.|:|:|||||||||||..||:|	canonical
514	mO_144	IV	coding	9342	8980	0.0	30	ATACA	80	ND8_v2	777	727	UUUAAUUAGAUGGUUAGGCACUAUUGGUUAGAGACGCAAAAAUAUACAUA	50	208	uuGuuAGuuuAuuGGuuCGuGGuAACCAuuuuuuGCGUUUUuAUUGGuGu	158	..:|||:|:||::::|:||||:||||||.|:|:|||||||||||..||:|	canonical
515	mO_145	I	coding	1496	1477	0.0	30	ATAGA	79	CR3	265	216	UAUAUAAGUGAGAGAAAGAGAUAGAAUGGUAGACUAUACAAAAUAGAUA	49	239	uuGuGuuuAuuuuuuuuuuuuAuuuuAuCAuuuGAuAuGuuGuuAuCAU	190	.|:|:||:|:|:|:|||:|:|||:|||:|||:|||||||||.|..:.||	canonical
516	mO_145	II	coding	5069	4683	0.0	31	ATAAT	80	ND8_v1	437	388	UAUAAGUGUCAGUGUGUUUAGAGAUAAUAGACUAACAACAAAAUUAAUA	49	475	GuAuuuAuuGGCGCCCAAGuuuuuAuuGuuuGGuuGuuGuuuuAuGuuA	426	:||||:|:.|.|:|.|||:|:|:||||:|:||:|||||||||||..|..	canonical
517	mO_145	II	coding	5069	4683	0.0	31	ATAAT	80	ND8_v2	437	388	UAUAAGUGUCAGUGUGUUUAGAGAUAAUAGACUAACAACAAAAUUAAUA	49	474	GuAuuuAuuGGCGCCCAAGuuuuuAuuGuuuGGuuGuuGuuuuAuGuuA	425	:||||:|:.|.|:|.|||:|:|:||||:|:||:|||||||||||..|..	canonical
518	mO_145	IV	coding	15859	15458	0.0	31	ATAAT	82	ND7	679	628	UUUAAUAGUGAAGAUAAGAUAUGUACUGCGUAGACUAGCAAAUAAAUAAUA	51	827	uGAuuAuuGuuuuuGuuuuAuAGGuGAuGCAuuuGAUCGuuuAuuuuuACG	776	.:|||||:::||:|:||:||||.:|||:||||:|||||||||||||.|...	canonical
519	mO_146	II	coding	756	664	0.0	30	ATATA	82	ND7	440	388	UUAACAGUGAGUGUGAUAGUCAAGUGAGCGAUAUCUAACAAUACUAUAUAUA	52	612	GuuGuuGuuGAUAAuAuCAuGuuuGuuuGuuAuGGAuuGuuAuGAuuuGuuA	560	:.|..|..:....|:.....|||:::|:|:|||:||||||||||||.|:|..	canonical
520	mO_146	IV	coding	1226	1197	0.0	30	ATATA	79	COX3	681	632	UUAAUUAGAUUUAGAAGAGCAGCAGUAACGGAACAUAAUACUAUAUAUA	49	599	UUUUGGuuuAGGuuuuuuuGuuGUUGuuGuuuuGuAuuAuGAuuGAGuu	550	..||::|:||::|:||:|:||:||::|||::||||||||||||..|..|	canonical
521	mO_147	I	coding	375	221	2.0941768966237554e-162	32	ACATA	82		320	270	UAAGAGUGUAUUGUUAGAUAUAUGCCGUAGAUACAUCACUCAAAUAUACA	50					non-canonical
522	mO_147	III	coding	1356	1206	0.0	31	ATATA	80	A6_v1	525	476	UAUUAAGUGUAACAGAUUGAAUGUAUCGAACUAGAACAUAAUAUAUAUA	49	266	GuGGuuuAuGuuGuuuAAuuuAuAuAGuuuGAUUUUGuAuuAUUGuAuu	217	:|::||:|::||||:|||:|||:||||:|||||:|||||||||.....|	canonical
523	mO_147	III	coding	1356	1206	0.0	31	ATATA	80	A6_v2	525	476	UAUUAAGUGUAACAGAUUGAAUGUAUCGAACUAGAACAUAAUAUAUAUA	49	266	GuGGuuuAuGuuGuuuAAuuuAuAuAGuuuGAUUUUGuAuuAUUGuAuu	217	:|::||:|::||||:|||:|||:||||:|||||:|||||||||.....|	canonical
524	mO_147	IV	coding	820	751	0.0	31	ATATA	83	A6_v1	690	638	UUAAUUGUAGUUAAAGAUUGAGAGAUAAUGGAACAAACAGACUAAACAUAUA	52	187	GuuuAAuGuuGAuuuuuGAuuuuuuAuuAuuuuGuuuGUUUGAuuuGuAuuu	135	:.||||::|::||||:|:|:|:|:|||||::||||||||:||||||||||.|	canonical
525	mO_147	IV	coding	820	751	0.0	31	ATATA	83	A6_v2	690	638	UUAAUUGUAGUUAAAGAUUGAGAGAUAAUGGAACAAACAGACUAAACAUAUA	52	187	GuuuAAuGuuGAuuuuuGAuuuuuuAuuAuuuuGuuuGUUUGAuuuGuAuuu	135	:.||||::|::||||:|:|:|:|:|||||::||||||||:||||||||||.|	canonical
526	mO_148	I	coding	1865	1705	0.0	31	ATATA	79	COX3	287	239	UACUAUAGUGAAUUAUCAGAGAAUAGACGACUGACACCAAAAUAUAUA	48	196	uGuuuAuuGUUUGGuAGuuuuuuAuuuGuuGAuuGuGGuuuuAuuuuu	148	....|||:::||::||||:|:||||:||:|||:|||||||||||.|.|	canonical
527	mO_148	II	coding	1984	1904	0.0	30	ATAAA	79		479	430	AUAAUAGUAGAAUAUAUGAUCGUCUUCUCUAAGUACAUGCAAAUAAAUA	49					non-canonical
528	mO_148	IV	coding	781	714	0.0	31	ATAAT	78	COX3	772	725	UUUUAAAUGUGACGGUAGAUGAUGUAAUUUAACACCACAAGAUAAUA	47	683	AGAGUUUGCAuuGuuAuuuAuuACAuuAAGuuGuGGUGuuuuuGGuu	636	|:|:|||:||:||::||:||:||||||||:||||||||||:|....|	canonical
529	mO_149	IV	coding	255	249	2.450443061513087e-289	30	ATATA	80		729	679	UUAAAUGUGACGUUAUAAUAGUGACUCUAGUAAUAUACAAUAAAUAUAUA	50					non-canonical
530	mO_149	V	coding	1314	1228	0.0	31	ATATA	78		884	837	UUAAUUAGGUAUCUAGAGCGUCGUGUAAUAUAAAAUACAAAAAUAUA	47					non-canonical
531	mO_150	I	coding	22	18	1.1630739787491501e-18	30	AAAAC	73	CR4	253	210	UAAUAGCGAUAGUAAGUGCAUAUUUAAAUGGAUAUACGCAAAA	43	523	GuuGuuGUUGuuAUuuGuGuAuAGGUUUAUuuAuAUGCGuuuu	480	:||:|:|:|:|:|||:::|||||::||||::||||||||||||	canonical
532	mO_150	II	coding	507	447	0.0	30	ATATT	79	COX3	407	358	AUAUGUAGUUAUAGAAUAUGCAGUAUAUAGACACACACAUUAAAUUAUA	49	915	uuuAuuuuGAuGuuuuAuGuGuuAuGuAuuuGuGuGuGuAAuuuuAuuG	866	|.||:.|::||:|:||||::||:||:|||:||||||||||||||.||..	canonical
533	mO_150	IV	coding	8184	8058	0.0	31	ATATA	78	A6_v1	696	649	UAUAUAGUGAUACGUUUAGAUCUAGUAUAGAAUAACACAUAAAUAUA	47	134	uGuAuuAuuGuGuAuGAuCuAGGuuAuGuuuuAuuGuGuAuuuuAAU	87	.....|..:......:||||||:|:||:|:|||||||||||||..||	canonical
534	mO_150	IV	coding	8184	8058	0.0	31	ATATA	78	A6_v2	696	649	UAUAUAGUGAUACGUUUAGAUCUAGUAUAGAAUAACACAUAAAUAUA	47	134	uGuAuuAuuGuGuAuGAuCuAGGuuAuGuuuuAuuGuGuAuuuuAAU	87	.....|..:......:||||||:|:||:|:|||||||||||||..||	canonical
535	mO_151	I	coding	1136	1017	0.0	31	ATATA	83	COX3	269	217	UAAUAUAGUGACGAUGAUAGUGACAUAUGACUAAUAAAACAAACAAUAUAUA	52	144	uAuCuuuACCuGCCAuuGuuAuuGuGuAuuGGuuAuuuuGuuuGuuGGGAuu	92	..|.|.|..||||.|:|:|:|:|||:||:||:||||||||||||||:.:..|	canonical
536	mO_151	II	coding	466	430	0.0	31	ATATA	80	CR4	464	415	UUUAAAGAGUGAAUAUAGAUAGAAGUAGACACUAACAACAAUAAAUAUA	49	474	uuuuuuuuuGuuuAuGuuuGuuuuuAuuuGuGGuuGuuGuuAuuuuGuu	425	...|||:|:::||||:|:|:|:||:||:||||:||||||||||||...|	canonical
537	mO_151	IV	coding	16522	16073	0.0	30	ATATA	81	ND7	718	667	UUAUUAAGAUAGAGAUUAAGACAGUUAAGAGAUAACAACAACUAUUAUAUA	51	579	GAUGAuuuuGuuuuuGGuuuuGuuGAuuuuuuGuuGuuGuuGAUAAuAuCA	528	:||:|||:|:|:|:|::||:|||::|||:|:|:||||||||||||||||..	canonical
538	mO_152	IV	coding	37	27	5.396981849616957e-25	31	AAATA	80	A6_v1	661	612	AUAAUAUAGUUAGUGUGACAGUAGUGCAUAUAUAAUAACACAUAAUAAA	49	107	uuuAUUUUGGuuGCGuuuGuuAuuAuGuAuGuAuuAuuGuGuAuGAuCu	58	|.|..|.|.:.|....:|||:||:|:||||:|||||||||||||.||.|	canonical
539	mO_152	IV	coding	37	27	5.396981849616957e-25	31	AAATA	80	A6_v2	661	612	AUAAUAUAGUUAGUGUGACAGUAGUGCAUAUAUAAUAACACAUAAUAAA	49	107	uuuAUUUUGGuuGCGuuuGuuAuuAuGuAuGuAuuAuuGuGuAuGAuCu	58	|.|..|.|.:.|....:|||:||:|:||||:|||||||||||||.||.|	canonical
540	mO_152	V	coding	30	20	1.263689001293951e-17	31	ATATA	79		815	767	UAUUGAAUAAUUUAGUGUAUGUAGUUAGUGAAAUUAUAAAUUAAUAUA	48					non-canonical
541	mO_153	I	coding	194	189	3.07072859451005e-219	31	AACTG	58		242	215	GCCCCUAUUAGGGGAAGCGUUAGUCAA	27					non-canonical
542	mO_153	II	coding	438	354	0.0	31	AAAAT	75		462	418	UUUAAGUGUUAGAUGAUAGAGUAUGUAUAUGAGUGAUUUUAAAA	44					non-canonical
543	mO_153	IV	coding	678	602	0.0	31	ATATA	80		688	639	UUUAUAGAGUAUAGAGUAUGAGAUAUAAUUAGAUGCAUAACAUUAUAUA	49					non-canonical
544	mO_153	V	coding	1810	1705	0.0	30	ATATA	77		845	798	UUAAUAGUGAAUGUUUAGUUAGAGAGCAUGGUAGUCAAUAUAAUAUA	47					non-canonical
545	mO_154	I	coding	1407	1279	0.0	30	ATATA	81	COX3	307	256	UUAAUGUAGUAUAUGUAUGAGAGAAUCUGCAAGACAACAACAAAUUAUAUA	51	755	uAUuACAuuuuAUGCAuGuuuuuuuAGGuGuuuuGuuGuuGuuuAuuuGuu	704	.|||||||:.|||:|||::|:|:||||::|||:||||||||||||.|...|	canonical
546	mO_154	II	coding	701	640	0.0	31	AAATA	77	ND3	464	418	UUAGUAGGUAAAGAGUAUAGUAAUUUAAGGUAAUAGACACAAUAAA	46	264	AGUuGUUuGuuuuuuGuAuuGuuAAAuuCCAUuAuuuGuGUUUuGu	218	|:|::|:::|||:|::|||::||||||||||||||:||||||.|.|	canonical
547	mO_154	IV	coding	453	389	0.0	30	ATATA	81	ND9	667	616	UUGAUAGUAGAAUAAUCAAAGGAAGAUAAAAUAACAUACAAAAAUAAUAUA	51	195	uuuuAuuGuuuuGuuGGuuuuuuuuuGuuuuAUUGuAuGuuuuuAuuuuuu	144	..:|||::|:||:||:||||::||:|:||||||||||||||||||||.|.|	canonical
548	mO_155	I	coding	492	58	3.19744089878162e-06	30	ATTTC	72		316	274	UAUAUUUUUGUUAUAUCUUAGAGAGCCAUAUAUUACACUUUA	42					non-canonical
549	mO_155	II	coding	39224	37889	0.0	30	ATATA	80	ND7	481	431	UUAAUUUAGUAGUAUUGGAUGAUAGACACUGAUUAGCAAAUAAAUAUAUA	50	639	uuAuGGAuuGuuAuGAuuuGuuAuuuGuGGGuAAUCGuuuAUuuuAuuuG	589	...|::||::|:||:|::|::|||:||||:.|||||||||||||...|..	canonical
550	mO_155	IV	coding	14375	13235	0.0	31	ATAAA	82	COX3	684	633	UUUAAUUAGUGUUAGGAUGAAAAGAGAGACAGCUAAAAACAUAAAUAAAUA	51	224	uuGuuGAuuGuGGuuuuAuuuuuuuuuuuGuuGGuuuuuGuAuuuGuuuGu	173	..:||:||:::::|::||:||||:|:|:|||:|:|||||||||||:|||:|	canonical
551	mO_156	I	coding	756	743	0.0	31	ATATA	73	ND8_v1	314	272	UAUUGAAUUAAGUGGCAUUAAAUGGUAACCUACAAGAAUAUA	42	281	GuGAuuuAAuuuGCCCuAGuuuAGCAuuGGAuGUUCGuGuuG	239	:|:|:||||||::||.||:||||.||||||||||||.|:|..	canonical
552	mO_156	I	coding	756	743	0.0	31	ATATA	73	ND8_v2	314	272	UAUUGAAUUAAGUGGCAUUAAAUGGUAACCUACAAGAAUAUA	42	281	GuGAuuuAAuuuGCCCuAGuuuAGCAuuGGAuGUUCGuGuuG	239	:|:|:||||||::||.||:||||.||||||||||||.|:|..	canonical
553	mO_156	II	coding	1002	954	0.0	32	ATATA	82		480	430	UUUAAUAUGCAGGUUAAAAAUGUAUAUAAACUAACAACCAAAACAAUAUA	50					non-canonical
554	mO_156	V	coding	4457	4190	0.0	31	ATATA	78	COX3	822	775	AUAUAUAGUAGAAAAGAGAUACAGAAGUAGGGCAACAUAUAAAUAUA	47	68	UGAAUAuAuuAAuuuuuuuAuGuuuuuGuuuCGuuGuAuAuuuGuuG	21	|:.||||..|..|||:|:|||||:||::|::||||||||||||:|..	canonical
555	mO_157	I	coding	253	49	1.580992912991636e-12	31	AAAAC	78		273	226	UUGAUGUUUAGUGAUUGUAUUAGACUGCACAUAUAUAUACGGCAAAA	47					non-canonical
556	mO_157	II	coding	611	547	0.0	31	ATATA	81	COX3	480	430	UUUAAAUGACUAUAGAGAAUCUGAGUGAAUUAGACAACUAUUUAUAUAUA	50	505	uuuuuuAuuGGUAuuuuuuAGAuuuAuuuAAuuuGuuGAuAAAuACAuuu	455	...||||:||:|||:|:|||||:|:|:|||||:||||||||||||.||.|	canonical
557	mO_157	IV	coding	2645	2519	0.0	31	ATATA	80		791	742	UUAAUAUGUGUAGUGAGCUGUAGAUUUGGUAAUGCGUAAGUAACAUAUA	49					non-canonical
558	mO_158	I	coding	1332	923	0.0	31	ATATA	81	COX3	268	218	UUAAUAGUAGAUAGUGCAUUGAUACUAGAACAGUAAAUAACCAUAAUAUA	50	474	uuuuGuuGuuuAuuAuGuGAuuAuGGuuuuGuuuuuuAuuGGUAuuuuuu	424	..||:|::|:|||:|:||:|:||||:|:||||:.||||||||||||.|.|	canonical
559	mO_158	II	coding	80	67	2.5828233582315815e-67	32	AAATA	82	COX3	469	419	UUAAUUAUAGAGAGUGUGAAUGAGUUAAGUGACUAUUUAUGUAAAAUAAA	50	510	uAuuGGUAuuuuuuAGAuuuAuuuAAuuuGuuGAuAAAuACAuuuuAUUU	460	.|||::|||:|:|:|.|:|||:|:||||:::|||||||||||||||||||	canonical
560	mO_158	IV	coding	1241	559	5e-324	31	ATATA	80	A6_v1	761	712	UUAAUUAGUGUAGUCAAUGAUGUAUACGUAAUAGCACAUACUAUAUAUA	49	111	UUUUGGuuGCGuuuGuuAuuAuGuAuGuAuuAuuGuGuAuGAuCuAGGu	62	..||::|::|:|:.||||:||::||||:|||||:|||||||||.||.:|	canonical
561	mO_158	IV	coding	1241	559	5e-324	31	ATATA	80	A6_v2	761	712	UUAAUUAGUGUAGUCAAUGAUGUAUACGUAAUAGCACAUACUAUAUAUA	49	111	UUUUGGuuGCGuuuGuuAuuAuGuAuGuAuuAuuGuGuAuGAuCuAGGu	62	..||::|::|:|:.||||:||::||||:|||||:|||||||||.||.:|	canonical
562	mO_159	I	coding	608	470	0.0	31	ATACA	87	A6_v1	256	200	UAUUAUAAUAAUAGAGUGUUAGAUAAUAGUGGGGUAGGAGAUGACAACUAAACAUA	56	520	uuuuuGCGuuuGUUUUGuAAuuuAuuAuCAuCCCAUUUUUuAuuGuuGAuGuuuuu	464	.|..|:...||:|:|:::|||:||||||||:|||||::|:||:|||||||.|.|.|	canonical
563	mO_159	I	coding	608	470	0.0	31	ATACA	87	A6_v2	256	200	UAUUAUAAUAAUAGAGUGUUAGAUAAUAGUGGGGUAGGAGAUGACAACUAAACAUA	56	520	uuuuuGCGuuuGUUUUGuAAuuuAuuAuCAuCCCAUUUUUuAuuGuuGAuGuuuuu	464	.|..|:...||:|:|:::|||:||||||||:|||||::|:||:|||||||.|.|.|	canonical
564	mO_159	II	coding	2337	2177	0.0	32	AAACA	78	CR4	455	409	UAUUAAAGUGUAUGUUAAAUGCUAUAUAAAGUGACAACAAAACAAA	46	129	uGuGuuuuAUGuACAGuuuAuGGuAuAuuuuAuuGuuGuuuuGuuu	83	...:|||:|::||||:||||:|:|||||||:|:|||||||||||||	canonical
565	mO_159	IV	coding	17996	17569	0.0	31	ATACT	80	ND7	668	619	UUUAUAGUGUAAGUAGUCUAUGUCAUAUUCUAGCAGCAAAUAAAUCAUA	49	749	uuuuGuCuCGuuCGuuAGGuAuGGuGuGAGAuuGUCGuuuAuuuAGuuG	700	...|:||.|:|||:|:||:||::||:|:||||:||||||||||||||..	canonical
566	mO_159	V	coding	1627	1509	0.0	31	ATATA	79	COX3	834	786	UGUUUAAAGUAGUAUAUGGAUAGUUACGAUCAUCACAAAAACAAUAUA	48	92	uuuuGuuuCGuuGuAuAuuuGuuGGuGuuAGuGGuGuuuuuGuuuuuu	44	.:..:||||:|::||||::|:|:::||:||||:|||||||||||.|.|	canonical
567	mO_160	I	coding	2772	2568	0.0	30	ATATA	79	ND9	308	259	UUAAAAUUUAGGGAUAUGACAGUACUAAGUGAUAACUAACUAAAAUAUA	49	250	uGAuuuuuGuuuuuAuAuuGUUGuGAUUuGuuAuuGAuuGAuuuuuGuG	201	.:.|||..:|:::||||:|||::|||||:::||||||||||||||....	canonical
568	mO_160	II	coding	1225	963	0.0	31	ATTAA	79	COX3	474	426	UUUUAGUAAGUGAAUUGAAGGAUGUAUACUUAUGUGCAAAACAAAUUA	48	803	uuAuGCGuuuGuuuAAuuuuuuGuGuAuGGAuACACGuuuuGuuuuuu	755	..|..|:||:::||||:||::|:::||||:|||||||||||||||..|	canonical
569	mO_160	IV	coding	2382	2065	0.0	30	ATATT	69	COX3	678	639	AUUGAUCAAUUCGAGAUAGACUAUCAAACAUCAAUUAUA	39	970	uGAuuAGuuAAGuuuuAuuuGGUAGUUUGUAGGAAGUU	931	|:|:||||||||:|:|||:||:||||||||||..|:|.	canonical
570	mO_160	V	coding	881	682	0.0	30	ATATA	77	ND7	843	796	UAUAUUAGUGAAUGAUAUAGAUGUAGAUGCACCAAACAGUAUAUAUA	47	664	GGGuAAUCGuuuAUuuuAuuuGCGuuuGCGuGGuuuGuCAuuuuuuG	617	:.:|||||::|||:|.|||:|:|:|:|:|||||||||||||.|.|..	canonical
571	mO_161	I	coding	48	44	1.4631556873873094e-48	30	ATTGT	67		286	249	GCUCGAUGCUCCUGUAUACGGGAGAGGCCAUAUGUUA	37					non-canonical
572	mO_161	II	coding	297	291	0.0	31	ATATA	82	ND7	468	417	UUAAAUGGAUAUAGUUUAGUGGUGUUUCUAUUUAUAACAAACAAUAAUAUA	51	1044	UCAuuuGCUUGUGuuGAACACCCCAAAGGuGAGuAuuGuuuGuuAuuAUGu	993	...||..||....:.:|.||||.|||||:|:|:||||||||||||||||:|	canonical
573	mO_161	IV	coding	77915	77233	0.0	30	ATATA	80		699	649	UUAUAGUAAUAUAGAUAUGAUGAGUUUAAGAUGCCAUAGUAAAAUAUAUA	50					non-canonical
574	mO_162	I	coding	74	74	6.976854025992038e-90	31	ATACA	75		300	256	UUAAUGUGUCUAGGCUAUGGCUGCAUGUGACAUACGGAAACAUA	44					non-canonical
575	mO_162	II	coding	424	415	0.0	31	ATATA	65	COX3	451	417	UGAGCUAGAUACAGGUAAAAACACAACAUAUAUA	34	397	AuuuGGuuuAuGuuuAuuuuuGuGuuGuGAGuuu	363	|:|:|:|:|||||::|||||||||||||:.:|.|	canonical
576	mO_162	IV	coding	55	48	1.9068866664904837e-50	32	ATATT	78	RPS12	739	693	UAUAAAGUGAUAUGUUAGAAUGAAUCUAUAACGCAACAAAAUUAUA	46	204	uAuuuuAUuuAuAuAAuuuuGuuuGGAuGuuGCGuuGuuuuuuuuG	158	...|||..:||||:|||:||::||:|||:||||||||||||..|..	canonical
577	mO_163	I	coding	1826	1439	0.0	31	ATATA	83	ND8_v1	277	225	UAAUUUAAGUAGUAUAGUGAUUAACGAGUGGGUAGCUCAAU-GGUAACAUAUA	53	166	GUuuuGuuuGuuGuGuuACuAUUUGuuuACCCAuuGAGuuAACCAuuGuuAGu	113	:||..:||::|::|:|:||||.|||:|:||||||:||||||-|||||||..:|	canonical
578	mO_163	I	coding	1826	1439	0.0	31	ATATA	83	ND8_v2	277	225	UAAUUUAAGUAGUAUAGUGAUUAACGAGUGGGUAGCUCAAU-GGUAACAUAUA	53	166	GUuuuGuuuGuuGuGuuACuAUUUGuuuACCCAuuGAGuuAACCAuuGuuAGu	113	:||..:||::|::|:|:||||.|||:|:||||||:||||||-|||||||..:|	canonical
579	mO_163	II	coding	614	395	1.6531364512113e-310	31	AAACT	79		434	386	AUAUUAUAAUGUUAGAUAUAAAUAUAAUAUAAAAACACAACACUCAAA	48					non-canonical
580	mO_163	IV	coding	132224	100875	0.0	31	ATATA	79	ND8_v1	691	643	UAUAUGUGUUAUAGUAAUGAGCCAGUAACGAGAUACAAUAAUUAUAUA	48	484	GCGCCCAAGuuuuuAuuGuuuGGuuGuuGuuuuAuGuuAuuuGAuuuu	436	:.:..||.:.|.|:|||::|:|||::|||:|:|||||||||.:..|.|	canonical
581	mO_163	IV	coding	132224	100875	0.0	31	ATATA	79	ND8_v2	691	643	UAUAUGUGUUAUAGUAAUGAGCCAGUAACGAGAUACAAUAAUUAUAUA	48	483	GCGCCCAAGuuuuuAuuGuuuGGuuGuuGuuuuAuGuuAuuuGAuuuu	435	:.:..||.:.|.|:|||::|:|||::|||:|:|||||||||.:..|.|	canonical
582	mO_163	V	coding	17316	16862	0.0	32	ATACA	81	ND7	846	797	UAAGUGAAGAUGUGAGUGAAUUAUAUGCGUGCUUAAACAACUAAACAUA	49	863	GuuuAuuuuuACGuuuGuuuGAUAuGCGuAuGAGuuuGuuGAuuuGuAA	814	:||:|:||:|||::|:::||:||||:||:|:||:||||||||||||||.	canonical
583	mO_164	I	coding	345	326	0.0	31	ATATA	73		281	239	CUAUAGCUACAUGGGUGCGUUUGAUUGGUAACAUUAUAUAUA	42					non-canonical
584	mO_164	II	coding	1512	1258	0.0	31	ATATA	79	COX3	442	394	UAUUGCUUAAGUGAAAUGAAUACUGCGAGGAACAACAUAAUAUAUAUA	48	371	GuAGUGAGuuuGuuuuAuuuAuGGCGuuuuuuGUUGuAuuAuuuGGuu	323	:||::||:||:::||||:|||||:||:|::||||||||||||.|:..|	canonical
585	mO_164	II	coding	1512	1258	0.0	31	ATATA	79	ND3	442	394	UAUUGCUUAAGUGAAAUGAAUACUGCGAGGAACAACAUAAUAUAUAUA	48	431	GGuGUAAuuuuAuuuuGuuuAuGAUGUUUuuuGUUGUAUUAUACAUAU	383	:..::.|.||:|:|||::||||||:|:|::|||||||||||||.||||	canonical
586	mO_164	IV	coding	4840	4286	0.0	30	ATATT	77	ND9	667	620	UUAAUUAGUAUAGAGUCAAGAUUAGUAAAGACAAUACGCAAAUUAUA	47	392	uuuGGAuuGuGuuuuAGuuuuAGuuGuuuuuGUuAuGCGuuuuuGuu	345	..|.:||::|:|:|:||||:||:|::|||:||||||||||||....|	canonical
587	mO_164	V	coding	1146	1073	0.0	30	ATATA	79	A6_v1	820	771	UUUUUAGUGAAUAAGGAACAUUAUAUUAGAGUGUCAACUAUUAAAUAUA	49	706	uACAGuuAuuuAuuuuuuGuAAuAuGAuuuuGCAGuuGAuAAuGGAuuu	657	.|.|:|:|:|||||::|||||||||:||:|::|||||||||||..||.|	canonical
588	mO_164	V	coding	1146	1073	0.0	30	ATATA	79	A6_v2	820	771	UUUUUAGUGAAUAAGGAACAUUAUAUUAGAGUGUCAACUAUUAAAUAUA	49	706	uACAGuuAuuuAuuuuuuGuAAuAuGAuuuuGCAGuuGAuAAuGGAuuu	657	.|.|:|:|:|||||::|||||||||:||:|::|||||||||||..||.|	canonical
589	mO_165	I	coding	42	28	3.949516508308746e-24	31	AGAAA	69		273	235	UAUAGCUCAAAGCCCCUUGAUGGAGGGGAAGUCAAAGA	38					non-canonical
590	mO_165	II	coding	637	550	0.0	31	AAAAC	76	CR4	445	400	UUAAUAUAGUAGAAGAUAAGACUCACUAAAGAAACAGAAACAAAA	45	426	uuuuAuGUuGUuuuuuGuuuuGGGUGGuuuuuuuGuuuuuGuuuu	381	..||||:|::|:||:|:||:||:|||:|||:|||||:||||||||	canonical
591	mO_165	IV	coding	55450	54768	0.0	30	ATATA	79	CR3	686	637	UUAAUAUGUUAGAAGGUUAAAAGAUGAGCAAGCACUAAACAAAUAUAUA	49	130	GuuuGuACAuuuuuuuuGuuuuuuAuuuGuuuGuGAUUUGuuuuuAuGu	81	:.||:||||.|:||::.:||||:||:|:|||:|||||||||||.|||:|	canonical
592	mO_166	I	coding	735	731	0.0	32	ATATA	80		319	271	AUUACUGUAUUUGAAUUAGAGUGAUCAAAUCGUUACCUACAAGAUAUA	48					non-canonical
593	mO_166	II	coding	694	660	0.0	32	ATATA	84	ND3	470	418	UUUAUAAUAUGUAGUGAAAGAGAAUGUAUAUAGACUAACAAACCAAAAUAUA	52	146	uuuAuGuuuuuuAuGuuuuuuGuuGCAuuuuuuuGAuuGuuuuCGuuGuuGu	94	......|.|.:..:::|||:|.||:|||.|.|:|||||||||...||..|:|	canonical
594	mO_166	IV	coding	9288	9013	0.0	31	ATATA	78	RPS12	695	648	UAUAUAGUUAGAAGAUGCAUGUACUAGAAGUAUACCAACAACAUAUA	47	80	uAuAuuGuuuuuuuuGCGuAuGuGAUUUUUGuAuGGuuGuuGuuuAC	33	.....|...|:||:|:||||::||||:||::||||||||||||.||.	canonical
595	mO_167	I	coding	375	314	1.11664355316105e-309	31	ATATT	81		280	230	UAUAUAGUGUUUGAUUGAGUGUAACUAUAAUGGUAGCAACAUAAAUUAUA	50					non-canonical
596	mO_167	II	coding	377	304	7.471615054486674e-290	31	ATATT	83	COX3	439	387	UUAAUUAGAGAAUAAGAGUGUUUUGGUGAAUACUAUCAUACGUAACAUUAUA	52	655	GuuuGGuuuuuuGuuuuuGuGAAACCAGuuAUGAGAGUUUGCAuuGuuAuuu	603	:.||::|:|:||:||:|::::||||||.||||||.|||.||||||||.||.|	canonical
597	mO_167	IV	coding	5716	5432	0.0	32	AAAAC	73	ND8_v1	671	630	UAUUAUAGUAAAUCAGUGUAUAGAUAAUUGCGGGUUCAAAA	41	449	uuuuuGuuGuuuAGCCAUGuAuuuAuuGGCGCCCAAGuuuu	408	.|..|:|::|||||.||::|||:||||::||||||||||||	canonical
598	mO_167	IV	coding	5716	5432	0.0	32	AAAAC	73	ND8_v2	671	630	UAUUAUAGUAAAUCAGUGUAUAGAUAAUUGCGGGUUCAAAA	41	448	uuuuuGuuGuuuAGCCAUGuAuuuAuuGGCGCCCAAGuuuu	407	.|..|:|::|||||.||::|||:||||::||||||||||||	canonical
599	mO_167	V	coding	28	15	1.4498405704266254e-11	32	ATGAC	60		824	796	UAAGUGGCCAUAUCACCACAAAACAGUA	28					non-canonical
600	mO_168	I	coding	9330	9088	0.0	32	ATATA	85	COX3	261	208	UUUUAAUUAGAGAGUAGAGAUAUUUUGGUCAGUACAUUCAAACGUAACAUAUA	53	654	uuGuuuGGuuuuuuGuuuuuGuGAAACCAGuuAUGAGAGUUUGCAuuGuuAuu	601	..:.||::|:|:|::|:|:|:|:||||||||:|||.:||||||||||||...|	canonical
601	mO_168	II	coding	837	701	0.0	32	ATATA	81	ND7	479	430	UAAAUGUAGUAUGUUUGGAAAGUGUAUAAGCGAAUAACCUACAAAUAUA	49	1121	GuuuGCGuuGuGCGGAuuuuuuGCAUAUUUGuuuAuuGGAuGuuuGuuu	1072	:|||:|:|::|:|::|::|||::||||||:|:|||||||||||||:|.|	canonical
602	mO_168	IV	coding	2491	2325	0.0	31	ATATA	79	ND7	690	642	UAUUAUAGUGAAUACGGUGAGAGUUAUCAGAGAAAUGUAAAUAAUAUA	48	72	UAAGUAuCAuuuAuGuuAuuuuuGGuAGuuuuuuuACAuuuGuAuCGu	24	..|:|||||:|||||::|:|:|:::||||:|:|||||||||:|...:|	canonical
603	mO_169	I	coding	98	71	5.132196975608792e-63	31	AAAAC	76	CR4	245	200	UUUAAUAGUAGUAAUAGACAUAUAUCUGAGUGAAUAUACGCAAAA	45	523	uGGuuGuuGUUGuuAUuuGuGuAuAGGUUUAUuuAuAUGCGuuuu	478	.::||:|::|::||||:|||:|||||::|:|:|||||||||||||	canonical
604	mO_169	II	coding	213	198	4.138930107885429e-217	31	ATATA	80	COX3	395	346	UAUAAUAGAAUUAUGAGAUAUAUAGUGCAUAGACACACACAUUAAUAUA	49	913	uGuuuAuuuuGAuGuuuuAuGuGuuAuGuAuuuGuGuGuGuAAuuuuAu	864	...||||:||:||::|:|||:|:|:|:||||:|||||||||||||.|||	canonical
605	mO_169	IV	coding	1156	1094	0.0	30	ATATA	77	COX3	673	626	UACUAUAGAAGUGAAAGAAUGGAAAUGGACGAUAACAAUAAUAUAUA	47	121	GuGGuGuuuuuGuuuuuuuAuCuuuACCuGCCAuuGuuAuuGuGuAu	74	:||:|:|:||:::|||:|||:||||||||||.|||||||||:|:|||	canonical
606	mO_170	III	coding	15953	15789	0.0	30	ATACA	77	ND7	525	478	UAUAUUGUAACUGUAGUAGAGAUUUAGGCAUCUAGCAAUCAAACAUA	47	1204	AGGuAAuAuuGAuGuuGuuuuuGGAuCCGuAGAUCGuuAGuuuuAuA	1157	|.:|||:|||||::|::|:|:|::|||||||||||||||||||....	canonical
607	mO_170	IV	coding	1660	1500	0.0	31	ATATA	82	ND9	694	643	UUUAAAUAGAAUAGUUAGUGUCAAAAGACGAAGAGAUAACAAAACAAUAUA	51	163	uuGuuuGuuuuGuuGAuuGuAGuuuuuuGuuuuuuuAuuGuuuuGuuGGuu	112	..:|||:|:||:|::||:::||||||:||:||:|:||||||||||||:..|	canonical
608	mO_171	I	coding	124	114	3.836013097411601e-124	30	ATATA	78		268	220	UUAUAUAGUGUUAGUAAGUGGGUGACUCGAUAAGGUGACAAUCAUAUA	48					non-canonical
609	mO_171	II	coding	436	426	0.0	31	ATAAT	80	A6_v1	469	420	AAUAUAAGUAAAGAGAGAAAAUGCCAUAGAGAACAAUAACUAAAUAAUA	49	583	uuAuuuuuGuuuuuuuuuuuuAuGGuGuuuuuuGuuAuuGAuuuAuuuu	534	||||.||::|||:|:|:|||||:|||:|:|:||||||||||||||||.|	canonical
610	mO_171	II	coding	436	426	0.0	31	ATAAT	80	A6_v2	469	420	AAUAUAAGUAAAGAGAGAAAAUGCCAUAGAGAACAAUAACUAAAUAAUA	49	583	uuAuuuuuGuuuuuuuuuuuuAuGGuGuuuuuuGuuAuuGAuuuAuuuu	534	||||.||::|||:|:|:|||||:|||:|:|:||||||||||||||||.|	canonical
611	mO_171	IV	coding	5918	5666	0.0	31	ATATA	79	A6_v1	678	630	AUUAAAUGUAAGUAGAGAUGAUAACGCUAAAUGCAACAAAUUAAUAUA	48	241	uGGuuuGuGUUUGuuuuuAuuGuuGuGGuuuAuGuuGuuuAAuuuAuA	193	|::|||:::||::|:|:||:|:|||:|:||||:|||||||||||....	canonical
612	mO_171	IV	coding	5918	5666	0.0	31	ATATA	79	A6_v2	678	630	AUUAAAUGUAAGUAGAGAUGAUAACGCUAAAUGCAACAAAUUAAUAUA	48	241	uGGuuuGuGUUUGuuuuuAuuGuuGuGGuuuAuGuuGuuuAAuuuAuA	193	|::|||:::||::|:|:||:|:|||:|:||||:|||||||||||....	canonical
613	mO_171	V	coding	106	88	2.8655454596799352e-87	31	ATATA	80	COX3	837	788	UUUUAAUUUAGAGAAGUAGUGACAAUAAAGUAUAAUACUAACUAAUAUA	49	602	UGGuuuAGGuuuuuuuGuuGUUGuuGuuuuGuAuuAuGAuuGAGuuuGu	553	.::.|||::|:|:||::|:::||||:|||::||||||||||||.|.|:|	canonical
614	mO_172	I	coding	31	27	7.175993756968234e-29	31	ACAAA	79	COX3	257	209	UUAUAUGGUUUAGAUAGAAUAGAUACCGUAGAAAACAACAUAUAAACA	48	368	uAuGuAGUGAGuuuGuuuuAuuuAuGGCGuuuuuuGUUGuAuuAuuuG	320	.||:||.::|:|:|:|:||||:||||||:|:|||||||||||..||..	canonical
615	mO_172	II	coding	49	43	1.481387409611726e-45	31	ATATA	86	ND3	414	359	UUUAGUAAUAGAUAUAGAGUGACAGAUAGAAACAUUAUCACAACAAAAUAAUAUA	55	298	AuuCCAUuAuuuGuGUUUuGuuAuuuGuuuuuGUGAuAGuGuuGuuuuAuuuuuG	243	|...||||||:|:|:|:|:::|.|:|:|:|||||:||||||||||||||||.|..	canonical
616	mO_172	IV	coding	441	414	0.0	31	ATATA	81	ND3	714	664	UUGAUAGUAGUGAAGAUAUAGACAGAGACUAUGACACCAAAUAAUAUAUA	50	80	UGUUAUCAuuAuuuuuAuAuuuGUuuuuGAUAuuGuGGuuuAUUAuuuuA	30	.::||||||:|:||:|||||:|||:|:|||||:|||||||||||||.|..	canonical
617	mO_173	I	coding	57	35	5.735775739793387e-28	31	AATCA	77		298	252	UAUAUGAUGAUAUAUUCGAGAUUUGGUAUGGUAACAAUAACACUAA	46					non-canonical
618	mO_173	II	coding	215	118	1.3493151529672508e-82	30	ATAAA	79	COX3	453	404	UUAAUAGAUAGUGUGUUGAUAUCGAAGUAGAAAAUAACCAUAAUAAAUA	49	476	uGuuGuuuAuuAuGuGAuuAuGGuuuuGuuuuuuAuuGGUAuuuuuuAG	427	.:||:|:|||:|::::|:|||:|:||::|:|||||||||||||.||||.	canonical
619	mO_173	IV	coding	2013	1947	0.0	30	ATATA	80	ND7	721	671	UAAAUGUGUUAGAUUGAUGUCAAAGUCUAUUAUAACUACAACAUAAUAUA	50	1182	uAuuGCAuGAuuuAGuuGCCGuuuuAGGuAAuAuuGAuGuuGuuuuuGGA	1132	..||:||::||:||::|:|.||||:||:|||||||||||||||.||..:.	canonical
620	mO_174	II	coding	72	67	1.9200880497018303e-74	30	ATATA	78	COX3	464	416	UUAUAGAGAAUAUGAGUGAAUUGGACGAUUAUUUAUGUAAAAUAUAUA	48	512	GGUAuuuuuuAGAuuuAuuuAAuuuGuuGAuAAAuACAuuuuAUUUGU	464	::|||:|:|||.|:|:|:||||::||:|:|||||||||||||||.|:|	canonical
621	mO_174	IV	coding	457	429	0.0	31	ATATA	87	A6_v1	728	672	CAAUGUAAAUUAGUGUAUAGAGUGAUAUAUGUAUAAUGACACAUACUAGAUAUAUA	56	113	AuuuAUUUUGGuuGCGuuuGuuAuuAuGuAuGuAuuAuuGuGuAuGAuCuAGGuuA	57	.||...|||::|::|:|.|.|:|:|||:||::|||||:|||||||||||||.:|..	canonical
622	mO_174	IV	coding	457	429	0.0	31	ATATA	87	A6_v2	728	672	CAAUGUAAAUUAGUGUAUAGAGUGAUAUAUGUAUAAUGACACAUACUAGAUAUAUA	56	113	AuuuAUUUUGGuuGCGuuuGuuAuuAuGuAuGuAuuAuuGuGuAuGAuCuAGGuuA	57	.||...|||::|::|:|.|.|:|:|||:||::|||||:|||||||||||||.:|..	canonical
623	mO_175	I	coding	829	800	0.0	30	ATATA	78	ND8_v1	292	244	UUUGAAAGUGUGAAAGUAGCUACGUUAAAUCUCGCAACAUAAUAUAUA	48	232	CAuuuuuuGCGUUUUuAUUGGuGuGGuuuAGAGCGuuGuAuuGCuuGu	184	.|.:|||::|::|||:||:|:||:::||||||||||||||||:..|:|	canonical
624	mO_175	I	coding	829	800	0.0	30	ATATA	78	ND8_v2	292	244	UUUGAAAGUGUGAAAGUAGCUACGUUAAAUCUCGCAACAUAAUAUAUA	48	232	CAuuuuuuGCGUUUUuAUUGGuGuGGuuuAGAGCGuuGuAuuGCuuGu	184	.|.:|||::|::|||:||:|:||:::||||||||||||||||:..|:|	canonical
625	mO_175	II	coding	575	545	0.0	30	ATAAC	76	ND7	468	422	UUUAAUAGAGAUAUGAGACUCAUAUAUAGCGUUACAACAAACAAUA	46	322	uuGuuGuCuuuAUGuuuuGAGuAuAuGuuGCGAuGuuGuuuGuCGu	276	..:||:|||:|||::|:|||||||||:|:||:|||||||||||.:|	canonical
626	mO_175	IV	coding	53332	52605	0.0	30	ATATA	81	CR3	673	622	UUUAAUAGUGGAAGUAAUAGUAUAUGUUCAAGAGCAGUAAUCUAAAAUAUA	51	280	uuGuuAuCAUuuuuAuuAuuGuAuAuAAGUUUuCGUUAUUAGAUUAAAAAA	229	..:||||||::||:|||||::||||:|||||:||||:||||||||..|.|.	canonical
627	mO_176	I	coding	2309	2245	0.0	31	ATATA	81	CR4	336	286	UUUAAUAUUGAUAGAUGAAGAAAGACAAUAAAGUCCAACACUAAUAUAUA	50	221	uuGuuAuAGuuGuuuGuuuuuuuuuGuuGuuuuGGGuuGuGAuuuuuuAu	171	..:|||||::|:|:|::||:|||:||||:|||::||||||||||.|.|||	canonical
628	mO_176	II	coding	499	470	0.0	30	AAATT	79		486	437	UUAAUUUAGUAGUUGAAAUGUACACUCUAUGAUAUCCUAACAAAUUAAA	49					non-canonical
629	mO_176	V	coding	260	234	9.285367825865478e-248	31	ATATT	82	ND9	809	758	UUUUUAGUAAUAGAAUAUGCAGUGACUUCCUUUAUCAUACAUGCAAUUAUA	51	571	uuGuAuuGuuAuuuuGuGuGuuGGuGGAGGAGAUAGuAuGuACGuuuACGA	520	..:.||::||||:||:|::||::.||:||||:||||||||||||||.|.:.	canonical
630	mO_177	I	coding	49	36	4.8102031010008405e-33	30	ATATT	85	A6_v1	253	198	UUUGAAUAUGUGAUAUAAUGAGUGAAUUUGAACAUAAGCAACAAAACAUAUUAUA	55	303	AUUUUGuAuuAUUGuAuuACUuAUUUGAAuuuGUAUuuGuuGuuuuGuAuuGuuu	248	|..:|....:|:|:|||||||:|:||:||:|||||||:||||||||||||.:|.|	canonical
631	mO_177	I	coding	49	36	4.8102031010008405e-33	30	ATATT	85	A6_v2	253	198	UUUGAAUAUGUGAUAUAAUGAGUGAAUUUGAACAUAAGCAACAAAACAUAUUAUA	55	303	AUUUUGuAuuAUUGuAuuACUuAUUUGAAuuuGUAUuuGuuGuuuuGuAuuGuuu	248	|..:|....:|:|:|||||||:|:||:||:|||||||:||||||||||||.:|.|	canonical
632	mO_177	II	coding	385	325	7.4e-323	31	AAAAT	76	CR4	398	353	UUUAUAUUGAAUAUAAGAGAUACUGCAGUAUUAGAACAAAUAAAA	45	277	uuGuAuAGuuuAuuuuuuuuGuGACGuuAuAAUUuuGuuuAuuuu	232	..:||||::||||.||:|:|:||||||:|||||:|||||||||||	canonical
633	mO_177	IV	coding	5408	4814	0.0	30	ATATA	77	ND7	658	611	UAUUAAUUAGUAGAUGAAAGUGCAAAUAAGUUAUACGCAUAAAUAUA	47	851	GCAuuuGAUCGuuuAuuuuuACGuuuGuuuGAUAuGCGuAuGAGuuu	804	:.|.||:|||:|:||:|||:||||||:||::||||||||||..:|.|	canonical
634	mO_177	V	coding	1146	1091	0.0	31	ATATA	78		809	762	UUUAAUGAUAGUGUUAGAUGAAUAUUUGGUAUAAUUAAAAUUAUAUA	47					non-canonical
635	mO_178	I	coding	6135	5619	0.0	32	ATATA	78	ND7	288	242	UUUAAUGUAGUUAUAGAUAGUAUUACUCGUAG-CAACAGAAUAUAUA	47	292	AGAuuAuGuuAGuGuuuGuuGuAAuGAGCAuuuGuuGuCuuuAUGuu	245	|:||||::|:|:|:|:|:|::||||||||||:-||||||||.....|	canonical
636	mO_178	II	coding	1132	1040	0.0	31	ATATA	77	ND7	473	427	UUUUAAUGGAGAUAUAGAACUGAUAUAUAACGCUACAACAAAUAUA	46	321	uuuGuuGuCuuuAUGuuuuGAGuAuAuGuuGCGAuGuuGuuuGuCG	275	...:||::||:|||:|:||||.|||||:||||||||||||||:|..	canonical
637	mO_178	IV	coding	9381	7214	0.0	30	ATATA	80	CR3	678	628	UAUUAUAGUGUAAGUAGUAGCAUGUAUUUAAGAGCAAUAAUCUAAAUAUA	50	279	uuGuuAuCAUuuuuAuuAuuGuAuAuAAGUUUuCGUUAUUAGAUUAAAAA	229	.|:.|||||:.||:||:||:|||:||||:||:|||||||||||||.|.|.	canonical
638	mO_178	V	coding	6237	6084	0.0	30	ATATA	79	ND7	841	792	UAUUAAUGGUAGAGAUAGAAUAUUCGUUAUGUGAACUAGCAAAUAUAUA	49	824	AuGAuuAuuGuuuuuGuuuuAuAGGuGAuGCAuuuGAUCGuuuAuuuuu	775	||:||||:::|:|:|:|:|||||:|::||:||:||||||||||||.|.|	canonical
639	mO_179	I	coding	714	678	0.0	31	ATAAA	77	ND8_v1	275	229	GUAGUAAAGUGCAUGGUUAAAUGUGACUUAGUAGCAGCAAUAAAUA	46	344	CAUCGuuuuGCGGAuuGAuuuACAuuGAGuuAUCGUCGuuGuAuuu	298	||||:|||::||.|:::|||||||:|||:|:|||||||||:|.|.|	canonical
640	mO_179	I	coding	714	678	0.0	31	ATAAA	77	ND8_v2	275	229	GUAGUAAAGUGCAUGGUUAAAUGUGACUUAGUAGCAGCAAUAAAUA	46	344	CAUCGuuuuGCGGAuuGAuuuACAuuGAGuuAUCGUCGuuGuAuuu	298	||||:|||::||.|:::|||||||:|||:|:|||||||||:|.|.|	canonical
641	mO_179	II	coding	2395	2047	0.0	31	ATATA	82	COX3	447	396	UAUAUAAGAGUUAAGAUGGAGUGAAAGUAGUCUAAAUAAUGUAAAUAUAUA	51	720	uGGUGuuuuuGGuuCuAuuuuAuuuuuAuuGGAuuuAUuACAuuuuAUGCA	669	..:|:||:|:::|||||::|:|:|||:||::||||||||||||||......	canonical
642	mO_179	IV	coding	1792	1689	0.0	31	ATACA	79	A6_v1	713	665	UUAAUUAGUGCAGAUAGUGAUGUAUACAUGAUGACACAUACUAACAUA	48	110	UUUUGGuuGCGuuuGuuAuuAuGuAuGuAuuAuuGuGuAuGAuCuAGG	62	..||::|::|||:|:|:|:||::||||||:||:||||||||||...:.	canonical
643	mO_179	IV	coding	1792	1689	0.0	31	ATACA	79	A6_v2	713	665	UUAAUUAGUGCAGAUAGUGAUGUAUACAUGAUGACACAUACUAACAUA	48	110	UUUUGGuuGCGuuuGuuAuuAuGuAuGuAuuAuuGuGuAuGAuCuAGG	62	..||::|::|||:|:|:|:||::||||||:||:||||||||||...:.	canonical
644	mO_180	II	coding	749	705	0.0	30	ATATA	81	COX3	468	417	UUAUAGUAUGGGUAGAUGUAGCUGUGGAACGAUUAAAUCAAACUAAAUAUA	51	854	uGuAuuGuGuuuGuuuAuAuuGACAuuuuGuuGAUUUAGuuuGAuuuuuuu	803	.:|||::|:::::|:||:||:||||::|||:|:||||||||||||||.|.|	canonical
645	mO_180	IV	coding	718	690	0.0	30	AAATT	78	ND9	702	654	UUAAUUAGAGAUACUGGAAAUAGAAGCAGCAGAAUACAACAUAUUAAA	48	284	GAuuGAuuuuuGuGGuuuuuGuuuuuGuCGuuuuAuGuuGuuGUAuAu	236	:|||:||:|:|:||:::|||:|:||:|||||:|||||||||...||.|	canonical
646	mO_181	I	coding	110	105	2.76835158591703e-119	32	ACATA	77		263	218	AUGUUAGAUAUGUGUGUGACUUAGAGGGUGACAAUCAAAUAUACA	45					non-canonical
647	mO_181	II	coding	109	100	7.877268129921602e-109	30	ATATA	80	ND7	424	374	UAUAUAGUAUAUGACAUGGAAGUAUCACUUGAAUAACAAAUAUAUAUAUA	50	161	uuAuGuuGuuuAuuGuAuuuuuGuGGuGAAuuuAuuGuuuAUAUUGAUuG	111	.|||:|::|.||:||||::||::|:|||||:|||||||||||||..||..	canonical
648	mO_181	IV	coding	1292	1247	0.0	32	ATAAA	83	RPS12	701	650	UAUGACAGAGAGAGCAGCGAAAUGGUUAAGUCAAUACAGUAAUAAUAAAUA	51	240	GCGuuGuuuuuuuuGuuGuuuuAuuGGuuuAGuuAuGUCAuuAuuuAuuAu	189	:.::|||:|:|:|:||:|:||||::::||:|||||||||||||||..||||	canonical
649	mO_181	V	coding	971	890	0.0	32	ATATT	82		860	810	UUAAUAGUAGUGUAGAUGUUGAAUUUCUUUAGAUACCACUUUAAUUUAUA	50					non-canonical
650	mO_182	II	coding	282	257	1.7883525859959362e-275	30	ATATA	78	ND7	366	318	UUAAUAGUAGUUAUUAUAGUGCAGAUAGACGAUACCUAACAAUAUAUA	48	607	uGuuGuuGuuGAUAAuAuCAuGuuuGuuuGuuAuGGAuuGuuAuGAuu	559	.:||:|::|::|||||||||:||:|:|:||:|||||||||||||:..|	canonical
651	mO_182	III	coding	3272	2789	0.0	32	ATATA	79	ND7	522	475	UUAUUAUAGUUACAAUGAGAGUCUAGGCAUGUGGCAAUCAAUAUAUA	47	1205	GGuAAuAuuGAuGuuGuuuuuGGAuCCGuAGAUCGuuAGuuuuAuAu	1158	::||||||::|||||::|:|::||||||||.|:||||||||.|||||	canonical
652	mO_182	IV	coding	2567	2499	0.0	30	ATATA	81	ND9	691	640	UUAAUAAGAUAAUUGACAUUAAGAGACAGAAGAAUAACAAAACAAUAUAUA	51	165	GuuuGuuuuGuuGAuuGuAGuuuuuuGuuuuuuuAuuGuuuuGuuGGuuuu	114	:.||:||:|:||:|:||||:||:|:|||:||:|||||||||||||:..|.|	canonical
653	mO_183	II	coding	154	149	1.4877657479424157e-171	30	ATATA	80	A6_v1	442	392	UAUGUAAUUGUAGUUAGAGACGAAAGAUGAUAAAACAAACAAACUAUAUA	50	183	UuGuuuAAuGuuGAuuuuuGAuuuuuuAuuAuuuuGuuuGUUUGAuuuGu	133	.|::.|.|...|.|.|:|:..:|||:||:|||||||||||||||||.|:|	canonical
654	mO_183	II	coding	154	149	1.4877657479424157e-171	30	ATATA	80	A6_v2	442	392	UAUGUAAUUGUAGUUAGAGACGAAAGAUGAUAAAACAAACAAACUAUAUA	50	183	UuGuuuAAuGuuGAuuuuuGAuuuuuuAuuAuuuuGuuuGUUUGAuuuGu	133	.|::.|.|...|.|.|:|:..:|||:||:|||||||||||||||||.|:|	canonical
655	mO_183	IV	coding	55	52	4.836514877578636e-59	31	ATATA	73		776	734	UUUAGUGAGAGAAGUGCAUAUACUAAGACAUACCAAUAUAUA	42					non-canonical
656	mO_184	III	coding	4351	3510	0.0	31	AGTGA	74		522	479	AUAGAUGAGAUAUAUAUAGAUGUAGGAUAGAUAAUAUUAGUGA	43					non-canonical
657	mO_184	IV	coding	585	546	0.0	31	ATATA	81	A6_v1	739	689	UUAAUAUGGUAGUAAAUAGCUUUAGAGACGUGAACAAAACAUUAAAUAUA	50	491	uGuuGuGuCGuuGuuuGuCGACGuuuuuGCGuuuGUUUUGuAAuuuAuuA	441	.:||:|::|:|::|||:||||.:|:|:|||::||||||||||||||||..	canonical
658	mO_184	IV	coding	585	546	0.0	31	ATATA	81	A6_v2	739	689	UUAAUAUGGUAGUAAAUAGCUUUAGAGACGUGAACAAAACAUUAAAUAUA	50	491	uGuuGuGuCGuuGuuuGuCGACGuuuuuGCGuuuGUUUUGuAAuuuAuuA	441	.:||:|::|:|::|||:||||.:|:|:|||::||||||||||||||||..	canonical
659	mO_185	I	coding	2171	2066	0.0	30	ATATA	82	ND8_v1	260	208	UAUUAAGUAGUGUAAUGAUGAAUAAGUGGGUAACUCAAAUGGUAAAUAUAUA	52	167	uuuGuuuGuuGuGuuACuAUUUGuuuACCCAuuGAGuuAACCAuuGuuAGuu	115	.|.:||::|::::||||||:||:||:||||||||||||.||||||..||..|	canonical
660	mO_185	I	coding	2171	2066	0.0	30	ATATA	82	ND8_v2	260	208	UAUUAAGUAGUGUAAUGAUGAAUAAGUGGGUAACUCAAAUGGUAAAUAUAUA	52	167	uuuGuuuGuuGuGuuACuAUUUGuuuACCCAuuGAGuuAACCAuuGuuAGuu	115	.|.:||::|::::||||||:||:||:||||||||||||.||||||..||..|	canonical
661	mO_185	IV	coding	878	826	0.0	31	ATATA	85	ND8_v1	682	628	UUUAACUGUGAAUUAGAGAUAGUAGAUUAGCAACAGAAUACGAUAAACUAUAUA	54	485	uAuuGGCGCCCAAGuuuuuAuuGuuuGGuuGuuGuuuuAuGuuAuuuGAuuuuu	431	.|.|.|...|..|:|:|:|||::|:|::|:|||||:|||||:||||||||.|.|	canonical
662	mO_185	IV	coding	878	826	0.0	31	ATATA	85	ND8_v2	682	628	UUUAACUGUGAAUUAGAGAUAGUAGAUUAGCAACAGAAUACGAUAAACUAUAUA	54	484	uAuuGGCGCCCAAGuuuuuAuuGuuuGGuuGuuGuuuuAuGuuAuuuGAuuuuu	430	.|.|.|...|..|:|:|:|||::|:|::|:|||||:|||||:||||||||.|.|	canonical
663	mO_185	V	coding	83612	79655	0.0	31	ATATA	79		837	789	UAAAUUAAGUGUCUAGAGCUCGUAUACUACAGAAUACAACAAUAUAUA	48					non-canonical
664	mO_186	I	coding	9706	9307	0.0	30	ATATA	80	COX3	304	254	UUUAUUAUAGUGAAAAAUGUCAAGAAUGUAUCGCUCAAACAAAAUAUAUA	50	345	AuCCAGuAuuGuuuuuuAuGGuuuuuAuGuAGUGAGuuuGuuuuAuuuAu	295	|...|:|||:::||||||::|||:|||::|||:|||||||||||||.|||	canonical
665	mO_186	II	coding	465	429	0.0	30	ATATA	76		456	410	UAUAUAGUAUUAGUAGUAUGUGUGAAUCGAAGGUACAAAAUAUAUA	46					non-canonical
666	mO_186	V	coding	2540	2410	0.0	30	ATATT	81		815	764	UUUAAUAGAGAUAGAAGAUACUAUAUUUAGACUAGUCAACAUAAUAUUAUA	51					non-canonical
667	mO_187	I	coding	141	36	2.833729242565559e-13	31	AAAAT	74		273	230	UGAUUUAAUAGUGUAUAGAGAUGGUAUAUUAUAUAAUUUAAAA	43					non-canonical
668	mO_187	II	coding	367	259	1.4731792397113373e-220	31	ATATA	80	COX3	425	376	AUAUAGUUAGAAGAUAUACAAUACGUGAAUAUACACAUUAAAAUAUAUA	49	917	uAuuuuGAuGuuuuAuGuGuuAuGuAuuuGuGuGuGuAAuuuuAuuGGu	868	|||.|::||.||:|||:|||||||:|:||:|:|||||||||||||..:|	canonical
669	mO_187	IV	coding	3769	3706	0.0	31	ATATA	78		687	640	UGACAUUGUAAGAGUGAGAAGAUAGAAUGGGACUGUAACAAUAUAUA	47					non-canonical
670	mO_187	V	coding	1614	1573	0.0	30	ATAAA	56		829	803	UUUGAGACGUAAACUAGCAAUAAAUA	26					non-canonical
671	mO_188	I	coding	2627	2373	0.0	31	ATATA	80		299	250	UUAAUUAGUUAAAUGGAGUCAGAUAUGUAAUCUACAAGCACAAUAUAUA	49					non-canonical
672	mO_188	II	coding	4153	4080	0.0	31	ATATA	78	A6_v1	451	404	UAUAUAGAAAUGAAGAGAAAGUACUAAGUAAAACCAAUGCAAAUAUA	47	80	AuAuGuuuuuAuuuuuuuuuuGuGAuuuAUUUUGGuuGCGuuuGuuA	33	||||:|:||||:||:|:|||::|||||:|||||||||:|||||:|..	canonical
673	mO_188	II	coding	4153	4080	0.0	31	ATATA	78	A6_v2	451	404	UAUAUAGAAAUGAAGAGAAAGUACUAAGUAAAACCAAUGCAAAUAUA	47	80	AuAuGuuuuuAuuuuuuuuuuGuGAuuuAUUUUGGuuGCGuuuGuuA	33	||||:|:||||:||:|:|||::|||||:|||||||||:|||||:|..	canonical
674	mO_188	IV	coding	1310	1213	0.0	31	ATATA	77		696	650	UUGAUAUAUAGUGACAUGGGCUAUCUAAUGGUGACAAAUAUAUAUA	46					non-canonical
675	mO_189	II	coding	309	259	5.581201290802066e-256	31	AAATA	77		428	382	UUUAAUGUGUUAUCUGAGUGAAUUUUUAAAUUAUAUAUUAAAUAAA	46					non-canonical
676	mO_189	IV	coding	612	550	0.0	30	ATATA	81		702	651	UAAUUAGUAUUGAUAUUUGAUGUUGGAUCUUAUGAUAUUAAAAUAUAUAUA	51					non-canonical
677	mO_189	V	coding	2944	2682	0.0	31	ATATA	80	COX3	858	809	UAAUUAGAUUGAAGAAGAUGACGCUAGACAAGUGAAACUACAAUAUAUA	49	886	UUUAGuuuGAuuuuuuuuAuuGCGAuuuGuuuAuuuuGAuGuuuuAuGu	837	.|||:|:|:|:||:||:||:||||||:||||:|:|||||||||.|||:|	canonical
678	mO_190	I	coding	4774	4577	0.0	31	ACATA	83	COX3	280	228	UUUAAAUUAGUGAUUAAAGAAACAGAGCAUAAGAGUCAAAUCCAAAAAUACA	52	571	uGGuuuAuuuGuuAAuuuuuuuGuuuuGuGUUUUUGGuuuAGGuuuuuuuGu	519	.::||||.|:::||||||:|||||:|:||:||:|::||||||||||||.|||	canonical
679	mO_190	II	coding	806	752	0.0	30	ATATA	79	ND7	468	419	UAUUGAAUUAGAGAUUGUUAAAUUGACUACGAAACAGAGCAAAUAUAUA	49	719	AuGAuuuAGuuuuuAAUAGuuuAAGuGGuGuuuuGuCuCGuuCGuuAGG	670	||:|:|||:|:|:|||:|:|||||.||:||:|||||||||||.:|..:.	canonical
680	mO_190	IV	coding	3861	3672	0.0	31	ATACA	80		703	654	UUGCUAUAGAAAUAAAGAGAUAGAAGUGAGAUGGUAACAAUAAUACAUA	49					non-canonical
681	mO_191	I	coding	1057	1043	0.0	30	ATATA	80	COX3	287	237	UGACAUUGUUUAAAGAGAAUAAAUACUGCAUAGAACAACAUAAUAAUAUA	50	370	uAuGuAGUGAGuuuGuuuuAuuuAuGGCGuuuuuuGUUGuAuuAuuuGGu	320	..||||:::|:|||.|:|||||||||:|||.|:|||||||||||||..:|	canonical
682	mO_191	I	coding	1057	1043	0.0	30	ATATA	80	ND3	287	237	UGACAUUGUUUAAAGAGAAUAAAUACUGCAUAGAACAACAUAAUAAUAUA	50	430	uGuGGuGUAAuuuuAuuuuGuuuAuGAUGUUUuuuGUUGUAUUAUACAUA	380	..||..::||.|||.|:||:|||||||:||.|:||||||||||||.....	canonical
683	mO_191	III	coding	1455	1405	0.0	32	ATATA	78		521	475	UAUAAUAGUGACAUCAAAUCUCGCAGCAUAGAACAGCAAAUAUAUA	46					non-canonical
684	mO_191	IV	coding	1732	1530	0.0	31	ATATA	82	ND9	779	728	UAUAAUUAGUUAGAAGAUAGUCAGAAGAGAAUAACUUCACAAUAGAAUAUA	51	511	uuGuuGAuuGGuuuuuuGuuGGuuuuuuuuuGuuGAAGuGuuAUCCAuuAu	460	.|:||:||:::|:||:|:|::||:||:|:||:|||||||||||||...|||	canonical
685	mO_192	I	coding	1659	1608	0.0	31	ATATA	81	CR3	257	207	UUAAUUAGUGAAAGUGUGAUGUAAACUAACGAGUCAAAACAACAUAUAUA	50	74	UAUAAAuuAuuuuuACAuuAuGuuuGAUUGuuuGGuuuuGuuGUUUuuuu	24	.||.|||:|:|||:|||:||::||||||||:|::||||||||||.|.|.|	canonical
686	mO_192	II	coding	1823	1725	0.0	30	ATATA	80		408	358	UAUUAUAGUGUAGUUAGAAUUGACAUAUGGAGAGCAAAUUAAAAUAUAUA	50					non-canonical
687	mO_192	IV	coding	324	218	1.0201349948928968e-178	31	ATAAA	84	A6_v1	779	726	UAUAUAAUUAAGUGAGAUGUAUGAAGAUACAAGACGAAAACAAAUAAUAAAUA	53	619	uGuuAuuGAuuuAuuuuAuuuAuuuuuGuGuuuuGuuuuuGuuuAuuAuuuuA	566	...||||:|||:|:|:||:.||:||:|:||||:||:|||||||||||||||..	canonical
688	mO_192	IV	coding	324	218	1.0201349948928968e-178	31	ATAAA	84	A6_v2	779	726	UAUAUAAUUAAGUGAGAUGUAUGAAGAUACAAGACGAAAACAAAUAAUAAAUA	53	619	uGuuAuuGAuuuAuuuuAuuuAuuuuuGuGuuuuGuuuuuGuuuAuuAuuuuA	566	...||||:|||:|:|:||:.||:||:|:||||:||:|||||||||||||||..	canonical
689	mO_193	I	coding	352	309	1.167107e-318	32	ATATA	85	ND8_v1	291	238	UUAAAUUGAAUAGUAGUAGCAUGAAUAAUAUCAGAGACAUACGUACAUAUAUA	53	372	ACAuuGAGuuAUCGUCGuuGuAuuuAuuGuGGuuuuuGuAuGCAuGuuuGCCC	319	|..||:|.|||||:||:|:|||:|||||:|:||:|:|||||||||||.|:...	canonical
690	mO_193	I	coding	352	309	1.167107e-318	32	ATATA	85	ND8_v2	291	238	UUAAAUUGAAUAGUAGUAGCAUGAAUAAUAUCAGAGACAUACGUACAUAUAUA	53	372	ACAuuGAGuuAUCGUCGuuGuAuuuAuuGuGGuuuuuGuAuGCAuGuuuGCCC	319	|..||:|.|||||:||:|:|||:|||||:|:||:|:|||||||||||.|:...	canonical
691	mO_193	II	coding	6827	4385	0.0	31	ATAGT	81		444	394	UUAUAGAGUAAUUGAUAGAGAUAUGGCUACUAAUAACACAAAUAUUGAUA	50					non-canonical
692	mO_193	IV	coding	731	694	0.0	32	ATATA	81		712	663	UAUCAUAGUUAUAGUAGAAUGUAGAUGGAUGGUGACAAUAAUAUAUAUA	49					non-canonical
693	mO_194	II	coding	283	240	6.696946061038816e-240	32	AGAGA	59		450	423	ACGAUAGAUAAUGGACGGUACUAGAGA	27					non-canonical
694	mO_194	IV	coding	314	296	0.0	31	ATAAA	76	ND7	739	694	UAUAAUAGUGUUAGUGAGUUUCUUGCAUUGUUUAACUACAAAAUA	45	468	CCGuuGUUAuGAuCAuuuGAGGAACGUGACAAAuuGAuGACAuuu	423	..:||:|:|::||||:|::|:||||||:|||||||||||...|.|	canonical
695	mO_195	I	coding	772	686	0.0	31	ATATA	80	ND8_v1	287	238	UUUAAUAGUAGUGACGUAGAUAAUAUCAGAGACAUACGUACAACAUAUA	49	373	GAGuuAUCGUCGuuGuAuuuAuuGuGGuuuuuGuAuGCAuGuuuGCCCG	324	:|:|||||:||::||:||:||||:|:||:|:||||||||||||......	canonical
696	mO_195	I	coding	772	686	0.0	31	ATATA	80	ND8_v2	287	238	UUUAAUAGUAGUGACGUAGAUAAUAUCAGAGACAUACGUACAACAUAUA	49	373	GAGuuAUCGUCGuuGuAuuuAuuGuGGuuuuuGuAuGCAuGuuuGCCCG	324	:|:|||||:||::||:||:||||:|:||:|:||||||||||||......	canonical
697	mO_195	II	coding	1025	953	0.0	31	ATAAT	81		444	394	UAAUAGGGUAUAUUGAUAGAUAAGACUCACUAGUAACACAAAUAUUAAUA	50					non-canonical
698	mO_195	IV	coding	3896	3771	0.0	32	ATATA	80	COX3	694	646	UACUAUAGUAAUGUUAGAAUAUAGAUGGAUGGUAACGAUAACAAUAUA	48	241	uuuuuuuuuGuuGGuuuuuGuAuuuGuuuGuuGuuGuuAuuGuuAGAu	193	.|..|.|:..|..:.|:||:|||:|:::|::::|||:||||||||.||	canonical
699	mO_196	I	coding	161	149	5.832544319475443e-163	32	ACATA	82	COX3	310	260	UUAAUGGGUAAUUAGAGAGAUAAGACGUAAAAGUCAAAUCCAAAUAUACA	50	571	GuuuAuuuGuuAAuuuuuuuGuuuuGuGUUUUUGGuuuAGGuuuuuuuGu	521	:.|||::::|||||:|:|:|:||:||::||||::||||||||||.|.|||	canonical
700	mO_196	IV	coding	450	413	0.0	32	ATATA	78	ND7	678	632	UUAGUUAUUGUGAGAGACUAGAUACAGCAUCAACAGCAUAUAUAUA	46	500	AAuuGAuGACAuuuuuuGAuuuAuGUUGuGGuuGuCGuAuGCAuuu	454	|||::||:|||:|:|:||||:|||||:||:||||||||||:.||.|	canonical
701	mO_196	V	coding	356	253	9.38103084275803e-217	31	ATATA	80		833	784	UUAUAUAGUAUAUGUCAGAGCUUAGAUCUAGUAAAUAGAGGAAUAUAUA	49					non-canonical
702	mO_197	II	coding	32	30	3.126472149186498e-34	31	ATAAT	76		480	435	UAUAUUGUGGUUUAGAUGUUGCUUUGAGAGUAUUUUAAAUUAAUA	45					non-canonical
703	mO_197	IV	coding	110	100	8.124299258476069e-108	30	ATATA	79	CR3	715	666	UAAUAUAUAGUAUGUAGAGAAAACAGGGAAUAAGCAAACACUAAAUAUA	49	124	uuGuuuGuuuGuACAuuuuuuuuGuuuuuuAuuuGuuuGuGAUUUGuuu	75	.|..|...|::|||||:|:||||||:::|||||:|||||||||||:|.|	canonical
704	mO_198	II	coding	7951	7589	0.0	31	ATAAA	79	A6_v1	471	423	AUUAAAGAGUGAUAGAAGUGACAGGUAAAUCGAAACAUAAACUAAAUA	48	748	GGAuuuuuuGuuGuuuuuGuuGuuuGuuuAGuuuuGuAuuuuGAuuuG	700	.:||||:|:::|:|:||:::|||:::|||||:|||||||||.:.||..	canonical
705	mO_198	II	coding	7951	7589	0.0	31	ATAAA	79	A6_v2	471	423	AUUAAAGAGUGAUAGAAGUGACAGGUAAAUCGAAACAUAAACUAAAUA	48	748	GGAuuuuuuGuuGuuuuuGuuGuuuGuuuAGuuuuGuAuuuuGAuuuG	700	.:||||:|:::|:|:||:::|||:::|||||:|||||||||.:.||..	canonical
706	mO_198	IV	coding	259	95	3.897102568218222e-47	31	ATATA	84		677	624	AUGUUAAUUGCUACUGGUAAUUGAAGUGGCUGCAUAUACGGCAUAUACAUAUA	53					non-canonical
707	mO_199	I	coding	89	49	2.326441764151383e-35	32	AAACA	76	A6_v1	260	216	AUAGUAUAUUAGAUAGUAGAAGGGUGAAAGAUGAUAACUACAAA	44	518	uGUUUUGuAAuuuAuuAuCAuCCCAUUUUUuAuuGuuGAuGuuu	474	|:|:.|:||||:|||:|||.|||||:|||:||:|:|||||||||	canonical
708	mO_199	I	coding	89	49	2.326441764151383e-35	32	AAACA	76	A6_v2	260	216	AUAGUAUAUUAGAUAGUAGAAGGGUGAAAGAUGAUAACUACAAA	44	518	uGUUUUGuAAuuuAuuAuCAuCCCAUUUUUuAuuGuuGAuGuuu	474	|:|:.|:||||:|||:|||.|||||:|||:||:|:|||||||||	canonical
709	mO_199	II	coding	2421	2287	0.0	31	ATAAA	82	ND8_v1	422	371	UUUAAUUUAGUGAAUAAGAUGUGCAUAGAGCAGAUAACACAAUGAUAAAUA	51	139	UUuuuuuuuGuuuGuuuuuAuAuGuGUuuuGuuuGuuGuGuuACuAUUUGu	88	...||...|..:|..||:||:|:||:|:|:||:|:||||||||||||||:|	canonical
710	mO_199	II	coding	2421	2287	0.0	31	ATAAA	82	ND8_v2	422	371	UUUAAUUUAGUGAAUAAGAUGUGCAUAGAGCAGAUAACACAAUGAUAAAUA	51	139	UUuuuuuuuGuuuGuuuuuAuAuGuGUuuuGuuuGuuGuGuuACuAUUUGu	88	...||...|..:|..||:||:|:||:|:|:||:|:||||||||||||||:|	canonical
711	mO_199	IV	coding	1074	1058	0.0	30	ATATA	79	ND8_v1	660	611	UUAUAUAGAUUGUAAGUAGAGUUCACUUUAAAGUCACCAGUAGAAUAUA	49	308	uuAGCAuuGGAuGUUCGuGuuGGGuGGAGuuuuGGuGGuCAUCGuuuuG	259	...:.||:.:|::|||:|.|:::|||:|:|||::|||||||||.|.|..	canonical
712	mO_199	IV	coding	1074	1058	0.0	30	ATATA	79	ND8_v2	660	611	UUAUAUAGAUUGUAAGUAGAGUUCACUUUAAAGUCACCAGUAGAAUAUA	49	308	uuAGCAuuGGAuGUUCGuGuuGGGuGGAGuuuuGGuGGuCAUCGuuuuG	259	...:.||:.:|::|||:|.|:::|||:|:|||::|||||||||.|.|..	canonical
713	mO_199	V	coding	915	868	0.0	30	ATATA	79	ND7	825	776	UUAAUGAUGUAAGAGUGUGACUAGAUACGAGAGCAUAUGCAAAUAUAUA	49	1082	uGuuAuuAUGuuuuuGuGuuGGuuuAuGuuCUCGuuuACGuuuGCGuuG	1033	.:|||:||::||:|:::::||:|:||||:||||||.|||||||:.:|..	canonical
714	mO_200	I	coding	2541	2288	0.0	31	ATATA	78	ND8_v1	264	217	UAUAGUGAUAAAUAGAUAGGUAAUUCAGUUAGUAACAAUCAUAUAUA	47	172	GuGuuACuAUUUGuuuACCCAuuGAGuuAACCAuuGuuAGuuuAuuG	125	:|:|:|||||||:|:||.|||||:|||:||.||||||||||.|||..	canonical
715	mO_200	I	coding	2541	2288	0.0	31	ATATA	78	ND8_v2	264	217	UAUAGUGAUAAAUAGAUAGGUAAUUCAGUUAGUAACAAUCAUAUAUA	47	172	GuGuuACuAUUUGuuuACCCAuuGAGuuAACCAuuGuuAGuuuAuuG	125	:|:|:|||||||:|:||.|||||:|||:||.||||||||||.|||..	canonical
716	mO_200	II	coding	2239	2018	0.0	30	ATATA	86	ND7	429	373	UUAAAUUACAGAGUAUAGUGAAUGAUAUAGAGAUACUACUUAAAUAACAAUAUAUA	56	156	CACAuGGuGuuuuAuGuuGuuuAuuGuAuuuuuGuGGuGAAuuuAuuGuuuAUAUU	100	.|..|::|||:|:||:|:::|||:|:|||:|:|:||:|||||||||||||.....|	canonical
717	mO_200	IV	coding	4092	3813	0.0	31	ATATA	80	RPS12	709	660	UGGUGAGAAGAGUGACAGAGUAGCUAAAUCA-UACAGUAAUAAAUAUAUA	50	241	GuuGuuuuuuuuGuuGuuuuAuuGGuuuAGuuAuGUCAuuAuuuAuuAuA	191	:::::|:||:|:::|||:|:||:|:||||||-||||||||||||||....	canonical
718	mO_200	V	coding	123178	119106	0.0	30	ATATA	78	COX3	869	821	UUUAUAGUACUAUGAGAGCUAAGAUAAGAUGAAUAUAACCUAAAUAUA	48	709	uuAAGuuGuGGUGuuuuuGGuuCuAuuuuAuuuuuAuuGGAuuuAUuA	661	..|.:|::||:|::|:|:|:|||||||:||:||.||||||||||||..	canonical
719	mO_201	I	coding	3247	3183	0.0	31	ATAGA	80	COX3	296	247	AAUGUAGUAGUAUGUGUCAGAGAAUCUACGUAACAACAACAAAUAGAUA	49	754	AUuACAuuuuAUGCAuGuuuuuuuAGGuGuuuuGuuGuuGuuuAuuuGu	705	.|....:.|:||:||::.|:|:||||:||:.||||||||||||||:|:|	canonical
720	mO_201	II	coding	1812	1764	0.0	30	ATATA	80	ND7	465	415	UUAAUAGUGACUUUAGUGAUAGUGCAGUAAGAUGUCAAACACCACAUAUA	50	979	uAuuACCAuuGAGACCAuuAuuAuGuuAuuuuAuAGUuuGuGGuGuuGuu	929	.||||.||:|||:|.||:|||:|:||:|||:||:||||||||||||...|	canonical
721	mO_201	IV	coding	75	51	1.9683278950453143e-43	31	ATATT	79	ND3	693	645	UUAUAAUAGUGAUAAAGAUGUGAAUAAAGACUAUAACACCAAAUUAUA	48	76	UUUGUUAUCAuuAuuuuuAuAuuuGUuuuuGAUAuuGuGGuuuAUUAu	28	..|:||||||:|||||:||:|:||:|||:|||||||||||||||.|||	canonical
722	mO_202	I	coding	520	438	0.0	30	ATATA	81	ND9	258	207	UUGCUAUAGUGUAUAUGUAGAUGUUAUAAUAGAGACAACAGCGUAUAUAUA	51	597	GAGGAGAUAGuAuGuACGuuuACGAuGuuAuuuuuGuuGuuGCAuACCAAU	546	:|.||.||.::||:|||:|:|||:||:||||:|:||||||:|||||...||	canonical
723	mO_202	II	coding	2673	2271	0.0	31	ATATA	78	ND9	480	433	UUAACUGUUAUUAUGAGAUGUAGUAAAUGAGCAACUAACCAAAUAUA	47	478	uGuuGGuAAuGAuAuuuuACAUCGuuuAuuuGuuGAuuGGuuuuuuG	431	.:|||::|||:|||:|:||||||:||||:|:||||||||||||.|..	canonical
724	mO_202	IV	coding	2333	2218	0.0	32	ATATA	83	CR3	770	719	UAAUUUAGUGAAUCAAAGUAACAGAGAAAUGACAAACAA-CAUGUAAAUAUA	52	97	GuuuGAUUGuuuGGuuuuGuuGUUUuuuuAuuGuuuGuuuGuACAuuuuuuu	45	:||.:||:::||:||||::||||:|:||||:||||||||-||||||||.|.|	canonical
725	mO_203	II	coding	2054	1922	0.0	30	ATATA	80	CR4	464	414	AAAGUAGAAAGAGAGAGUAAAUGCAAGUAAAGAUAGACACCAACAAUAUA	50	467	uuuuGuuuuuuuuuuuuGuuuAuGuuuGuuuuuAuuuGuGGuuGuuGuuA	417	|||::|:|||:|:|:|::||||:|||::|||:|||:||||||||||:|..	canonical
726	mO_203	IV	coding	1300	1213	0.0	30	AAATA	78	ND7	656	608	UAAUAUAGUAAAUGAAGUAGAUGCAAAGGUACUAAACAGUAAUAUAAA	48	665	GGGuAAUCGuuuAUuuuAuuuGCGuuuGCGuGGuuuGuCAuuuuuuGA	617	:....|||:||||:||:||:|:|||||.|:||:|||||||||.|.|..	canonical
727	mO_203	V	coding	18749	18503	0.0	30	AAATA	79	ND7	809	760	UAAUUAAGUGUAAGAUCAAAUGCAAGUGUAGUAUGCCUAAAUAUAUAAA	49	1099	GuuGGuuuAuGuuCUCGuuuACGuuuGCGuuGuGCGGAuuuuuuGCAUA	1050	:||::||:|::||||.|||||||||::|:|::|:|||||||.|....|.	canonical
728	mO_204	I	template	297	278	1.4842949489797423e-306	30	ATACA	78	COX3	299	251	UAUAAAUGGAUAGUAGCAAUGAUAGUCUAGACAUAACACUAAAACAUA	48	260	GuAuuuGuuuGuuGuuGuuAuuGuuAGAuuuGuuuuGuGAuuuuuuAC	212	:|||||:::|:|::|:||||:|:|:||||:|||.||||||||||.||.	canonical
729	mO_204	II	coding	480	450	0.0	31	ATATA	81	ND7	463	413	UUAUUUAGUAGUAUUAGAUAGUAAGUGUCCAUUAGCAAAUAAAAUAUAUA	50	640	uAuGGAuuGuuAuGAuuuGuuAuuuGuGGGuAAUCGuuuAUuuuAuuuGC	590	.||::||::|:||:||:|:|:|||::::||||||||||||||||||.|:.	canonical
730	mO_204	IV	coding	21	20	1.5773522406951806e-23	31	ATATA	80	COX3	667	618	UUAAUAUUAGAGUAAGGAAGAGAGCAACCAAAGACAUAAACAAUAUAUA	49	227	GAuuGuGGuuuuAuuuuuuuuuuuGuuGGuuuuuGuAuuuGuuuGuuGu	178	:|||:|::|:|:|||::||:|:|:||||||||:||||||||||...|:|	canonical
731	mO_205	I	coding	358	338	0.0	31	ATACA	79	COX3	298	250	UUUAAAGUAGAGAGUAAAUGGAGUAUAUAAAGCAACAAAUAAUACAUA	48	444	uGCUUUCGuuuuuuGuuuACCuuAuAuGuuuuGuuGuuuAuuAuGuGA	396	.:.||||:|:|:|::|||||||:||||:|||:||||||||||||||:.	canonical
732	mO_205	II	coding	1260	1185	0.0	31	ATATT	79	CR4	464	416	UUGAUAGUAAAAUGAGAGAUAGAAGCAACGAAUAAACACACCAUUAUA	48	161	uAuuGuuGuuuuGuuuuuuGuuuuuGuuGUUUGUuuGuGuGGGuAuGu	113	.|:|:|::||||::|:|:|:|:||:||||:||:|||||||||..||:|	canonical
733	mO_205	V	coding	134	128	2.9630249180208365e-145	30	ATATA	80	ND7	810	760	UAUAUAGUAUUAAUCAUUAGAAGUGUGAAUAUAGCAAAAUGUAAUAUAUA	50	86	AuGuuAuuuuuGGuAGuuuuuuuACAuuuGuAuCGuuuuACAuuuGGUCC	36	||:|..:.|.........|:||:|||:||:||||||||||||||..:|..	canonical
734	mO_206	I	coding	117	101	1.4783053441570526e-103	31	AAAAC	72		320	279	UUAGUGUGAUUGAUAUUUAAAGUGUAUACAGACUAACAAAA	41					non-canonical
735	mO_206	II	coding	2705	2479	0.0	30	ATACA	79	A6_v1	468	419	UAUUUAGAGAGUAGUAGAGACAGUGAGCAAAUCAAAACAUAAAUACAUA	49	747	AuGGAuuuuuuGuuGuuuuuGuuGuuuGuuuAGuuuuGuAuuuuGAuuu	698	||::||:|:|::|::|:|:|||:::|:||||||||||||||||...|.|	canonical
736	mO_206	II	coding	2705	2479	0.0	30	ATACA	79	A6_v2	468	419	UAUUUAGAGAGUAGUAGAGACAGUGAGCAAAUCAAAACAUAAAUACAUA	49	747	AuGGAuuuuuuGuuGuuuuuGuuGuuuGuuuAGuuuuGuAuuuuGAuuu	698	||::||:|:|::|::|:|:|||:::|:||||||||||||||||...|.|	canonical
737	mO_206	IV	coding	2771	2533	0.0	32	ATATA	75	ND7	762	719	GUGUAUGUUAGAGUCUGAGUUCAAUGAACAGAGGCAAUAUAUA	43	434	CAuGuAuGGuuuuGGAuuuAGGuuGuuuGuCUCCGuuGUUAuG	391	||::||:::|:|::||:|:|:|||::|||||||||||:|....	canonical
738	mO_207	I	coding	214	169	5.660267681697489e-159	31	AAATA	78	CR3	254	207	UAAUUGAAUGUAGGUAGUGAAUCAAAGACAAAAAAUAACCAUAUAAA	47	165	UUGuuuuuAuGuuuGuuAUUUAGuuuuuGuuuuuuAuuGGAuuuuuG	118	.|...:|||::|:::|:|:|||||||:|||||||||||||..|.||.	canonical
739	mO_207	II	coding	981	870	0.0	31	ATACA	82		465	414	UAUAGGAAUAUGAGUGACUUGAAUGAGCGGCGAUAUAUGUCAAUAAACAUA	51					non-canonical
740	mO_207	IV	coding	5916	5712	0.0	31	ATATT	82		720	669	UUUAAUAAUGUAGAUGUUUGAAUGUUUAAUUAGAUAGCCACUUUAAUUAUA	51					non-canonical
741	mO_207	V	coding	902	878	0.0	30	ATAGA	81	ND7	871	820	UGAAAGAGUGAUUAAAGAGAUAAAGACUAAGACGAACAAACAAAUUAGAUA	51	919	GuuuuuuuGuuGGuuuuuuuGuuuuuGGuuuuGuuuGuuuGuuuGAuuAuu	868	::|||:|:::|::|||:|:|:|||:||:||:||:||||||||||:||:..|	canonical
742	mO_208	I	coding	4550	4332	0.0	31	ATATA	79	ND7	256	208	UUAUAAAUGUAAAUGUCACAUGUCUAGAGAGCGUAUAAACAAUAUAUA	48	1111	CUCGuuuACGuuuGCGuuGuGCGGAuuuuuuGCAUAUUUGuuuAuuGG	1063	...:|||||:|||:|:.|||:|:|||:|:|:|||||||||||...|:.	canonical
743	mO_208	II	coding	197	194	1.9075189140654608e-228	31	ATATT	78	ND9	486	439	UAUAUAGUGAUAAAUGUGACAUCUACUACGUAACAAACAAAAUUAUA	47	128	uuAuuuuAUUGuuuGuGuuGuAGAuGGuGUUuuGuuuGuuuuGuuGA	81	.|||.|:|:|:|||::::||||||||:||:.|||||||||||:.|:.	canonical
744	mO_208	IV	coding	872	853	0.0	30	AAATT	77	ND8_v1	693	646	UAUAUAGUAUAUGUAUGGAUGUGCUGUUUAUGGUAAUGCUAAUUAAA	47	396	GGuuuuuGuAuGCAuGuuuGCCCGACAGAUGCCAuuACGCAUUCAuu	349	:..|.|::|||:|||:::|:|.|||||:||:||||||||..|...||	canonical
745	mO_208	V	coding	278	269	1.0780315955165106e-308	31	ATATA	83	COX3	898	846	UUAUAAUUGAAUUGAGAGAAGUGACGUUAAAUAGAUAAAACUACAUAAUAUA	52	886	uGAUUUAGuuuGAuuuuuuuuAuuGCGAuuuGuuuAuuuuGAuGuuuuAuGu	834	.:..|||::||:|:|:|:||:|:|||:||||:|:|||||||||||.||||:|	canonical
746	mO_209	I	coding	13223	12869	0.0	30	ATATA	77	A6_v1	263	216	UUAUAGAGUAUUAAGUGAUAGUAGGGUAGUAAAUAACAAUAAAUAUA	47	519	uuuGUUUUGuAAuuuAuuAuCAuCCCAUUUUUuAuuGuuGAuGuuuu	472	..|:|:|::|||||:|:|||||||||||:.|||||||||:.|..|.|	canonical
747	mO_209	I	coding	13223	12869	0.0	30	ATATA	77	A6_v2	263	216	UUAUAGAGUAUUAAGUGAUAGUAGGGUAGUAAAUAACAAUAAAUAUA	47	519	uuuGUUUUGuAAuuuAuuAuCAuCCCAUUUUUuAuuGuuGAuGuuuu	472	..|:|:|::|||||:|:|||||||||||:.|||||||||:.|..|.|	canonical
748	mO_209	II	coding	2969	2538	0.0	31	AAATA	77	CR4	469	423	UAUUUAAAGUGUAUGUUAGAUGUCAUAUAGAAUAACAACAAAUAAA	46	128	uuGuGuuuuAUGuACAGuuuAuGGuAuAuuuuAuuGuuGuuuuGuu	82	.|:.:|||:|::||||:|:||::||||||:||||||||||||..||	canonical
749	mO_209	IV	coding	1208	1162	0.0	31	ATATT	82	ND7	678	627	UUAUAGUAGUGUAGUUAAUCUAUGUUAUACUCUAAUAGCAAAUAAAUUAUA	51	749	uGuuuuGuCuCGuuCGuuAGGuAuGGuGuGAGAuuGUCGuuuAuuuAGuuG	698	.:|.|::||.|:|:.:||||:||:::|:|||||||:|||||||||||:|..	canonical
750	mO_209	V	coding	319	289	1.1157472578294706e-307	31	ATAAA	79	COX3	846	798	UUAUUAGAGUAGUAUAUGGGUGACUAUAAUCAUCACAAAAACAAAAUA	48	92	uuuuGuuuCGuuGuAuAuuuGuuGGuGuuAGuGGuGuuuuuGuuuuuu	44	..|.:|:||:|::||||:::::||:|:|||||:|||||||||||||.|	canonical
751	mO_210	I	coding	964	848	0.0	31	ATACC	78		299	252	UAUAUUUAUAGCUGCAGGUUCAAGUAGUCAUUAAGCAUCAACCCAUA	47					non-canonical
752	mO_210	II	coding	183	142	7.889679971398738e-132	30	ATAAA	87	RPS12	466	409	UUUUGUUAGUAAUAUAGUGAUGAGUGAUAUCUCCUAUUAGCAAAACAACUAAAAAUA	57	268	AuuGGuuuAGuuAuGUCAuuAuuuAuuAuAGAGGGUGGuGGuuuuGuuGAuuuACCC	211	|..:...|.:||||:|||:||:|:|:||||||||:|::|.|||||||||||||....	canonical
753	mO_210	IV	coding	587	524	0.0	31	AAAAC	72	COX3	725	684	GUAAAUGUAGAUGAGAGUACAAUAGUCAAACGGAAGCAAAA	41	408	GGuuuAuGuuuAuuuuuGuGuuGuGAGuuuGCUUUCGuuuu	367	.:||||::|:||:|:|::||||:|.|||||||:||||||||	canonical
754	mO_211	II	coding	3541	3478	0.0	30	ATATA	79	ND7	462	413	UAAAUGAAUGUAAUUUGUGAGGUUUCUGUUUAUAACAAACAAUAAUAUA	49	1044	AuuuGCUUGUGuuGAACACCCCAAAGGuGAGuAuuGuuuGuuAuuAUGu	995	||||:|||:::||:|||||.||||||:::|:||||||||||||||||:|	canonical
755	mO_211	IV	coding	45498	43900	0.0	31	ATATA	81		694	644	UUUAUAGUAGUAUAGAGUAUGAUGUUUAGAGAUCACAAUAGUAAAAUAUA	50					non-canonical
756	mO_212	I	coding	468	447	0.0	32	ATATA	83	COX3	276	225	UUUAGUAAAUGAAUUAGAGAUACAAGAUAAUGCAGCGGGUCAUAAUAUAUA	51	309	ACGuGGuuuAuuuGAuuuuuGuGuuuuAuuACGuuGuAuCCAGuAuuGuuu	258	|.:|.:||||:||:||:|:|:||||:||||||||:|:.:...:|..|:|.|	canonical
757	mO_212	II	coding	96	87	1.1015512457042587e-93	30	ATATA	81	RPS12	468	417	UCAUAUGUAGUAUAGAGUGAAUAUGUUAAGAUAAACCUACAACAAUAUAUA	51	198	AuuGuAuGCCGuAuuuuAUuuAuAuAAuuuuGuuuGGAuGuuGCGuuGuuu	147	|.|:||::.|:|||:|:|:|||||:||||:|:|||||||||||...|:|.|	canonical
758	mO_212	V	coding	450	389	0.0	30	ATATA	79	RPS12	818	769	UAUAAGAUAGUUAAGUGAGUUACAUUUCAGAGUAUGUGCAUAAAAUAUA	49	298	uGGuuuuGuuGAuuuACCCGGuGUAAAGuAuuAuACACGUAuuGuAAGu	249	..:||:|:|::|||:||.|::||||||||.|:|||||||||||.||.:|	canonical
759	mO_213	II	coding	4	4	1.5161366937599998e-05	30	ATAAA	77	RPS12	421	374	UAUAAUAUUGUAGUGUUAGUAUGUUUAUGUGCUAAUGGGUCAAAAUA	47	135	uuAuuuGuuuuAuGuuAuuAuAuGAGuCCGCGAuuGCCCAGuuCCGG	88	.||||....:..:::.||:|||::|:|.|:|||||:|||||||..:.	canonical
760	mO_213	IV	coding	47	36	3.6292384014834515e-34	31	ATATA	84	ND3	669	616	UUAUAAGUGUAUCAGAUAUUGUGUUUAGGUGCAGACUACAAAAUAUGAAUAUA	53	205	uuuuCGuGuGGUUuGuAuGAuAuGAAUuCACGuuuGGUGuuuuAuACAuuGGA	152	..|...::::...|.|||:|:|::|||:|||||:||:||||||||||.|..:.	canonical
761	mO_214	I	coding	24	24	1.2145912619365132e-29	30	ACACT	62		242	210	AUACUCCCAAUACUAAGGGAGAAAGUGUCACA	32					non-canonical
762	mO_214	II	coding	470	315	1.4288794867096325e-256	31	AAAAT	74		438	395	AUAUUAAAUGUUAGAGUGUGAUAUGGAUUAAAUUUUAUUAAAA	43					non-canonical
763	mO_214	IV	coding	7120	6821	0.0	30	AAATA	77		700	653	UUAUAGUAUAUUAAUAGUAGAUGCAAGACAGAAUAACAAAAUAUAAA	47					non-canonical
764	mO_214	V	coding	398	269	6.446263260505206e-221	31	AAAAC	74	A6_v1	849	806	UUUAAUGAGUAAGUUUGAAUAUGGACAGUAGAACAUAACAAAA	43	304	GuAuuACUuAUUUGAAuuuGUAUuuGuuGuuuuGuAuuGuuuu	261	:.||||||:|||::||:||:||::|||::|:||||||||||||	canonical
765	mO_214	V	coding	398	269	6.446263260505206e-221	31	AAAAC	74	A6_v2	849	806	UUUAAUGAGUAAGUUUGAAUAUGGACAGUAGAACAUAACAAAA	43	304	GuAuuACUuAUUUGAAuuuGUAUuuGuuGuuuuGuAuuGuuuu	261	:.||||||:|||::||:||:||::|||::|:||||||||||||	canonical
766	mO_215	II	coding	451	424	0.0	31	ATATA	79	A6_v1	390	342	UAUAUGGAAAUGAGAGAAAGAUACUAGAUAAGACCAACGCAGUAUAUA	48	81	AuAuGuuuuuAuuuuuuuuuuGuGAuuuAUUUUGGuuGCGuuuGuuAu	33	||||:::||||:|:|:|||:|:||||:||||:|||||||||:...|||	canonical
767	mO_215	II	coding	451	424	0.0	31	ATATA	79	A6_v2	390	342	UAUAUGGAAAUGAGAGAAAGAUACUAGAUAAGACCAACGCAGUAUAUA	48	81	AuAuGuuuuuAuuuuuuuuuuGuGAuuuAUUUUGGuuGCGuuuGuuAu	33	||||:::||||:|:|:|||:|:||||:||||:|||||||||:...|||	canonical
768	mO_215	III	coding	527	486	0.0	32	AAAAT	78	ND3	537	491	UAUUAAGAGUGAAAGAUAAUAUGCAUAUUCUAGAUACACCAUAAAA	46	362	GuGGuuuuuGuuuuuuGuuGuAuGuAuAGGAUuuGuGuGGuAuuuu	316	:|::||:|:::|||:|:||:||:|||||:|||:|:|||||||||||	canonical
769	mO_215	IV	coding	349	320	0.0	30	ATATA	80	ND7	713	663	UAUUAAAGUAGGUAGAUAGACUAAUGAAUAUGACACUAUAAUAAUAUAUA	50	942	uuGGuuuuGuuuGuuuGuuuGAuuAuuuAuAuuGuGAuAuuACCAuuGAG	892	.|::|||::|:::|:|:|:||||||:|||||:||||||||||..||..|.	canonical
770	mO_216	I	coding	772	646	0.0	30	ATATA	78		266	218	UUCUAUAGUAAGUAUAUGUGUGACUCUAGUGGUAACAAUCAAUAUAUA	48					non-canonical
771	mO_216	II	coding	1661	1561	0.0	32	AATAA	81	A6_v1	465	416	UAAAUGAGAGUAAAGAGAGAAAAUGUCACAAGAAACAAUAACUAAAUAA	49	581	uuuuAuuuuuGuuuuuuuuuuuuAuGGuGuuuuuuGuuAuuGAuuuAuu	532	.||||:|:|::|||:|:|:|||||::|||||:|||||||||||||||||	canonical
772	mO_216	II	coding	1661	1561	0.0	32	AATAA	81	A6_v2	465	416	UAAAUGAGAGUAAAGAGAGAAAAUGUCACAAGAAACAAUAACUAAAUAA	49	581	uuuuAuuuuuGuuuuuuuuuuuuAuGGuGuuuuuuGuuAuuGAuuuAuu	532	.||||:|:|::|||:|:|:|||||::|||||:|||||||||||||||||	canonical
773	mO_216	IV	coding	933	888	0.0	31	ATATA	82	A6_v1	665	614	UUAUUAAGUGUAAGUGAAGAUAGCGACAUUAGAUACAACAAAUUAAAUAUA	51	242	GuuGGuuuGuGUUUGuuuuuAuuGuuGuGGuuuAuGuuGuuuAAuuuAuAu	191	:.|::||::::||:::||:|||:|:|||::|:|||||||||||||||||||	canonical
774	mO_216	IV	coding	933	888	0.0	31	ATATA	82	A6_v2	665	614	UUAUUAAGUGUAAGUGAAGAUAGCGACAUUAGAUACAACAAAUUAAAUAUA	51	242	GuuGGuuuGuGUUUGuuuuuAuuGuuGuGGuuuAuGuuGuuuAAuuuAuAu	191	:.|::||::::||:::||:|||:|:|||::|:|||||||||||||||||||	canonical
775	mO_216	V	coding	7561	7511	0.0	30	ATATA	80	COX3	817	767	UUAAUUUAGAGAAGCAGCAGUAGCGAAGUAUAAUACUAACUCAAGAUAUA	50	605	GuuuAGGuuuuuuuGuuGUUGuuGuuuuGuAuuAuGAuuGAGuuuGuuGu	555	:.|||::|:|:||:||:||::|:|:||::|||||||||||||||:..|:|	canonical
776	mO_217	II	coding	2185	2101	0.0	30	ATATA	80	CR4	459	409	AAAGUAGAAAGAGAGGGUAAAUACAAGUAAAGAUAGACACCAACAAUAUA	50	467	uuuuGuuuuuuuuuuuuGuuuAuGuuuGuuuuuAuuuGuGGuuGuuGuuA	417	|||::|:|||:|:|::::||||||||::|||:|||:||||||||||:|..	canonical
777	mO_217	IV	coding	718	683	0.0	30	AAATA	78	ND7	656	608	AUAUAUAGUGAGUGAAAUAGAUGCAAAGGUACUAAACAGUAAUAUAAA	48	665	GGGuAAUCGuuuAUuuuAuuuGCGuuuGCGuGGuuuGuCAuuuuuuGA	617	.:...|||::|:|:|||||:|:|||||.|:||:|||||||||.|.|..	canonical
778	mO_217	V	coding	2726	2560	0.0	30	AAATA	79	ND7	808	759	UAAUUAAGUGUAAGAUCAAAUGCAAGUGUAGUAUGCCUAAAGAUAUAAA	49	1099	GuuGGuuuAuGuuCUCGuuuACGuuuGCGuuGuGCGGAuuuuuuGCAUA	1050	:||::||:|::||||.|||||||||::|:|::|:|||||||:|....|.	canonical
779	mO_218	I	coding	2629	2513	0.0	30	ATATA	77	CR3	293	246	UUAAAUGUAGAUAGUAAAUCAGAGACGAAAGAUAACCUAAUAAUAUA	47	168	uuuuuAuGuuuGuuAUUUAGuuuuuGuuuuuuAuuGGAuuuuuGuuu	121	..||||::|:|:|:|||||||:|:||:|||:|||||||||.||:|.|	canonical
780	mO_218	II	coding	1846	1675	0.0	30	ATATA	79		467	418	UAAUAGUGACUUAGAGUGUAGCCUAUCUCAAGACCACCAUAGCAAUAUA	49					non-canonical
781	mO_218	IV	coding	6059	5872	0.0	31	ATATA	81	CR3	685	635	UAUAUAGUAGUUAGAGUAAUGGCAUAUAUUCGGAAGCAAUAAAAUAUAUA	50	277	uGuuGuuAuCAUuuuuAuuAuuGuAuAuAAGUUUuCGUUAUUAGAUUAAA	227	...|:|:||||.|:|:||||::|||||||||::|||||||||..||..|.	canonical
782	mO_219	I	coding	314	282	1.3122313824942265e-297	31	AAAAC	74	CR4	252	209	UUAUGAUAGUAGUGAAUAUGUGUCUGAAUAGAUAUACGCAAAA	43	523	GuuGuuGUUGuuAUuuGuGuAuAGGUUUAUuuAuAUGCGuuuu	480	:.|::|:|::|:|:||:|::|:||::||||:||||||||||||	canonical
783	mO_219	II	coding	75	66	2.1345965775762584e-69	30	ATATA	82	COX3	403	351	UUUAAAUGGAAUUGUGGAAUAUACGAUGUAUGAAUACACACAUUAAAAUAUA	52	915	uuGuuuAuuuuGAuGuuuuAuGuGuuAuGuAuuuGuGuGuGuAAuuuuAuuG	863	..:||||::||:|::::||||:||:||::||:||:|||||||||||||||..	canonical
784	mO_219	IV	coding	839	825	0.0	30	ATATA	79		684	635	UUUAAUUGCUAUAAGAGUGAGAGAAUAGAAGUGACGGUAACAAUAUAUA	49					non-canonical
785	mO_219	V	coding	1402	1329	0.0	30	ATATA	79	ND7	845	796	UAUUAAUGUUAGAGAUAGAAUGUUCAUUGUGUAAACUAGCAAAUAUAUA	49	824	AuGAuuAuuGuuuuuGuuuuAuAGGuGAuGCAuuuGAUCGuuuAuuuuu	775	||:||||:.:|:|:|:|:|||:|:||:|::|||||||||||||||.|.|	canonical
786	mO_220	I	coding	3387	3300	0.0	31	ATATA	79	A6_v1	283	235	UUGAAAGUAGAUAGUGAGAUGCAUAAAGAUAUAGACAACCUAAAUAUA	48	647	uGuuuuuGuuuAuuAuuuuAUGuGuuuuuAuAUUuGuuGGAuuuAUUu	599	.::|||::|:|||:|:|:||:||:|||:|||||:||||||||||||.|	canonical
787	mO_220	I	coding	3387	3300	0.0	31	ATATA	79	A6_v2	283	235	UUGAAAGUAGAUAGUGAGAUGCAUAAAGAUAUAGACAACCUAAAUAUA	48	647	uGuuuuuGuuuAuuAuuuuAUGuGuuuuuAuAUUuGuuGGAuuuAUUu	599	.::|||::|:|||:|:|:||:||:|||:|||||:||||||||||||.|	canonical
788	mO_220	II	coding	365	222	1.9673081844201964e-167	31	ATAAT	81	A6_v1	450	400	AUUAUAGAAGUGAAGUGAGAAAUACACUAGAGAAGAACAAAUUAUUAAUA	50	371	uuuuAuuuuuGuuuuGuuuuuuAuGuGAuuuuuuuuuGuuuAAuAAuuuG	321	|..|||:||:::||:::|:||||||||||:|:||:|||||||||||||..	canonical
789	mO_220	II	coding	365	222	1.9673081844201964e-167	31	ATAAT	81	A6_v2	450	400	AUUAUAGAAGUGAAGUGAGAAAUACACUAGAGAAGAACAAAUUAUUAAUA	50	371	uuuuAuuuuuGuuuuGuuuuuuAuGuGAuuuuuuuuuGuuuAAuAAuuuG	321	|..|||:||:::||:::|:||||||||||:|:||:|||||||||||||..	canonical
790	mO_220	IV	coding	2975	2876	0.0	31	ATATA	81	ND7	696	646	UAACUGUAGUAAGAAAUUGAAUAUAGUAUCAGCAGCAU-CGUAAACAUAUA	51	506	AuuGAuGACAuuuuuuGAuuuAuGUUGuGGuuGuCGuAuGCAuuuGGCUUU	455	|||||::.||||:|||:|:||||:|::|:||:||||||-|||||||..|.|	canonical
791	mO_221	II	coding	9	8	1.9540538413310693e-09	31	AAATA				403							non-canonical
792	mO_221	V	coding	69	59	1.470913526619995e-60	30	ATATA	78	ND7	837	789	UAAUGAUAUGGAAGUGUGACUAAGUAUGAGAGUAAAUGCAAAUAUAUA	48	1082	GuuAuuAUGuuuuuGuGuuGGuuuAuGuuCUCGuuuACGuuuGCGuuG	1034	:|||:|||:::||:::::||:||:||::||||:|||||||||:.:|..	canonical
793	mO_222	I	coding	1572	1467	0.0	31	ATATA	80	COX3	277	228	UUAUUAUGUGUAAUGAGUAGAUAGUCACCGAGUAAACAAUUAAUAUAUA	49	542	AuAAAuACAuuuuAUUUGUuuGuuAGuGGuuuAuuuGuuAAuuuuuuuG	493	|..||||||:.|||:|::|:|:|:|||||:|:|||||||||||.|.|..	canonical
794	mO_222	II	coding	335	213	1.0602892266038147e-166	31	AAAAT	71		423	383	AUUGCAGUAUAUGAGUGAUGUAGUUUUGAUUUAAUUAAAA	40					non-canonical
795	mO_222	IV	coding	5055	4824	0.0	30	ATATA	79	A6_v1	682	633	UUAUAGUAGUAGAUAUUAGAUCCAAUAUAGGAUGACACAUAAAUAUAUA	49	136	uGuAuuAuuGuGuAuGAuCuAGGuuAuGuuuuAuuGuGuAuuuuAAUuG	87	.:|||:||::|.|||:|||||||||||:|::||:|||||||||..||..	canonical
796	mO_222	IV	coding	5055	4824	0.0	30	ATATA	79	A6_v2	682	633	UUAUAGUAGUAGAUAUUAGAUCCAAUAUAGGAUGACACAUAAAUAUAUA	49	136	uGuAuuAuuGuGuAuGAuCuAGGuuAuGuuuuAuuGuGuAuuuuAAUuG	87	.:|||:||::|.|||:|||||||||||:|::||:|||||||||..||..	canonical
797	mO_223	I	coding	329	305	0.0	31	ATATA	79	ND9	258	210	UCAUUUAGAGUAUAUGCAAAUGUUACAAUAAGAACAACAAUAUAUAUA	48	595	AGGAGAUAGuAuGuACGuuuACGAuGuuAuuuuuGuuGuuGCAuACCA	547	||.|:||..:||:|||||||||:||||||||:||||||||:.|||...	canonical
798	mO_223	II	coding	984	942	0.0	30	ATATA	78	ND9	471	423	UUUAACUGUUAGUAUAGAAUGUAGCAAGUAGGCAACUAACUAUAUAUA	48	478	uuGuuGGuAAuGAuAuuuuACAUCGuuuAuuuGuuGAuuGGuuuuuuG	430	..:|||::|||.||||:||||||||||:||::||||||||:|.|.|..	canonical
799	mO_223	IV	coding	901	882	0.0	30	ATATA	83		662	609	UAUAAGUGUUAGUAUGUGGAUUGAAUAAUAUGCACUAAACAGUAAAUAAUAUA	53					non-canonical
800	mO_224	I	coding	426	278	1.0313224132736789e-221	30	AAATC	80	COX3	307	257	UAUUUUAGUGUCAUAGAGCAACGUCAAUAGUAGUCUAAACAAACACUAAA	50	254	uGGuuuuuGuAuuuGuuuGuuGuuGuuAuuGuuAGAuuuGuuuuGuGAuu	204	..:...|:::|.|..:|:||||:.|||||::|:||||||||||...:.||	canonical
801	mO_224	II	coding	3400	3194	0.0	30	ATAAC	81	COX3	462	411	UUUAAAAGUGUAUAGUUAAGUGCAAGAUAAGGAGACAUAACACAAACAAUA	51	820	AAuuuuuuGuGuAuGGAuACACGuuuuGuuuuuuuGuAuuGuGuuuGuuuA	769	||.||||::::|||.:||.||||||:|:||::|:|||||||||||||||..	canonical
802	mO_224	IV	coding	2622	2567	0.0	30	ATATA	78	COX3	707	659	UAUUAAGGUAAGAGAGAAAGUAACUAAAGACAUAGACAAACAUAUAUA	48	230	GuGGuuuuAuuuuuuuuuuuGuuGGuuuuuGuAuuuGuuuGuuGuuGu	182	:|::||::|||:|:|:|||::|||:|||:|||||:|||||||...|:|	canonical
803	mO_224	V	coding	529	499	0.0	30	AAATA	78	ND3	869	821	UAUAUAGUGAAAUGAGAAUAAUAUCAGAGAGCAAAAACACCAAAUAAA	48	327	uAGuGuuGuuuuAuuuuuGuuAUGGuuuuuuGUUUUuGuGGuuuuuGu	279	..:|:|:::||||:|:||:||||:||:|:|:|||||||||||||.|.|	canonical
804	mO_225	I	coding	403	241	4.408023171051361e-179	31	ATCAT	74		273	230	UAUAGUGACUUUUAAGUGACUCAUAGCAGCAACAUAUAUACUA	43					non-canonical
805	mO_225	II	coding	1881	1747	0.0	30	ATATA	80	COX3	433	383	UUAAAAGUAGAUAGAAUAUGCAAGAUAGUAAAUAAUACACUAAUAAUAUA	50	453	GuuuuuuGuuuACCuuAuAuGuuuuGuuGuuuAuuAuGuGAuuAuGGuuu	403	:.||||::|:||.||||||:|||:|:|::||||||||||||||||.:|.|	canonical
806	mO_225	IV	coding	1464	1294	0.0	30	ATATA	79	RPS12	720	671	UAUUAUAGUGAAGAGAGUGUAUAUGCUAAAGACAUACCAACAAUAUAUA	49	80	uAuAuAuuGuuuuuuuuGCGuAuGuGAUUUUUGuAuGGuuGuuGuuuAC	31	...||||:::||:|:|::|:|||::|||||:||||||||||||:|.||.	canonical
807	mO_226	I	coding	23	22	6.726767352227294e-26	31	ATTAA	87		287	231	UAUGUUAGUAUUAUUAUAUGCUCAAUGCUCCCUGACGGGGGAGAAGUCAUUAAUUA	56					non-canonical
808	mO_226	II	coding	635	565	0.0	30	ATATA	82	CR4	479	427	UAAGAAAUAGAAGAGAGAGAUGAAUGCAGAUAGAAAUAGACACCAACAUAUA	52	466	uGuuuuuGuuuuuuuuuuuuGuuuAuGuuuGuuuuuAuuuGuGGuuGuuGuu	414	..|:|||:|:||:|:|:|:|::|||:||:|:|:|||||:|||||||||...|	canonical
809	mO_226	IV	coding	6532	6422	0.0	32	ATATA	81	ND9	667	618	UAAUAUAGUAGUAUAUAGAAUGAGACAAACAGAGACACACAAGAAUAUA	49	316	uuuAuGuuGuuGUAuAuuuuAuuuuGuuuGuuuuuGuGuGuuCGuuuGu	267	.||||:|::|::|||||:|||:|:|||||||:|:|||||||||.|.|:|	canonical
810	mO_226	V	coding	316	295	5e-324	30	ATATA	80	ND7	824	774	UUAAAUGAGAGUGUAAGUGAACUAUGUGGAUACUCAAACAAUUAUAUAUA	50	863	CGuuuAuuuuuACGuuuGuuuGAUAuGCGuAuGAGuuuGuuGAuuuGuAA	813	.:||||:|:|:||:||:::||||||::|.||||||||||||:||.|:||.	canonical
811	mO_227	I	coding	137	133	6.238894232526924e-154	31	ATATA	79		317	269	UUUAAAAUGUGGUAAUUGAAUAUGACACUCAAACGAAGCAAAUAUAUA	48					non-canonical
812	mO_227	II	coding	183	173	1.7505188473101103e-193	32	ATAAC	78	COX3	469	423	AAGUGACAUAGUGAAUCAAAUAUAAAUGGAAACACAAUACUCAAUA	46	398	uuuGUUGuAuuAuuuGGuuuAuGuuuAuuuuuGuGuuGuGAGuuuG	352	||:::|||||:|:||:||||||:||||::||||||||:||||||..	canonical
813	mO_227	IV	coding	429	421	0.0	32	ATATA	63	RPS12	722	691	GAGUGAAUCUACAGUGCAACAAAAAUAUAUA	31	206	uuuGuuuGGAuGuuGCGuuGuuuuuuuuGuu	175	:|:::||:|||||::||||||||||.|...|	canonical
814	mO_228	II	coding	28	25	2.0464985024021905e-27	32	ATATA	81	COX3	430	381	UAUAGAGUAUGAUGCUGAUUUAGACAAUAGACUAAAAAACAAAAAUAUA	49	625	uuGuuuuGuAuuAuGAuuGAGuuuGuuGuuuGGuuuuuuGuuuuuGuGA	576	.|:|:|::||:||:||:|:|:|:||||:|:||:||||||||||||:|:.	canonical
815	mO_228	IV	coding	11	10	9.287002138747787e-12	30	ATATA	78		657	609	UUAUAUAGAAGAAUAGAAGUGGAUGAGUGACAAUAACACAUAUAUAUA	48					non-canonical
816	mO_229	I	coding	318	288	1.6199007189572148e-306	31	ACATA	80	COX3	288	239	AUAUAAAGUGACGAUGAAUGAACGAGAUAUGCAAACAAAUUAAUAUACA	49	779	GGuGuuuuGuuGuuGuuuAuuuGuuuuAuGCGuuuGuuuAAuuuuuuGu	730	.:|:|||:::||:|::|||:|||:|:|||:|||||||||||||.|.|||	canonical
817	mO_229	II	coding	6501	6248	0.0	31	ATACT	80	A6_v2	469	420	UUUAAUAGUAUAGUGACAUUUUGACUAAAGCAGUAACCUCAAUAUCAUA	49	797	AAGuuAuuAuAuuGuuGuGAAAuuGGUuuuGuuAUUGGAGUUAUAGAAU	748	||:||||:||||:::|||:|||:||:|||:||:|||||||||||||.||	canonical
818	mO_229	IV	coding	277	261	4.600059176935259e-290	30	ATATA	83	A6_v1	703	650	UUUAAUUAGUAGAGAUAUGAUAUUGAAGUGUUAACUAUUACCUAAAAUAUAUA	53	713	AGuuAuuuAuuuuuuGuAAuAuGAuuuuGCAGuuGAuAAuGGAuuuuuuGuuG	660	|:.|...|..|:|:|:||.|||:|:||::||:|||||||||||||||.|:|..	canonical
819	mO_229	IV	coding	277	261	4.600059176935259e-290	30	ATATA	83	A6_v2	703	650	UUUAAUUAGUAGAGAUAUGAUAUUGAAGUGUUAACUAUUACCUAAAAUAUAUA	53	713	AGuuAuuuAuuuuuuGuAAuAuGAuuuuGCAGuuGAuAAuGGAuuuuuuGuuG	660	|:.|...|..|:|:|:||.|||:|:||::||:|||||||||||||||.|:|..	canonical
820	mO_230	II	coding	46	40	4.083958380453026e-42	32	ATATA	82		445	395	UAAUAUAGUAAUGAGUGAUAUCUUAGACUACCAAAGCAACUAAAUAUAUA	50					non-canonical
821	mO_230	IV	coding	406	368	0.0	30	ATACA	81		706	655	UAUAAUGUUAGUAGUGUCAGAGUAGUAUAUGAUAGAAUAGAUAAAUACAUA	51					non-canonical
822	mO_230	V	coding	67	57	2.7551164776695183e-58	30	ATACA	79		859	810	UAUUAAUAGUAUAUAGUGAGAUGUUUUAGUAUAUAAAUUAAAUAACAUA	49					non-canonical
823	mO_231	I	coding	71	45	2.0044563242773554e-36	30	ATTAT	86		285	229	GAAAUAUAUUAAUUUAGUGACGGUAAUUGACUCCCAGAUAAGGGAGAUAUAUAUUA	56					non-canonical
824	mO_231	II	coding	1341	1148	0.0	30	AAATT	76		457	411	UAUAUUGGUAGCUCUAUGUUUGAGUGAAUAUGACAAUAAAUUUAAA	46					non-canonical
825	mO_231	V	coding	1220	1119	0.0	31	ATATA	80	CR4	806	757	AUAUAUUGUGGUAGAGUGUCAAUAGUAAAUGCAAAACAAAAUAAAUAUA	49	516	uuuuGuuAGuuuGGuuGuuGUUGuuAUuuGuGuAuAGGUUUAUuuAuAU	467	|.|.....:::...|:::.|||:|:||||::||.|.|.|||||||||||	canonical
826	mO_232	I	coding	3644	3526	0.0	31	ATACA	78	COX3	255	208	UAUAUAGUUUAGAUAGAAUGAAUACUGCAAGAAACAACAUAUACAUA	47	368	AuGuAGUGAGuuuGuuuuAuuuAuGGCGuuuuuuGUUGuAuuAuuuG	321	||:||.::|:|:|:|:|||:|||||:||||:||||||||||...|..	canonical
827	mO_232	II	coding	1514	1351	0.0	30	ATATG	81	ND3	408	357	AUAAUAGAUAUAAGAUAGUGAGCAAGAGUAUUAUCACAACAAAAUAGUAUA	51	298	CAUuAuuuGuGUUUuGuuAuuuGuuuuuGUGAuAGuGuuGuuuuAuuuuuG	247	.|||||:|:|:||:|:|:|:|:|||:|::|:|||||||||||||||:.|..	canonical
828	mO_232	IV	coding	4572	4312	0.0	30	ATATA	81	ND3	709	658	AUUUAUAGUAGUAAAGAUGUGGAUAAAAGCUAUAGCACCAAAUAUUAUAUA	51	80	UUGUUAUCAuuAuuuuuAuAuuuGUuuuuGAUAuuGuGGuuuAUUAuuuuA	29	|.:.||||||:||||:||:|::|:||||:|||||:|||||||||.||.|..	canonical
829	mO_233	I	coding	6055	5833	0.0	31	ATATA	82	CR3	308	257	UUUAAAGUGUAAGUAAUGAGUCAGAGACGAAGAAUAGCCUAAAAACAUAUA	51	170	UGuuuuuAuGuuuGuuAUUUAGuuuuuGuuuuuuAuuGGAuuuuuGuuuuu	119	.:.|||:|::||::|||:|:|||:|:||:||:||||:||||||||||.|.|	canonical
830	mO_233	II	coding	1163	1096	0.0	30	AAATA	77	COX3	467	420	UUUAAAAGUGACUAUAAGAGAUCUAGAUAAAUUAAACAACUAAUAAA	47	500	uGuuuuuuAuuGGUAuuuuuuAGAuuuAuuuAAuuuGuuGAuAAAuA	453	.:.||||:|:||:||||:|:|||||:||||||||||||||||.|.|.	canonical
831	mO_233	IV	coding	273	261	4.51339710364063e-295	30	ATATA	79	COX3	720	671	UUAAUGAGUAAAAUGUGCGAGUAGAUUAAAAGACACAUACCUAUAUAUA	49	793	GuuuAuuuGuuuuAuGCGuuuGuuuAAuuuuuuGuGuAuGGAuACACGu	744	:.|||:|::|||||::||:|::|:|||||||:||||||||||||.|.:|	canonical
832	mO_234	I	coding	2570	2356	0.0	30	ATATA	82	A6_v1	259	207	UUUAUAGUAUAAUGAUAUAGUGAAUGAGCUUAGACAUAAACAACAAUAUAUA	52	298	uGAUUUUGuAuuAUUGuAuuACUuAUUUGAAuuuGUAUuuGuuGuuuuGuAu	246	.:||.|::|||||:|:|||:|||||:|:||||:|||||||||||||.|:|||	canonical
833	mO_234	I	coding	2570	2356	0.0	30	ATATA	82	A6_v2	259	207	UUUAUAGUAUAAUGAUAUAGUGAAUGAGCUUAGACAUAAACAACAAUAUAUA	52	298	uGAUUUUGuAuuAUUGuAuuACUuAUUUGAAuuuGUAUuuGuuGuuuuGuAu	246	.:||.|::|||||:|:|||:|||||:|:||||:|||||||||||||.|:|||	canonical
834	mO_234	II	coding	1603	1524	0.0	30	ATATA	78		413	365	UAUAAGUGUAAAUAUAGUAGAAUGUGAACUAGGUGACGUAAAUAUAUA	48					non-canonical
835	mO_234	IV	coding	3914	3642	0.0	30	ATACA	80	ND3	697	647	UAUAAUUGAUAGAAGUAGCGAUAGAUACUAAAGGCACACUAAACUACAUA	50	173	uuuuuGAuuGuuuuCGuuGuuGuuuGuGAuuuuCGuGuGGUUuGuAuGAu	123	.|.||:|:|:|:|||:|:|:|:|:|:||||||:||||||:||||....||	canonical
836	mO_234	Orphan	coding	107	107	1.215489176671047e-129	0	AAAAC	47	CR4	550	503	UAAGAUCGUAGAAUAAAUAGAGAAGAAAGGUAGAACGGAACACAAAA	47	302	ACGuuAuAAUUuuGuuuAuuuuuuuuuuuuAuuuuGuuuuGuGuuuu	255	|..:||..||:||:|||||:|:||:|||::||:|||::|||||||||	canonical
837	mO_234	V	coding	3072	3010	0.0	30	ATATG	77	ND7	861	814	UAAUGUUAAAGUUUGAAUCUAAUGAAUAGAGGCAACAAUAUAGUAUA	47	440	uGuAuGGuuuuGGAuuuAGGuuGuuuGuCUCCGuuGUUAuGAuCAuu	393	..||:::|||:::|:||||:||::||:|||||||||||||:.:...|	canonical
838	mO_235	I	template	527	447	0.0	31	ATATA	81	COX3	298	248	UUUAGAGAUAUAGAUAGACAAUGAUAGUGACAAUCUAAACAAAACAUAUA	50	254	uGGuuuuuGuAuuuGuuuGuuGuuGuuAuuGuuAGAuuuGuuuuGuGAuu	204	.::|:|:|:|||:|:|:||||::|:|:|:|||||||||||||||||:..|	canonical
839	mO_235	II	coding	188	158	3.457549052722121e-157	30	ATATA	79	ND9	459	410	UUAAUUUAGUGUAAGAUCGAAAUUGACGAAAACAAUAUGCAAAUAUAUA	49	393	uuuuGGAuuGuGuuuuAGuuuuAGuuGuuuuuGUuAuGCGuuuuuGuuG	344	..||::||::::||:|||:||||::||:|||||||||:|||||.|:|..	canonical
840	mO_235	IV	coding	269	199	1.0021895651214164e-176	31	ATAAA	81		687	637	UAUAAGUGUAGUGAUAGAUGAUGUUAAUUCAAUACCACAAAAACUAAAUA	50					non-canonical
841	mO_236	II	coding	274	228	4.689973968844549e-224	30	ATATA	78	ND7	400	352	UUGAAUAUGCAGAUGAUUGACAUUUUAAGUGAGCAUCAAAAUUAUAUA	48	379	CAuuuAuGCGuuuAuuAAuuGuAGAAuuuACCCGuAGuuuuAAuGGuu	331	.|:||||:|||:||:|||:||||:||||:||.||||||||||||:..|	canonical
842	mO_236	IV	coding	937	889	0.0	30	ATATA	82	ND7	718	666	UUAUAAUAGUAAGUAUGAGUGACAUGAUAUUCAAUAGACGUAGCAUAAUAUA	52	190	GAAuuuAuuGuuuAUAUUGAUuGuAuuAuAGGuuAUUUGCAUCGUGGUACAG	138	:|..||||::||:|||:|.|:||||:||||:|||||:||||||||:.||.|.	canonical
843	mO_237	III	coding	1665	993	0.0	31	AGTGA	74		531	488	UGUAUGAUAUAGAGAGAUGGUAGUAGAUAGAUAUAAUUAGUGA	43					non-canonical
844	mO_237	IV	coding	24544	22884	0.0	30	AAATT	80	A6_v1	749	699	UUUAUAGUAAUAGAUAGCUUCGAAGAUGCAAACAGAACAUUAAAUUUAAA	50	493	uuGuGuCGuuGuuuGuCGACGuuuuuGCGuuuGUUUUGuAAuuuAuuAuC	443	..:|:||:||:|:|:||||.|:||:|:|||||||:||||||||||...|.	canonical
845	mO_237	IV	coding	24544	22884	0.0	30	AAATT	80	A6_v2	749	699	UUUAUAGUAAUAGAUAGCUUCGAAGAUGCAAACAGAACAUUAAAUUUAAA	50	493	uuGuGuCGuuGuuuGuCGACGuuuuuGCGuuuGUUUUGuAAuuuAuuAuC	443	..:|:||:||:|:|:||||.|:||:|:|||||||:||||||||||...|.	canonical
846	mO_238	I	coding	223	213	8.489256873243567e-241	30	ATATA	79	ND8_v1	325	276	UUAUAUAGAGAGAAGUUAAAGAACAAAGAAGAAAAACAAACAAAAUAUA	49	110	uGuAuGuuuuuuuuuGAuuuuuuGUUUUUuuuuuuuGuuuGuuuuuAuA	61	.:|||:|:|:|:||::||||:||||||:||:||||||||||||||....	canonical
847	mO_238	I	coding	223	213	8.489256873243567e-241	30	ATATA	79	ND8_v2	325	276	UUAUAUAGAGAGAAGUUAAAGAACAAAGAAGAAAAACAAACAAAAUAUA	49	110	uGuAuGuuuuuuuuuGAuuuuuuGUUUUUuuuuuuuGuuuGuuuuuAuA	61	.:|||:|:|:|:||::||||:||||||:||:||||||||||||||....	canonical
848	mO_238	II	coding	124	92	8.403776551506447e-83	30	ATATA	82		482	430	UUUAGUGUAAUUGAGUGUGACUUUAAGGUUUCCAUGCAUAAUAAUAUAUAUA	52					non-canonical
849	mO_238	IV	coding	235	224	1.5521744900617664e-252	31	ATATA	80	ND7	733	684	UUAAUAGUGUUUGACGUGAAAUAUAGAGUAGUACUAAUAACAAAAUAUA	49	793	AGuuGuuAUGAGUuGuAuuuuAuGuuuuGuuAuGAuuAuuGuuuuuGuu	744	|:||:|:|::|::||:|:|||||:|:|::|:||||||||||||||...|	canonical
850	mO_238	Orphan	coding	2780	2780	0.0	-8	ATATC	38	ND7	640	594	UAAAUAAGGAAAUCUAUGAGGCUGUUCAGUCUAAUACACAACUAUA	46	262	GAACAAUGUCUUCCGuAUUUCGACAGGUUAGAuuAuGuuAGuGuuu	216	:...|.|.:.||..:||:|:|||||:||:|||||||||....:|.|	canonical
851	mO_239	II	coding	25631	24952	0.0	31	ATATA	79	RPS12	428	380	UAUAAAUGAAGUGUAAUGAGAUAUUCAGAUGCUAACGGUAAAUAUAUA	48	136	uuAuuuGuuuuAuGuuAuuAuAuGAGuCCGCGAuuGCCCAGuuCCGGu	88	.|||||::||:|::|||:|.|||:||||.:||||||||...|....:|	canonical
852	mO_239	IV	coding	1995	1925	0.0	32	ATATA	80	ND3	689	641	UUAAAUAAUGGAAGUAGUAGUAAGCAUUAAGAGCACACCAAAUAUAUA	48	172	uuuuGAuuGuuuuCGuuGuuGuuuGuGAuuuuCGuGuGGUUuGuAuGA	124	..||.|||:::|||:|::|::||:||:|||:|||||||||||:|||:.	canonical
853	mO_240	II	coding	608	525	0.0	31	AAATT	77	ND7	437	391	AUGUUAAGUGUGUUAGACGGUAGAAGGUUGAAUAUACUAAAUUAAA	46	682	uuGCGuuuGCGuGGuuuGuCAuuuuuuGAuuuAuAuGAuuuAGuuu	636	|...:||::|::::|:||:|||:||:::|:||||||||||||:|||	canonical
854	mO_240	IV	coding	12433	11741	0.0	31	ATATA	78		659	612	UAUUUAGAUAGUUAGAUAUUCUGUUACGAAGAAACAACCAAUAUAUA	47					non-canonical
855	mO_241	I	coding	253	228	9.066560865698169e-242	30	ATATA	79	ND8_v1	296	247	UUAUCAUUAGUAUCAGAGUGCCUAAUUAAGUGUAACUCAAUAACAUAUA	49	338	uuuGGuGGuCAUCGuuuuGCGGAuuGAuuuACAuuGAGuuAUCGUCGuu	289	..|:||::||||.||:|::||||||:|||:||||||||||||.||...|	canonical
856	mO_241	I	coding	253	228	9.066560865698169e-242	30	ATATA	79	ND8_v2	296	247	UUAUCAUUAGUAUCAGAGUGCCUAAUUAAGUGUAACUCAAUAACAUAUA	49	338	uuuGGuGGuCAUCGuuuuGCGGAuuGAuuuACAuuGAGuuAUCGUCGuu	289	..|:||::||||.||:|::||||||:|||:||||||||||||.||...|	canonical
857	mO_241	II	coding	126	126	1.5604803345704299e-152	30	ATATT	79	CR4	453	404	UAUAUAUUGGUAAAUGAAAGAGAGUAGUAAAAUCCAACACUAAAUUAUA	49	221	uGuuAuAGuuGuuuGuuuuuuuuuGuuGuuuuGGGuuGuGAuuuuuuAu	172	...||||::::|||::|||:|:|::|::||||:|||||||||||..|||	canonical
858	mO_241	IV	coding	53	48	3.0674855514368268e-52	31	ATATA	76	ND9	788	743	UAUAUAGUAAUGAGAUAUGCAGUUACUUAUUCUAUCAUACAUAUA	45	565	uuGuAuuGuuAuuuuGuGuGuuGGuGGAGGAGAUAGuAuGuACGu	520	.|:|||::|||:|:|:|::||:::||:|.:||||||||||||.:|	canonical
859	mO_242	I	coding	2751	2065	0.0	32	ATATA	79	RPS12	289	242	UUUAAUGUGUUGAGACUAUUGGCUUUACAUGAUAUACGGCAUAUAUA	47	165	CGAuuGCCCAGuuCCGGuAACCGACGuGuAuuGuAuGCCGuAuuuuA	118	.:|||:|.||::||.|:|||||||.:||||:|:||||||||||.|..	canonical
860	mO_242	IV	coding	5877	2854	0.0	30	ATACA	79	COX3	667	618	UUAAUUAGAUUUAGAGAGACAAUAGCAACGAGACAUAAUACUAAACAUA	49	599	UUUUGGuuuAGGuuuuuuuGuuGUUGuuGuuuuGuAuuAuGAuuGAGuu	550	..||::|:||::|:|:|:||||:|:||||:|:||||||||||||....|	canonical
861	mO_242	V	coding	23206	22822	0.0	30	ATATA	77	ND9	830	783	UAUAUAGUAGUAUGUGGAAUAAAACGAGCAAUAACACACAAGAUAUA	47	315	uuAuGuuGuuGUAuAuuuuAuuuuGuuuGuuuuuGuGuGuuCGuuuG	268	.|||:|::|::||:|::||||||||:|:|||.||||||||||..|..	canonical
862	mO_243	I	coding	4450	4306	0.0	30	ATACA	78	COX3	295	247	UAUCAUUGAGAUAGAAUAGAUACUGCAUGAGACAACAUAAUAAACAUA	48	371	GuAGUGAGuuuGuuuuAuuuAuGGCGuuuuuuGUUGuAuuAuuuGGuu	323	:||||:|.|:|:|:||||:||||:|||.:|:||||||||||||||..|	canonical
863	mO_243	I	coding	4450	4306	0.0	30	ATACA	78	ND3	295	247	UAUCAUUGAGAUAGAAUAGAUACUGCAUGAGACAACAUAAUAAACAUA	48	431	GGuGUAAuuuuAuuuuGuuuAuGAUGUUUuuuGUUGUAUUAUACAUAU	383	:..||||:|:|||:||:|:|||||:||.:|:|||||||||||...|||	canonical
864	mO_243	II	coding	320	245	1.3034855596961803e-223	31	ATAAA	82	ND7	454	403	UUAAUAGUAACUGUUAUAGUGCGAGCAGAUAAUAUCUAACAAUACUAAAUA	51	610	uGuuGuuGuuGAUAAuAuCAuGuuuGuuuGuuAuGGAuuGuuAuGAuuuGu	559	.:||:|::||||:|||||||:|:|:||:|:||||:||||||||||||||:|	canonical
865	mO_243	IV	coding	13655	13070	0.0	30	ATATA	79	COX3	692	643	UAAUUAGAUUCAGAGAAGUGACAGUAGCAAGACAUAAUACUAAUAUAUA	49	600	UUUGGuuuAGGuuuuuuuGuuGUUGuuGuuuuGuAuuAuGAuuGAGuuu	551	.||::|:||:||:|:||:::|||::|:|||:||||||||||||:.:|.|	canonical
866	mO_244	I	coding	105	93	8.068228058239264e-98	31	AAAAC	75	CR4	317	273	UUAUAUAGAAUACGGUAAGAGACUAAGUGAAAGAUACAACAAAA	44	395	GUUGuGuuuuGuGuuAuuuuuuGAuuuAuuuuuuAuGUuGUuuu	351	:.|:|:|:||:||::|||:|:|||||:|:|||:|||||||||||	canonical
867	mO_244	II	coding	62	46	3.6938545579112475e-42	32	ATATA	78	ND7	478	432	UUAAUUGAUGGUACUGGAAUAAUCUAUGAGAACUACAAAAUAUAUA	46	542	AuuuGGCUUUCAuGGuuuuAuuAGGuAUUCUUGAUGAuuuuGuuuu	496	|.||::||.:||||:::|||||||:||:||||||||.|||...|.|	canonical
868	mO_244	IV	coding	499	304	6.993180873046543e-229	30	ATATA	66	A6_v1	682	646	UAAGUAGCUGUAGAAAUGCAGACAAAACAUUAUAUA	36	489	GuuuGuCGACGuuuuuGCGuuuGUUUUGuAAuuuAu	453	:||::|||||:|:|||:|||:|||||||||||.|||	canonical
869	mO_244	IV	coding	499	304	6.993180873046543e-229	30	ATATA	66	A6_v2	682	646	UAAGUAGCUGUAGAAAUGCAGACAAAACAUUAUAUA	36	489	GuuuGuCGACGuuuuuGCGuuuGUUUUGuAAuuuAu	453	:||::|||||:|:|||:|||:|||||||||||.|||	canonical
870	mO_245	I	coding	176	141	1.398086264960676e-134	31	GATAC	84		306	253	UAUUAUUAUAUCUGCAGGUUAAAGUUAGUAUAAUAUGUGCAUAACAUUCAUAG	53					non-canonical
871	mO_245	II	coding	1003	944	0.0	30	ATATA	79	ND9	463	414	UAAUGGAGUGACUAUUGUUAGAAAAUGUAGCGAAUAAACAACUAAUAUA	49	473	uuuAuuuuGuuGGuAAuGAuAuuuuACAUCGuuuAuuuGuuGAuuGGuu	424	.|||::|:::||:|||::||.||||||||||:|||||||||||||:..|	canonical
872	mO_245	IV	coding	4003	3639	0.0	32	ATAAC	81	COX3	659	610	UUAAUUAGUGUAUUAGAGUAACUGCAAGAGAAUCGACAACUAAUCAAUA	49	942	AuuuGuGuGuGuAAuuuuAuuGGuGUUUuuuuAGUUGuuGAuuAGuuAA	893	|.||:..::::||||:|:||||::|||:|:||||:|||||||||||||.	canonical
873	mO_245	V	coding	495	476	0.0	30	ATATA	78		809	761	UGAUAUAGAAAAGGAGAGCUUAAUUAUAUGUGAUGAUUAAAAUAUAUA	48					non-canonical
874	mO_246	I	coding	1925	1853	0.0	30	AAATA	76	ND7	320	274	UUUAAAUGCUAUAGUGACAAGUGGCUUAUGUAGUAA-CGAAUAUAAA	47	1009	uAGUuuGuGGuGuuGuuGuuuGCCGGGuAuAUCAuuuGCUUGUGuuG	962	.|:|||::|:|:|:::||||::|||::||:||||||-||||:|:||.	canonical
875	mO_246	II	coding	1037	905	0.0	30	ATACA	81	ND3	481	430	UUAAUAUUAGAUAGUGAGAUGAAUAUUCAAAGAAAAAUACAAAAAUACAUA	51	111	UAuuGuGGuuuAUUAuuuuAuuuAuAGGuuuuuuuuuAuGuuuuuuAuGuu	60	.|||:|::|:|||:|:|:||:|||||:||||:|||||||||||||.....|	canonical
876	mO_246	V	coding	13994	13332	0.0	30	ATATA	78	ND8_v1	899	851	UUGAUAGUAAUCGAGUCACUAAGCAUGAUUGGUAAAAA-CGCAAAUAUA	49	202	AACCAuuGuuAGuuuAuuGGuuCGuGGuAACCAuuuuuuGCGUUUUuAU	153	|||.||::||||:|:|.||:|||||:.|||||||||||-||||||.|||	canonical
877	mO_246	V	coding	13994	13332	0.0	30	ATATA	78	ND8_v2	899	851	UUGAUAGUAAUCGAGUCACUAAGCAUGAUUGGUAAAAA-CGCAAAUAUA	49	202	AACCAuuGuuAGuuuAuuGGuuCGuGGuAACCAuuuuuuGCGUUUUuAU	153	|||.||::||||:|:|.||:|||||:.|||||||||||-||||||.|||	canonical
878	mO_247	I	coding	704	657	0.0	31	AAATA	78		245	198	UAAUAUGGUAAUAUAGUGAAUAAGCUUGAGUAUAAACGACAAAUAAA	47					non-canonical
879	mO_247	II	coding	955	836	0.0	31	AATAT	79	ND7	409	361	UUAAAUGUGAAUAUAGUGAGAUGUAGAUUAGAUGUCGUAGAUAUAUAA	48	102	uuuuuACAuuuGuAuCGuuuuACAuuuGGUCCACAGCAuCCCGCAGCA	54	..||||||:||:||||::|:|||||:|::||.||||||||.....:..	canonical
880	mO_247	IV	coding	16	15	1.2703003757936212e-17	31	ACTTA	73		689	647	GAUUGAAAUAACAUUAUACACUAAAGACAUACCAUAUAUUCA	42					non-canonical
881	mO_247	Orphan	coding	28	28	1.841486380142211e-34	0	AAAAC	41	CR4	542	501	UAUGAGAUAAAUGAAGGGAGAAAAUAGAGCGAAACACAAAA	41	302	uAAUUuuGuuuAuuuuuuuuuuuuAuuuuGuuuuGuGuuuu	261	..|:|:|:||||:||:::|:||||||:|:|:||||||||||	canonical
882	mO_247	V	coding	948	904	0.0	30	ATATT	70	ND7	846	806	UUGAGACUUAGAUUUAACGAGUAGAGGCAAUAAUAUUAUA	40	438	GGuuuuGGAuuuAGGuuGuuuGuCUCCGuuGUUAuGAuCA	398	:::|:||:||:||::|||:|::||||||||:||||:||..	canonical
883	mO_248	II	coding	125	91	1.2134729157944205e-80	32	ATATA	75	RPS12	470	427	AUAGUUAUAGAUAAUGCUCCUAUUGCCGAAACAACUAAAUAUA	43	268	GUCAuuAuuuAuuAuAGAGGGUGGuGGuuuuGuuGAuuuACCC	225	........|:..|...||||:|:::||:||||||||||||...	canonical
884	mO_248	IV	coding	535	480	0.0	31	AAAAC	72	COX3	685	644	UUAAAUGUAGGUAAAGAUAUGACAUUCAAGUGAAAGCAAAA	41	408	GGuuuAuGuuuAuuuuuGuGuuGuGAGuuuGCUUUCGuuuu	367	::||||::|::||||:|:|::|||:||||::||||||||||	canonical
885	mO_249	II	coding	268	210	8.561037052396689e-196	31	ATATA	79	RPS12	477	429	GUAUAUAGUAGUAGAUGAUAUCUUCCGUGAUCAAAACAACUAAAUAUA	48	268	GuuAuGUCAuuAuuuAuuAuAGAGGGUGGuGGuuuuGuuGAuuuACCC	220	..|||:||||:||:||:||||||:||::.|:||||||||||||||...	canonical
886	mO_249	V	coding	2220	2122	0.0	30	ATATA	78	ND9	832	784	UAACUUUGUAGUAGGUAAUAGACUAAGUGAACAUAACAAUAAAAUAUA	48	539	GuuGAAGuGuuAUCCAuuAuuuGGuuuGuuuGuAuuGuuAuuuuGuGu	491	:|||||:::|:|||||||||:||:||:::|||||||||||||||:|:|	canonical
887	mO_250	I	coding	6	6	5.903472412694936e-08	30	GTACA	52		265	243	CCCCUGACAGGGGAUAAACAUG	22					non-canonical
888	mO_250	III	coding	1399	1350	0.0	31	ATATA	80		524	475	UGUAUUGUAAGUGUGACAGAAUAUUUGGGUAUCUAGCAAUCAAUAUAUA	49					non-canonical
889	mO_250	IV	coding	202	187	3.252386329512313e-204	30	AAATT	81	ND9	700	649	UUAAAUAGAGUAAGUGACAUUAAAGAGCAAGAAAAUAACAAAACAAUUAAA	51	164	uGuuuGuuuuGuuGAuuGuAGuuuuuuGuuuuuuuAuuGuuuuGuuGGuuu	113	.:|||:|:|::||.|:||||:|||:|:|||:|||||||||||||||::|||	canonical
890	mO_251	II	coding	506	162	3.5997629558306943e-69	31	AAAAC	76	CR4	438	393	UAUAUAUGGUAAAAGAUAGAGCUCACUAAAAGAACAAAUACAAAA	45	426	uuuuAuGUuGUuuuuuGuuuuGGGUGGuuuuuuuGuuuuuGuuuu	381	.|.|||::::||||:|:|:|:|:|||:||||:||||||.||||||	canonical
891	mO_251	V	coding	807	771	0.0	32	ATACA	74	CR3	883	841	UAUAGUGAUAAGAGAUAGACAGAUACUAAACAAAAAUACAUA	42	132	uuuuuuuuGuuuuuuAuuuGuuuGuGAUUUGuuuuuAuGuuu	90	.|.|:.:|:||:|:|||:|||:|:||||||||||||||||.|	canonical
892	mO_252	I	coding	82637	81121	0.0	31	ATATT	80	COX3	290	241	UUAUAAGUAGUAUAUUAGUGUCAGAGUAAAAGAUAACCAUAAAAUUAUA	49	477	GuuGuuuAuuAuGuGAuuAuGGuuuuGuuuuuuAuuGGUAuuuuuuAGA	428	:.|:||:||:||:|:||:|::||:|::||||:||||||||||||...:.	canonical
893	mO_252	II	coding	1424	1204	0.0	31	ATATA	80	CR4	483	434	UUAAAUGUAUGUAGAAGAUGAAGUCUAUUAAUCCAUACCAAAAUAUAUA	49	556	UAUuuAuAUGCGuuuuuuAuuuuAGAuAAUuAuGGAUUGGUUUUAUAAA	507	.|||||:||:|:|:||:||:||:|||||||||.|.||.|.|||....|.	canonical
894	mO_252	IV	coding	60151	56937	0.0	31	ATATA	80	ND9	680	631	UUAGAAUAGUGAGAUAAUCAAAGAGAAGCAGAAUAACAUACAAUAUAUA	49	191	uuuuuuAuuGuuuuGuuGGuuuuuuuuuGuuuuAUUGuAuGuuuuuAuu	142	..|:||||:::|:|:||:||||:|:||:||:||||||||||||.|...|	canonical
895	mO_253	I	coding	3187	3076	0.0	30	ATATA	77	ND8_v1	272	225	UUAAAGUGUCUAGUUAAAUGUCAGUCAAUGGCAGCAACAUAUAUAUA	47	348	CGuuuuGCGGAuuGAuuuACAuuGAGuuAUCGUCGuuGuAuuuAuuG	301	.:|||::|:|||::|||||||.|.|||||:|||||||||||.|||..	canonical
896	mO_253	I	coding	3187	3076	0.0	30	ATATA	77	ND8_v2	272	225	UUAAAGUGUCUAGUUAAAUGUCAGUCAAUGGCAGCAACAUAUAUAUA	47	348	CGuuuuGCGGAuuGAuuuACAuuGAGuuAUCGUCGuuGuAuuuAuuG	301	.:|||::|:|||::|||||||.|.|||||:|||||||||||.|||..	canonical
897	mO_253	II	coding	6342	6218	0.0	32	ATACA	81		459	410	UAAUUGAGAGUAUAUAUCUAUAGUGCAAGACAGAGAAACAUAAUACAUA	49					non-canonical
898	mO_253	IV	coding	16	9	1.095738482491104e-07	31	ATATA	54		661	638	GUUUACUGGCAAAUAAAUAUAUA	23					non-canonical
899	mO_253	V	coding	269	265	8.730827161375e-312	31	ATATA	80	A6_v1	840	791	UUAUAUAUUGAAAGAGAGUAAGUUAUUGAAUAAUCAACCACUAAAUAUA	49	389	uuuAuGuGAuuuuuuuuuGuuuAAuAAuuuGUuAGuuGGuGAuAGuuuu	340	..|||:|:|:|||:|:|::||:|||||:||:||||||||||||...|.|	canonical
900	mO_253	V	coding	269	265	8.730827161375e-312	31	ATATA	80	A6_v2	840	791	UUAUAUAUUGAAAGAGAGUAAGUUAUUGAAUAAUCAACCACUAAAUAUA	49	389	uuuAuGuGAuuuuuuuuuGuuuAAuAAuuuGUuAGuuGGuGAuAGuuuu	340	..|||:|:|:|||:|:|::||:|||||:||:||||||||||||...|.|	canonical
901	mO_254	I	coding	573	514	0.0	31	ATATA	78	ND8_v1	264	217	UUAAUGUCUAUAGUAGUGUAGCUUAAUAGUGGCAACAUAAAUAUAUA	47	350	uuuuGCGGAuuGAuuuACAuuGAGuuAUCGUCGuuGuAuuuAuuGuG	303	..||:|:|||....|:||||:||:|||||::||||||||||||....	canonical
902	mO_254	I	coding	573	514	0.0	31	ATATA	78	ND8_v2	264	217	UUAAUGUCUAUAGUAGUGUAGCUUAAUAGUGGCAACAUAAAUAUAUA	47	350	uuuuGCGGAuuGAuuuACAuuGAGuuAUCGUCGuuGuAuuuAuuGuG	303	..||:|:|||....|:||||:||:|||||::||||||||||||....	canonical
903	mO_254	II	coding	22503	21799	0.0	31	ATATT	81	ND9	423	373	UUAAAAUAGAAUAUGACAGAUAAAGAUGAGAAGCCUAACACAAAAUUAUA	50	365	uGuuuuGuuuuGuGUUGuuuGUuuuuAuuuuuuGGAuuGuGuuuuAGuuu	315	.:||||:|:||:|::|||:|:|||:||:|:||:|||||||||||||:|.|	canonical
904	mO_254	IV	coding	4064	3915	0.0	31	ATATA	81	RPS12	678	628	UAUAAUAGAGAGAGUAACGGAGUAAUCGAGUCAAUGCAGUAAUAUAUAUA	50	239	GCGuuGuuuuuuuuGuuGuuuuAuuGGuuuAGuuAuGUCAuuAuuuAuuA	189	:.:||:|:|:|:|::|||::|:|||:|:|:|||||:||||||||.|||..	canonical
905	mO_255	I	coding	592	581	0.0	31	ATATT	78	ND9	287	240	UAUAUUGAAGAUAGAGAUAUGGCAGUACUAGACAAUAACUAAUUAUA	47	245	uuGuGAuuuuuGuuuuuAuAuuGUUGuGAUUuGuuAuuGAuuGAuuu	198	.|:|:|:||:|:|:|:||||::||::||||:|||||||||||:||.|	canonical
906	mO_255	II	coding	254	242	1.4519735479787548e-272	30	ATATA	70	COX3	463	423	AUAGGUUAAGAGACGUAUAUCUAGGUGCAAAACAAAUAUA	40	804	uGuuuAAuuuuuuGuGuAuGGAuACACGuuuuGuuuuuuu	764	|:|::||||:|:||::|||:|||.||||||||||||.|.|	canonical
907	mO_255	IV	coding	84	81	2.018480419002274e-93	31	ATACT	61		659	629	GUUGGCAUAGACUAUCAAACAUCCAUCAUA	30					non-canonical
908	mO_255	V	coding	369	339	0.0	31	ATATA	81	A6_v1	831	781	UUAUAAGAGUGAGACAGAGAAUAUGCUGAAGAAAAACAAAUUAUUAUAUA	50	372	uuuAuuuuuGuuuuGuuuuuuAuGuGAuuuuuuuuuGuuuAAuAAuuuGU	322	..||||:|:::|:|||:|:||||::||:||:|||||||||||||||.|:|	canonical
909	mO_255	V	coding	369	339	0.0	31	ATATA	81	A6_v2	831	781	UUAUAAGAGUGAGACAGAGAAUAUGCUGAAGAAAAACAAAUUAUUAUAUA	50	372	uuuAuuuuuGuuuuGuuuuuuAuGuGAuuuuuuuuuGuuuAAuAAuuuGU	322	..||||:|:::|:|||:|:||||::||:||:|||||||||||||||.|:|	canonical
910	mO_256	I	coding	8306	7852	0.0	31	ACATT	83	COX3	283	231	UUUAAAUUAGGAAUUAGAGAGACAGAACAUAAGAGUCAAAUCCAAAAUUACA	52	571	uGGuuuAuuuGuuAAuuuuuuuGuuuuGuGUUUUUGGuuuAGGuuuuuuuGu	519	.::||||.|:.|||||:|:|:|||:||||:||:|::|||||||||||..|||	canonical
911	mO_256	II	coding	3186	2839	0.0	31	ATATA	82	ND7	474	423	UAUAUUGAGUUAGAGAUUAUCAGAUUAACCAUAGAGCAGAGCAAAUAUAUA	51	719	AuAuGAuuuAGuuuuuAAUAGuuuAAGuGGuGuuuuGuCuCGuuCGuuAGG	668	||||:|:|:|:|:|:|||||||:|||.||||:|:|:||||||||.:|..:.	canonical
912	mO_256	IV	coding	1587	1543	0.0	30	ATACA	77		705	658	UACUAUAGAAAUAAAGAGAUAGAAGUGAGACGGUAACAAUAUACAUA	47					non-canonical
913	mO_257	I	coding	1261	1239	0.0	30	ATATA	80	RPS12	334	284	UAUAUCGAUAGUAAAUGCAGGGUGAAAUAGACAAAAUACAAUAAUAUAUA	50	113	GuAuGGuuGuuGuuuACGuuuuGuuuuAuuuGuuuuAuGuuAuuAuAuGA	63	:|||:|:|:|::|||||||:::::|||||:||||||||||||||||||:.	canonical
914	mO_257	II	coding	3623	3547	0.0	30	ATACA	80	ND7	490	440	UUAACUGUAGUAAAUAGCAAUGUAGUAUGUAGAUACGCAAAUAUAACAUA	50	353	uuGCGAuGuuGuuuGuCGuuACGuuGuGCAuuuAuGCGuuuAuuAAuuGu	303	....||::|::|||:|||||||:|::|:|||:|||||||||||....|:|	canonical
915	mO_257	IV	coding	7379	6893	0.0	31	ATATA	83	CR4	716	664	UUUAAUAUGUAGAAGGAAAGAGAAUAAGUCACAUAAACACAAAAUAUAUAUA	52	99	uGGuuGuGCAuuuuuuuuuuuuuuAuuuGGuGUGuuuGuGuuuuAUGuACAG	47	.::||:|:|||:||::|||:|:|||||::||||:||||||||||||:||.|.	canonical
916	mO_258	I	coding	1482	1439	0.0	32	ATATA	83	CR4	286	235	UUUAAUAUAGUAAGAGAUAUAACUCAUCAGAGUAACAAAAACAAAUAUAUA	51	431	uuuuuAuGUuGUuuuuuGuuuuGGGUGGuuuuuuuGuuuuuGuuuuuuuuu	380	...||||:|::||:|:|:|.|||:||:||:|:.||||||||||||.|.|.|	canonical
917	mO_258	II	coding	121	93	3.384153395519032e-86	30	ATATA	78		456	408	UAUAAUUGUAGUUAAUAUGUCGAUAUAAGAAGUAACAUUAAUUAUAUA	48					non-canonical
918	mO_258	V	coding	4008	3744	0.0	30	ATATG	81	ND7	833	782	UUAUAAUGAUAUAGAGAUGCAGUUAGAUAUAAGAGCAAAUGUAAAUGUAUA	51	1082	uuuGuuAuuAUGuuuuuGuGuuGGuuuAuGuuCUCGuuuACGuuuGCGuuG	1031	..|:|||:|||:|:|:|::||:::|:|||:|||||||||||:|||:|:|..	canonical
919	mO_259	I	coding	528	487	0.0	31	ACATA	80		266	217	AUAAUAGAGACAUUUUAGUCAAUGCUAUCGAACGUACAAUAAAUAUACA	49					non-canonical
920	mO_259	II	coding	178	171	6.01624167123448e-195	30	ATATA	78	CR4	475	427	UUAAAUAGAUAUAUCCAUGUAGAAUAGACAAAGCAAUAUCAAUAUAUA	48	188	uGUUUGUuuGuGuGGGuAuGuuuuAuuuGuuuuGuuAuAGuuGuuuGu	140	.:|||:|:|:|:|:||||::|:||||:|||||:|||||||||:|.|:|	canonical
921	mO_259	IV	coding	167	146	8.092375153465583e-151	30	ATATA	82	A6_v1	682	630	AUUAUAGUAGAGAGAUGAUAUAUGACGUAGAAAUAGAAACAAAACAAAUAUA	52	344	uuGuAuuGuuuuuuuAuuGuAuAuuGCAuuuuuAuuuuuGuuuuGuuuuuuA	292	|.:|||::|:|:|:||:|:||||:|||||:|||||:||||||||||||.|..	canonical
922	mO_259	IV	coding	167	146	8.092375153465583e-151	30	ATATA	82	A6_v2	682	630	AUUAUAGUAGAGAGAUGAUAUAUGACGUAGAAAUAGAAACAAAACAAAUAUA	52	344	uuGuAuuGuuuuuuuAuuGuAuAuuGCAuuuuuAuuuuuGuuuuGuuuuuuA	292	|.:|||::|:|:|:||:|:||||:|||||:|||||:||||||||||||.|..	canonical
923	mO_259	V	coding	4	4	1.5161366937599998e-05	30	ATAAT	68		824	786	UCAAUAGUAAAUCUAGUUUAAGUAUGAAAUAAUUAAUA	38					non-canonical
924	mO_260	I	coding	2222	2041	0.0	30	ATATT	78	COX3	268	220	UUAAUAGAUAGUAGAUCAUCAGAGAAUGAAUAACUAACACCAAUUAUA	48	193	AuuuGuuuAuuGUUUGGuAGuuuuuuAuuuGuuGAuuGuGGuuuuAuu	145	|.||:|:|||::|:|:|||||:|:|||:||:||||||||||||....|	canonical
925	mO_260	II	coding	6944	6788	0.0	31	ATATT	79	ND9	464	416	UUAAUAGUAGAAUAUACAGUUAGCUCUUCUGUCAUACAUGCAAUUAUA	48	571	uAuuGuuAuuuuGuGuGuuGGuGGAGGAGAUAGuAuGuACGuuuACGA	523	.|||:|:||:||:|:|||:::|.|||:|||:||||||||||||.|.:.	canonical
926	mO_260	IV	coding	19693	19602	0.0	31	ATATA	83	COX3	735	683	UUAAAAUGUGAUAGUAGAUAGUGUGAUUUAACGUGACAAAAACCAAGAUAUA	52	689	GAGUUUGCAuuGuuAuuuAuuACAuuAAGuuGuGGUGuuuuuGGuuCuAuuu	637	:|.|||:||:|:|:||:|||:|||:|||:|||::.|||||||||||||||.|	canonical
927	mO_261	I	coding	554	510	0.0	31	ATATA	81	COX3	276	226	UUAAAUGGAAGUAGAGAACGAAUGGAAUAUACAGA-CAACAAAUAUAUAUA	51	443	AGuuuGCUUUCGuuuuuuGuuuACCuuAuAuGuuuuGuuGuuuAuuAuGuG	392	|:|||:|:|||:|:|:|||:|||||||||||||:|-|||||||||......	canonical
928	mO_261	II	coding	2698	2491	0.0	30	ATATA	79	ND9	443	394	UAUAUUGUAGAAUUAAGUGAAUCAGAAAUAAAGCAACCAUUAAAAUAUA	49	448	CGCGAAuGUuuuGAUUUGuuuGGUuuuuAuuuuGuuGGuAAuGAuAuuu	399	....||::|:||:|||:::||:||:|||||||:|||||||||..|||.|	canonical
929	mO_261	IV	coding	1820	1783	0.0	30	ATACA	81	A6_v1	670	619	UUUAAAUGUGAUAGAUUGAAUGUGUCAAAUUAAGACAUAAUAACAUACAUA	51	269	uGGuuuAuGuuGuuuAAuuuAuAuAGuuuGAUUUUGuAuuAUUGuAuuACU	218	.::||||:::|:|:|||:|||:|:|||||:|||:|||||||||||||...|	canonical
930	mO_261	IV	coding	1820	1783	0.0	30	ATACA	81	A6_v2	670	619	UUUAAAUGUGAUAGAUUGAAUGUGUCAAAUUAAGACAUAAUAACAUACAUA	51	269	uGGuuuAuGuuGuuuAAuuuAuAuAGuuuGAUUUUGuAuuAUUGuAuuACU	218	.::||||:::|:|:|||:|||:|:|||||:|||:|||||||||||||...|	canonical
931	mO_261	V	coding	3803	3699	0.0	31	ATATT	85	COX3	828	774	UUUAAUUAUGGUAAAUGAGUGAUUCAAUGUCACAGAAAUCAAGAUAAAAUUAUA	54	695	UUGCAuuGuuAuuuAuuACAuuAAGuuGuGGUGuuuuuGGuuCuAuuuuAuuuu	641	..:......:..||..:.||:||||||:::||||:|||:|||||||||||.|.|	canonical
932	mO_262	I	coding	652	547	0.0	32	ATATA	80	COX3	288	240	UGUAGUAUAUGUGUGAUUAGAUCUACAGAGCAGCAACAAAUAUAUAUA	48	756	ACAuuuuAUGCAuGuuuuuuuAGGuGuuuuGuuGuuGuuuAuuuGuuu	708	||||:.|||:||:::|..|:|||:|||:|:||:|||||||||.|:|.|	canonical
933	mO_262	II	coding	15262	14320	0.0	31	ATATA	79	COX3	463	415	UAGUAAUGAUGUAGUGAUACUAGAGCAGAGAAUAACCAUAAAAAUAUA	48	477	uuGuuuAuuAuGuGAuuAuGGuuuuGuuuuuuAuuGGUAuuuuuuAGA	429	.|..|||:||::|.|:||||:|:|:||:|:||||||||||||||..:.	canonical
934	mO_262	IV	coding	1326	1189	0.0	31	ATATA	82		704	653	UUAAUUAGAGUGACAUAGCAAUAGAUAGCUGCAUUAACGCAAACAUAUAUA	51					non-canonical
935	mO_263	I	coding	22	21	1.03113769334588e-24	30	ATATA	76	CR4	311	265	UAUGUGAGUUAGAGAAAGAUAGACUACAUAAACACAAAAUUAUAUA	46	98	GuGCAuuuuuuuuuuuuuuAuuuGGuGUGuuuGuGuuuuAUGuACA	52	:|:||:|:..|:|:|||:|||:||:|||:|||||||||||......	canonical
936	mO_263	II	coding	115	101	2.9736944362901402e-105	31	ATATA	80	ND7	466	417	UUGAAAUAGUAGAAAUAUAAGACUCAUAUACGA-GCUACAACAAUAUAUA	50	322	GCAuuuGuuGuCuuuAUGuuuuGAGuAuAuGuuGCGAuGuuGuuuGuCGu	272	:..|||:|::|||||||:||:||||||||||:|-||||||||||....:|	canonical
937	mO_263	IV	coding	370	365	0.0	30	ATATA	75	COX3	700	655	UAGUAGUAAAUGAUGUAGUUUAGUACCACAAUACCAAGAUAUAUA	45	690	AuuGuuAuuuAuuACAuuAAGuuGuGGUGuuuuuGGuuCuAuuuu	645	||::|:|||||:|||||:||:|::|||||||.|.|.|:....|.|	canonical
938	mO_264	I	coding	579	426	0.0	30	ATACA	78	COX3	314	266	UUAUAUAGUGACGAUAGAUAGACGGAAUAUGCAAACAAAUUAGACAUA	48	778	GGuGuuuuGuuGuuGuuuAuuuGuuuuAuGCGuuuGuuuAAuuuuuuG	730	::|:|.|:::||:|:|:|||:||::||||:||||||||||||:|.|..	canonical
939	mO_264	IV	coding	440	401	0.0	31	ATATA	80	ND3	594	545	UUUAACUGUGAGAUAUGUGACUUAGAUAUAGAACAAUCAACAAAAUAUA	49	231	CGuuuGGUGuuuuAuACAuuGGAuuuAUGuuuuGuuAGUuGUUuGuuuu	182	.:.|||::::|:||||||:||:||:|||:|:|||||||||||||..|.|	canonical
940	mO_264	V	coding	550	421	0.0	30	AAATA	80	A6_v1	751	701	UAUAUUGUUUGAAGAGUGACAAGAGUAGCAAAUAAAUCAAAACAUAUAAA	50	743	uGAuAAuGGAuuuuuuGuuGuuuuuGuuGuuuGuuuAGuuuuGuAuuuuG	693	..||||:::|:||:|:::||||:|::|:||||:|||||||||||||.||.	canonical
941	mO_264	V	coding	550	421	0.0	30	AAATA	80	A6_v2	751	701	UAUAUUGUUUGAAGAGUGACAAGAGUAGCAAAUAAAUCAAAACAUAUAAA	50	743	uGAuAAuGGAuuuuuuGuuGuuuuuGuuGuuuGuuuAGuuuuGuAuuuuG	693	..||||:::|:||:|:::||||:|::|:||||:|||||||||||||.||.	canonical
942	mO_265	I	coding	127	119	3.390970103882792e-132	30	ATACA	79		268	219	UGAUUGAAUAUGCUAGAGACGGUGGUAGGAGUAACAAACAAUACACAUA	49					non-canonical
943	mO_265	II	coding	25	22	5.913459204314712e-24	31	ATACA	88	COX3	486	429	UAGAAUAUAUUAAUAGAUUGAGUUACGAGAUAUACAAUAUAUAAACACACAUACAUA	57	909	uuuAuuGCGAuuuGuuuAuuuuGAuGuuuuAuGuGuuAuGuAuuuGuGuGuGuAAuu	852	.|:.|....|.||:|:||.:|::|||:|:|||:||||||:|||||||||||:|...|	canonical
944	mO_265	IV	coding	216	205	4.682191131004763e-230	31	ATATA	90	ND9	766	707	UUUAUUAAUUAAGAGUAAAUGUAAUGAAGUGAAUUAU-GUGGUAACAUUAAGAAUAUAUA	60	646	uGCAuACCAAUUUuuAuuuGCAuuAuuuuAuuuAAuAUCACCAUGUAAUUCUAAAUUUC	586	.:...|..||||:|:||||:|||||:||:|:||||||-||||||...|.|.:..||.|.	canonical
945	mO_266	II	coding	379	359	0.0	32	ATACA	82	COX3	448	398	UAAUAGAAUAUGAUAUUAGUUUGAACGGCGAGCCAUAAAACAAAAACAUA	50	625	GuuGuuuuGuAuuAuGAuuGAGuuuGuuGuuuGGuuuuuuGuuuuuGuGA	575	:||:|:||:||:|||:||::|::|||::|:|:|||.||||||||||||:.	canonical
946	mO_266	IV	coding	2308	2199	0.0	31	ATATA	81		672	622	UACUAUAGUUACGAGAAGAUGGAAAUGGAAUGGUAGCAAUAACAUAUAUA	50					non-canonical
947	mO_267	II	coding	3989	3205	0.0	31	ATATA	79		462	414	UUAAUUGUUAGUGUUAGAAUAAUCCAAUAGGAACUACUAAAAUAUAUA	48					non-canonical
948	mO_267	IV	coding	1526	1221	0.0	31	ATATA	81	CR3	795	745	UAUGUUAGUAAAUCAGAGUGACGAAGAAAUAAUAAACAAACAUGAAUAUA	50	95	GuuuGAUUGuuuGGuuuuGuuGUUUuuuuAuuGuuuGuuuGuACAuuuuu	45	:|.::||::|||:||:|:::||:||:||||||:|||||||||||.|.|.|	canonical
949	mO_268	I	coding	569	471	0.0	30	ATAAT	80		269	219	UACUAUAGUAAAUGUCACGGUAUAAUGGACGGCAGUACACUAAAUUAAUA	50					non-canonical
950	mO_268	II	coding	184	168	5.864310853750783e-181	31	ATATA	82	CR3	429	378	UUAAAUUAGUGACUAUGUGACGGUGGUAGAAAUAAUAACAUAUAUAAUAUA	51	262	AuuuuAuCAuuuGAuAuGuuGuuAuCAUuuuuAuuAuuGuAuAuAAGUUUu	211	|.||||....:|||||:::||::|:|||:||||||||||||||||...|.|	canonical
951	mO_268	IV	coding	23849	22502	0.0	32	ATATA	80	ND9	706	658	UUGAUUAAAAGUGUCAGAGAUAAAGAUAGCAUAAUACAACAACAUAUA	48	284	GAuuGAuuuuuGuGGuuuuuGuuuuuGuCGuuuuAuGuuGuuGUAuAu	236	:|:|:|||||::::||:|:|:|||:|:||||.||||||||||||||||	canonical
952	mO_269	I	coding	352	340	0.0	30	ATATA	78	COX3	274	226	UCUAUAGUAAUUAUGAGAGAAUGAGCAACUGACACCAAAAUAUAUAUA	48	198	uuuAuuGUUUGGuAGuuuuuuAuuuGuuGAuuGuGGuuuuAuuuuuuu	150	.....|..||::||.|:|:|||:|:|||||:|||||||||||.|.|.|	canonical
953	mO_269	II	coding	2334	2197	0.0	30	ATATA	78	ND9	470	422	UUAAUAGAGCAUAUAGUCACUUUCUCUGAUAUACAUGCAAUAUAUAUA	48	574	uGuuAuuuuGuGuGuuGGuGGAGGAGAUAGuAuGuACGuuuACGAuGu	526	.:||||:|:||:|:|::|||:|:||||:.:||||||||||....||:|	canonical
954	mO_269	IV	coding	788	710	0.0	31	ATATA	78	COX3	767	720	UUCUUAAGUGUGACGAUAAAUGAUGUAGAUUAACACCACAAUAUAUA	47	682	GAGAGUUUGCAuuGuuAuuuAuuACAuuAAGuuGuGGUGuuuuuGGu	635	:|||:||::||:||:||||||:|||||:.|:||||||||||.|..:|	canonical
955	mO_270	II	coding	523	490	0.0	31	ATATA	80		418	369	UUAAGUGAAAUAUAGUGAUAGACUUUAGGCAUUAACGGGUAAAUAUAUA	49					non-canonical
956	mO_270	IV	coding	1786	1694	0.0	30	ATATA	83		668	615	UUAAGAGUGUGUCAGAUAUACUAUGUUAAGUGCAAACCACAAAAUAUAAUAUA	53					non-canonical
957	mO_270	Orphan	coding	12	12	3.4850986527450167e-15	0	AAAAT	39	CYB	540	501	GAUAGGUGUCGUAUAAGGUAGUAUUUGAAGAUAAUAAAA	39	61	UUUAUAUAAAuAuGuuuCGuuGuAGAuuuuuAuuAuuuu	22	:|..:...|.:||:||:|:|::||:|:||:|||||||||	canonical
958	mO_271	I	coding	5403	5328	0.0	31	ATATA	81	CR3	305	255	UAUUUAGAGAUAGAAGAUAAAUUAUACUUAGAUAACAGCACAAAUAUAUA	50	204	uuGGAuuuuuGuuuuuuAuuuAAuAuGGGuuuAUuGuuGuGuuuAuuuuu	154	.|::||:|:|:|:||:|||||||||||::|:||||||:||||||||.|.|	canonical
959	mO_271	II	coding	2682	2503	0.0	31	ATATA	82		461	410	UUAAUAUAAGUGAAUAUAGCUGUUUAGUGACUAGAUCAAACUAAAUAUAUA	51					non-canonical
960	mO_271	IV	coding	1182	1081	0.0	30	ATATA	79	CR4	749	700	UUAAUUCAGUAUUAGAGAGUAACUACAAAGCUGACAUAUCAAAUAUAUA	49	249	uuuuGGGuuGuGAuuuuuuAuuGGuGuuuuGAuuGuAuAGuuuAuuuuu	200	..||::||::|:||:|:|:||||:|||||:||:||||||||||||.|.|	canonical
961	mO_272	I	coding	678	624	0.0	31	ATATA	78	A6_v1	265	218	UUUAAAGUGAAUGAUAGAAUGCACGGGAAUAUGAACAACCUAAUAUA	47	646	uGuuuuuGuuuAuuAuuuuAUGuGuuuuuAuAUUuGuuGGAuuuAUU	599	.:.|||:::|||:|||:|||:|||:::|||||:||||||||||...|	canonical
962	mO_272	I	coding	678	624	0.0	31	ATATA	78	A6_v2	265	218	UUUAAAGUGAAUGAUAGAAUGCACGGGAAUAUGAACAACCUAAUAUA	47	646	uGuuuuuGuuuAuuAuuuuAUGuGuuuuuAuAUUuGuuGGAuuuAUU	599	.:.|||:::|||:|||:|||:|||:::|||||:||||||||||...|	canonical
963	mO_272	II	coding	1894	1800	0.0	31	ATAAA	79	A6_v1	432	384	UUUAUAGAGAUAAGAUAGAAAGUGCACUAAAGAAAAACAAAUUAAAUA	48	369	uuuuAuuuuuGuuuuGuuuuuuAuGuGAuuuuuuuuuGuuuAAuAAuu	321	...|||:|:|:||:|:|:|||:|:|||||||:||||||||||||...|	canonical
964	mO_272	II	coding	1894	1800	0.0	31	ATAAA	79	A6_v2	432	384	UUUAUAGAGAUAAGAUAGAAAGUGCACUAAAGAAAAACAAAUUAAAUA	48	369	uuuuAuuuuuGuuuuGuuuuuuAuGuGAuuuuuuuuuGuuuAAuAAuu	321	...|||:|:|:||:|:|:|||:|:|||||||:||||||||||||...|	canonical
965	mO_272	IV	coding	884	813	0.0	30	ATATA	79	ND7	686	637	UUUAAUUGUUGUAAGAGACUGAAUAUAGCAUUAACGGCAUACAAAUAUA	49	502	AAAuuGAuGACAuuuuuuGAuuuAuGUUGuGGuuGuCGuAuGCAuuuGG	453	|||||:|::|||||:|:|||:||||:|:||::|||:||||||..|.|:.	canonical
966	mO_273	I	coding	33	29	3.6337841020192234e-31	31	ACAAT	83		309	257	AUGUAUAUUAAUAUAUCUAGUGAAAUGACACCAGUAACAUACGUAACUAACA	52					non-canonical
967	mO_273	II	coding	4183	3999	0.0	31	ATACA	80	A6_v1	457	408	UAUAUUGUAAUUGGAGACUAAAAGAUAGUAGAACAAACAAACUAACAUA	49	184	GuuuAAuGuuGAuuuuuGAuuuuuuAuuAuuuuGuuuGUUUGAuuuGuA	135	:|.|||::||:|::|:|||||||:|||:||:||||||||||||||....	canonical
968	mO_273	II	coding	4183	3999	0.0	31	ATACA	80	A6_v2	457	408	UAUAUUGUAAUUGGAGACUAAAAGAUAGUAGAACAAACAAACUAACAUA	49	184	GuuuAAuGuuGAuuuuuGAuuuuuuAuuAuuuuGuuuGUUUGAuuuGuA	135	:|.|||::||:|::|:|||||||:|||:||:||||||||||||||....	canonical
969	mO_273	IV	coding	345	313	0.0	30	ATATA	79	RPS12	694	645	UAUAUAUUAUAGUGAAAGAGCGCAUAUACUGAGAACAUACUAAAAUAUA	49	77	UAAuAuAuAuuGuuuuuuuuGCGuAuGuGAUUUUUGuAuGGuuGuuGuu	28	..|||||...|..:|||:|:||||||:|||:|:|||||||:||.|...|	canonical
970	mO_274	I	coding	9499	9049	0.0	32	ATATA	83	COX3	269	218	UUUUAAUAGAAGUGUUUUGAUCAAUACUCUCAGAUGUA-CAAUAAAUAUAUA	52	661	uuuuuuGuuuuuGuGAAACCAGuuAUGAGAGUUUGCAuuGuuAuuuAuuACA	609	....||:|:||::::||||.||||||||||||:|:|||-|||||||||....	canonical
971	mO_274	II	coding	30411	30087	0.0	30	AAATT	79	A6_v1	451	402	UUUAAAGUAGUAUAAAGAGUCUCAUAAAGAGAAACAA-ACAGCAAUUAAA	50	458	GuuuuuuGuuGuGuuuuuuAGAGuGuuuuuCuuuGuuGuGuCGuuGuuuG	408	:..|||::|::|:|||:|:|||||:|||:||||||||-|||||||:.||.	canonical
972	mO_274	II	coding	30411	30087	0.0	30	AAATT	79	A6_v2	451	402	UUUAAAGUAGUAUAAAGAGUCUCAUAAAGAGAAACAA-ACAGCAAUUAAA	50	458	GuuuuuuGuuGuGuuuuuuAGAGuGuuuuuCuuuGuuGuGuCGuuGuuuG	408	:..|||::|::|:|||:|:|||||:|||:||||||||-|||||||:.||.	canonical
973	mO_274	IV	coding	434	405	0.0	30	ATAAA	77	ND7	682	635	UGUUCUAGUAAUUGAAUGUUCGUUAUAAGAAGACAACCAAAGAAAUA	47	890	AuGAGuuuGuuGAuuuGuAAGCAAuGuuuuuuuGuuGGuuuuuuuGu	843	|::||.|::||:|:||::|||||||:||:||:|||||||||:|||:|	canonical
974	mO_274	V	coding	4223	4090	0.0	32	ATACA	81	ND7	838	789	UUAUAAAUAGUGUAUAGAUAGAUGUGUCAGAGAAUAACGGACUAACAUA	49	1148	UUUGuuuAuuGGAuGuuuGuuuGCGuGGuuuuuuAuuGCAuGAuuuAGu	1099	..|:|||||::.||:|:|:|:|:|:::||:|:|||||||.|||||..:|	canonical
975	mO_275	I	coding	2455	2384	0.0	32	ATACA	80	COX3	303	255	UAUAAAGUGAAAGCUAAGUGGAAUAUAUAGAGUAACAAAUAAUACAUA	48	444	uGCUUUCGuuuuuuGuuuACCuuAuAuGuuuuGuuGuuuAuuAuGuGA	396	...||||::|||:.:||:|||||||||:|:|::|||||||||||||:.	canonical
976	mO_275	II	coding	1420	1017	0.0	31	ATATA	81	CR4	471	421	UAUAGUAGAAUGAAAGAUAGAGACAGUAGAUAAACACACUCAUAUAUAUA	50	165	uuGuuGuuuuGuuuuuuGuuuuuGuuGUUUGUuuGuGuGGGuAuGuuuuA	115	.|:|::|:||::|||:|:|:|:|||::|:|:||||||||:||||:|.|..	canonical
977	mO_275	V	coding	11828	11382	0.0	30	ATATA	78	ND7	846	798	UAUAAUAGUAAUCAUCGAAGAUGUAGACGUAGCAAAAUGUAACAUAUA	48	86	GuuAuuuuuGGuAGuuuuuuuACAuuuGuAuCGuuuuACAuuuGGUCC	38	:|..|.|:........:||:|||||:||:|||||||||||||..:|..	canonical
978	mO_276	II	coding	2783	2460	0.0	32	ATATC	81	A6_v1	458	409	UUAUUUAGUAAAUGAUAGAGAUAGUAGACAAGUCAAAACAUAAACUAUA	49	746	AAuGGAuuuuuuGuuGuuuuuGuuGuuuGuuuAGuuuuGuAuuuuGAuu	697	|||::||:.|||::|:|:|:|:|::|:||||:||||||||||||.:..|	canonical
979	mO_276	II	coding	2783	2460	0.0	32	ATATC	81	A6_v2	458	409	UUAUUUAGUAAAUGAUAGAGAUAGUAGACAAGUCAAAACAUAAACUAUA	49	746	AAuGGAuuuuuuGuuGuuuuuGuuGuuuGuuuAGuuuuGuAuuuuGAuu	697	|||::||:.|||::|:|:|:|:|::|:||||:||||||||||||.:..|	canonical
980	mO_276	IV	coding	610	470	0.0	31	AAAAG	75		661	617	UAUAUAGUGUUAGUGAGCUCUGAGUAUUGUUUAACUACUGAAAA	44					non-canonical
981	mO_276	V	coding	1520	1457	0.0	32	AAAAC	78	COX3	832	786	UUAAUAUAGUAUUAGAAGAUGUAUCAAGUGAACUAAAAACACAAAA	46	285	AuuuGuuuuGuGAuuuuuuACGuGGuuuAuuuGAuuuuuGuGuuuu	239	|.||:|.|::|:||:||:|||:|:|||:|:||||||||||||||||	canonical
982	mO_277	I	coding	436	414	0.0	30	ATATA	80	ND9	319	269	UUUAAAAGUGAGAAUAUAGUGACAUUGAAUAAUAACUAACUAAAUAUAUA	50	251	uGAuuuuuGuuuuuAuAuuGUUGuGAUUuGuuAuuGAuuGAuuuuuGuGG	201	.:|||||:::|:||||||:::|||:|:||:||||||||||||||.|:|:.	canonical
983	mO_277	II	coding	13507	13135	0.0	32	ATATT	80	COX3	472	424	UCUUAAUAGUUAAUUCAAGUGACGAAUCAGAAGACAAAAACACUUAUA	48	629	uuGuAuuAuGAuuGAGuuuGuuGuuuGGuuuuuuGuuuuuGuGAAACC	581	..:..|..::|||:||||:::||:||:||:||:||||||||||||...	canonical
984	mO_277	IV	coding	1032	947	0.0	30	ATATA	81	A6_v1	704	653	UUAAUAUAGUAGUAAAUAGUUGCAAGAGCGUGAACAAAACAUUAAUAUAUA	51	492	uGuuGuGuCGuuGuuuGuCGACGuuuuuGCGuuuGUUUUGuAAuuuAuuAu	441	.:||:|:||:|::|||:||:|||||:|:||::|||||||||||||...|||	canonical
985	mO_277	IV	coding	1032	947	0.0	30	ATATA	81	A6_v2	704	653	UUAAUAUAGUAGUAAAUAGUUGCAAGAGCGUGAACAAAACAUUAAUAUAUA	51	492	uGuuGuGuCGuuGuuuGuCGACGuuuuuGCGuuuGUUUUGuAAuuuAuuAu	441	.:||:|:||:|::|||:||:|||||:|:||::|||||||||||||...|||	canonical
986	mO_278	I	coding	705	659	0.0	31	ACATA	80	ND8_v1	262	213	UAUAAUGAUGAGUAAGUGAGUGAUUUAGUUGGUAACAAUCAAAUAUACA	49	174	GuGuuACuAUUUGuuuACCCAuuGAGuuAACCAuuGuuAGuuuAuuGGu	125	:|:||||||:|::||:||.||:|:|:|:|||||||||||||||||..||	canonical
987	mO_278	I	coding	705	659	0.0	31	ACATA	80	ND8_v2	262	213	UAUAAUGAUGAGUAAGUGAGUGAUUUAGUUGGUAACAAUCAAAUAUACA	49	174	GuGuuACuAUUUGuuuACCCAuuGAGuuAACCAuuGuuAGuuuAuuGGu	125	:|:||||||:|::||:||.||:|:|:|:|||||||||||||||||..||	canonical
988	mO_278	II	coding	349	260	1.0105353447522657e-231	31	ATATT	81	ND7	415	365	UUAAUAUAGCAAGUGACAUAGAGACAUUACUUAGAUAACAAAUAUUUAUA	50	159	uuuuAuGuuGuuuAuuGuAuuuuuGuGGuGAAuuuAuuGuuuAUAUUGAU	109	..||||:|:|||:|:|||||:|:|||::|||||:|||||||||||...||	canonical
989	mO_278	IV	coding	4039	3931	0.0	32	ATAAA	85	RPS12	725	672	UUUAAUGUGGUAUAAAAUAGUGAGAUGUCUAGAUCAAUACGGUAAUAUAAAUA	53	239	GuuGCGuuGuuuuuuuuGuuGuuuuAuuGGuuuAGuuAuGUCAuuAuuuAuuA	186	:....::..:.|.||||:|:::|:||:.|:|:||||||||:||||||.|.|..	canonical
990	mO_278	V	coding	701	661	0.0	30	ATATA	80	ND8_v1	874	824	UUUAAAUAGUGUAAGUAUAUGAGUUUCUUUGAGUGCCACUUUAAAAUAUA	50	566	uGAuuuAuuGUGuuuAuGuAuuuAAAGAAAuuCuAUGGUGAAAUUAAAUU	516	.:||||||::::||:||:||:|:|||||||:||...|..:||.||.|..|	canonical
991	mO_278	V	coding	701	661	0.0	30	ATATA	80	ND8_v2	874	824	UUUAAAUAGUGUAAGUAUAUGAGUUUCUUUGAGUGCCACUUUAAAAUAUA	50	564	uGAuuuAuuGUGuuuAuGuAuuuAAAGAAAuuCuAUGGUGAAAUUAAAUU	514	.:||||||::::||:||:||:|:|||||||:||...|..:||.||.|..|	canonical
992	mO_279	I	coding	566	476	0.0	30	ATATT	79	A6_v1	246	197	UUAAUAGUGUAAUGUAUAGACUUGAAUAUAGACAACAAAACAUAUUAUA	49	303	uAuuAUUGuAuuACUuAUUUGAAuuuGUAUuuGuuGuuuuGuAuuGuuu	254	.|||||:::|||||.|||:||||:||:|||:|||||||||||||.:|.|	canonical
993	mO_279	I	coding	566	476	0.0	30	ATATT	79	A6_v2	246	197	UUAAUAGUGUAAUGUAUAGACUUGAAUAUAGACAACAAAACAUAUUAUA	49	303	uAuuAUUGuAuuACUuAUUUGAAuuuGUAUuuGuuGuuuuGuAuuGuuu	254	.|||||:::|||||.|||:||||:||:|||:|||||||||||||.:|.|	canonical
994	mO_279	II	coding	88	65	9.613503535453002e-59	31	AAAAT	74	CR4	397	354	UAUAUUGAAUGAGAGAAAUGUUGCAAUAUUAAGACAAAUAAAA	43	277	GuAuAGuuuAuuuuuuuuGuGACGuuAuAAUUuuGuuuAuuuu	234	:||||::|||:|:|:|||:::|||||||||||:||||||||||	canonical
995	mO_279	IV	coding	487	423	0.0	30	ATATA	77	ND7	667	620	UUUAUUAGUGAGUAGAAAUGUAAAUAGACUAUACGCAUAAUAAUAUA	47	853	AuuuGAUCGuuuAuuuuuACGuuuGuuuGAUAuGCGuAuGAGuuuGu	806	|..|:|||::|:||:|||||:|||:|:||||||||||||.|.|.|:|	canonical
996	mO_279	V	coding	34	31	2.2068187286352953e-34	32	ATATA	81		822	773	AUAAUUGAAUUUUAGAGUGUAUAUUUUAGAGUGAUUAUUAUAAUAUAUA	49					non-canonical
997	mO_280	I	coding	143	130	9.79953463370209e-140	30	ATATA	78	ND8_v1	292	244	UUAAUAUAGAUAUAGUGCGUGAGUAGUAAAUAAUACACAAAAUAUAUA	48	418	CCGACAGAUGCCAuuACGCAUUCAuuGuuuGuuAuGuGuuuuuGuuGu	370	......:.:...||:|||||:||||::|||:|||||||||||...|:|	canonical
998	mO_280	I	coding	143	130	9.79953463370209e-140	30	ATATA	78	ND8_v2	292	244	UUAAUAUAGAUAUAGUGCGUGAGUAGUAAAUAAUACACAAAAUAUAUA	48	417	CCCGACAGAGCCAuuACGCAUUCAuuGuuuGuuAuGuGuuuuuGuuGu	369	....|.|.....||:|||||:||||::|||:|||||||||||...|:|	canonical
999	mO_280	II	coding	1535	1492	0.0	30	ATATA	76	COX3	443	397	UGAUAGAAUGAGAGUGACUUAGAUAGUGUCAAAUACGUAACAUAUA	46	728	uCuAuuuuAuuuuuAuuGGAuuuAUuACAuuuuAUGCAuGuuuuuu	682	.||||:|||:|:|:|:||:||:|||:|||.|||||||||..|.|.|	canonical
1000	mO_280	IV	coding	3955	3851	0.0	31	ATATA	79	ND7	721	673	UUAAUUGAUACUAGGCUUUGACAGUAGAUAAAUCAACAAUACAAUAUA	48	760	CGuuAGGuAuGGuGuGAGAuuGUCGuuuAuuuAGuuGuuAUGAGUuGu	712	.:|||:.||||:|.:||:|:||||:|:|||||||||||||||...|:|	canonical
1001	mO_281	II	coding	259	246	4.980887781684017e-276	32	AAATT	78		458	412	UUAUUAGUGUAUAUGAUAUGGUGGUUAUUUAGUGACAAAAUUUAAA	46					non-canonical
1002	mO_281	IV	coding	168	137	7.247210553885252e-133	32	AAAAT	79		682	635	UUUGUAUGAGUGUGUUUUAGUGUUGAAUUUAUGGAUUAUAAUUAAAA	47					non-canonical
1003	mO_281	V	coding	9403	8986	0.0	30	ATATA	78	ND7	872	824	UAAUAAUGUAAAGAUAUGACUAAGUACGGGAGCAAAUGUAAAUAUAUA	48	1082	GuuAuuAUGuuuuuGuGuuGGuuuAuGuuCUCGuuuACGuuuGCGuuG	1034	:||||||::|||:|:|::||:||:|||::|||||||||:|||:.:|..	canonical
1004	mO_282	I	coding	5433	4732	0.0	30	AAAAC	72	COX3	262	220	UAAUUAAAGAUACAGAGUGAUGCUAUAUAGGUCAUAACAAAA	42	310	uuuGAuuuuuGuGuuuuAuuACGuuGuAuCCAGuAuuGuuuu	268	.||:||||:|:|||:|:|:||||.|:||||||||||||||||	canonical
1005	mO_282	IV	coding	884	802	0.0	31	ATGAT	86		683	628	GUAAUAUGUCAAUAUAUAUGAGUGAUGUAUUCGGUAUCACAAAACCAAGAUAGUA	55					non-canonical
1006	mO_283	I	coding	48	30	1.6434714329877277e-24	32	GTAGA	54		264	242	UCCCUAAUAUCAGAGGGAGAUG	22					non-canonical
1007	mO_283	II	coding	630	588	0.0	31	AAATT	79		467	419	UUAUUGGAAUUUAGUGAGUGUAGUUUUAGAUAUAUUAUAAAAAUUAAA	48					non-canonical
1008	mO_283	IV	coding	836	774	0.0	30	ATATA	82	ND8_v1	725	673	AAAAUGAAUGAGAGUAUGUGCGAAGUAGACAGUAUAAUGAUAAACAAAUAUA	52	145	uuuuGuuuGuuuuuAuAuGuGUuuuGuuuGuuGuGuuACuAUUUGuuuACCC	93	||||::||::|:|:|||:::|:||::|:|||::|:||||||||||||||...	canonical
1009	mO_283	IV	coding	836	774	0.0	30	ATATA	82	ND8_v2	725	673	AAAAUGAAUGAGAGUAUGUGCGAAGUAGACAGUAUAAUGAUAAACAAAUAUA	52	145	uuuuGuuuGuuuuuAuAuGuGUuuuGuuuGuuGuGuuACuAUUUGuuuACCC	93	||||::||::|:|:|||:::|:||::|:|||::|:||||||||||||||...	canonical
1010	mO_284	II	coding	1813	1758	0.0	30	AAATT	79		445	396	UUUAGUGAAUUGUAGAAUGUGCAUUUAGUGAGUGACAUAAAAUUUUAAA	49					non-canonical
1011	mO_284	IV	coding	749	710	0.0	31	ATAAA	78	CR3	681	634	UAUUAUGUAUGUAGAGAGAACGAAAGAUAAGCAAACACUAAUAAAUA	47	125	uuuGuuuGuACAuuuuuuuuGuuuuuuAuuuGuuuGuGAUUUGuuuu	78	.|.:|.::|||||:|:|:|||:|||:||||:||||||||||..||.|	canonical
1012	mO_285	I	coding	31	18	1.9251524924310828e-14	31	AAATT	76		258	213	UAUAUUGUUAGUAAAUGACCCCUUAAAAGAGGGGAAUAUGUUAAA	45					non-canonical
1013	mO_285	II	coding	651	626	0.0	30	AAATT	75		440	395	UUAAAUGUUAGAUAAUAUGUGUAUUUGAGAUGACAAAUUUUUAAA	45					non-canonical
1014	mO_285	IV	coding	82	70	1.759612570435244e-71	30	AAATA	74	ND7	759	715	GAUAUUGAGAUUAUCAAGUGACGUAUAUAGUACAUAUCAAUAAA	44	406	CCGuAGuuuuAAuGGuuuAuuGuGuAuAuCAuGuAuGGuuuuGG	362	|.:||::|:||||:|||:|:||::||||||||||||:|||.|..	canonical
1015	mO_285	V	coding	6319	6049	0.0	31	ATAAA	81	ND7	925	875	UUAAUAGUUAAAGAGAUAGAGAUCAGAGUAAACAGACAAACUAAUAAAUA	50	922	uuuuGuuGGuuuuuuuGuuuuuGGuuuuGuuuGuuuGuuuGAuuAuuuAu	872	..||:|:::|||:|:|:|:|:|:||:|::|||||:|||||||||||||||	canonical
1016	mO_286	I	coding	3616	3523	0.0	31	ATATA	79	A6_v1	293	245	UAUUGAGAUAUCUAUAGAAAGAGUAAGUAAAAGACAACACAAAAUAUA	48	429	AuAGuuuuAuGGAuGuuuuuuuuAUUCGuuuuuuGuuGuGuuuuuuAG	381	|||::|:|||:|||:|:|||:|:||||:||||:|||||||||||.||.	canonical
1017	mO_286	I	coding	3616	3523	0.0	31	ATATA	79	A6_v2	293	245	UAUUGAGAUAUCUAUAGAAAGAGUAAGUAAAAGACAACACAAAAUAUA	48	429	AuAGuuuuAuGGAuGuuuuuuuuAUUCGuuuuuuGuuGuGuuuuuuAG	381	|||::|:|||:|||:|:|||:|:||||:||||:|||||||||||.||.	canonical
1018	mO_286	II	coding	3677	3488	0.0	31	ATATA	82	CR3	451	400	UUAAUUAGAGAUAGAAAGUGAAUGAUGUUCAAAUAAUAACACAAAUAUAUA	51	204	AuuGGAuuuuuGuuuuuuAuuuAAuAuGGGuuuAUuGuuGuGuuuAuuuuu	153	|.|.:||:|:|:|:|||:|:|||.||:::|||||||:||||||||||.|.|	canonical
1019	mO_286	IV	coding	3073	2831	0.0	31	ATATA	81	ND7	676	626	UUUAAUAUGAUAGUAUGUUGGUAGCUCUGGUGUUAAUACAAUAAAAUAUA	50	965	uAuuuAuAuuGuGAuAuuACCAuuGAGACCAuuAuuAuGuuAuuuuAuAG	915	.|.|||||:|:|.|||:.|||||:|||||||:.||||||||||||||||.	canonical
1020	mO_287	I	coding	5110	4971	0.0	32	ATATA	82	ND8_v1	275	225	UUAUAGUAGUAGAGUGUUUGAUUAGAUGUCACUUAAUAGCAGCAUAUAUA	50	343	GuGGuCAUCGuuuuGCGGAuuGAuuuACAuuGAGuuAUCGUCGuuGuAuu	293	:..:|||||:|:|::|::|:|:||:||||.|||:||||||||||.....|	canonical
1021	mO_287	I	coding	5110	4971	0.0	32	ATATA	82	ND8_v2	275	225	UUAUAGUAGUAGAGUGUUUGAUUAGAUGUCACUUAAUAGCAGCAUAUAUA	50	343	GuGGuCAUCGuuuuGCGGAuuGAuuuACAuuGAGuuAUCGUCGuuGuAuu	293	:..:|||||:|:|::|::|:|:||:||||.|||:||||||||||.....|	canonical
1022	mO_287	II	coding	1283	980	0.0	30	ATATA	80	COX3	432	382	AUAUAAGAGUCAAGAUGGAAUGGAAGUAACCUAGAUAAUGUAAAUAUAUA	50	720	GGUGuuuuuGGuuCuAuuuuAuuuuuAuuGGAuuuAUuACAuuuuAUGCA	670	.:|:||:|::||||||::|||::||:|||||||:||||||||||......	canonical
1023	mO_287	IV	coding	2326	2239	0.0	30	ATAGA	80	ND7	700	650	UUAAUGUGCUAAGUUAGUGACAGAAUCUAUUAUGACUACAACAAAAGAUA	50	1182	uAuuGCAuGAuuuAGuuGCCGuuuuAGGuAAuAuuGAuGuuGuuuuuGGA	1132	.|||:||:||||:|:|::|.||:||||:|||||:||||||||||||:.:.	canonical
1024	mO_288	I	coding	164	149	7.625962467842396e-160	31	ATATA	81	ND8_v1	264	214	UUCAUAUAGUAUAGUGAUGGGUAGAUGGGUAGCUUAAUUGGUAACAUAUA	50	166	uuGuuuGuuGuGuuACuAUUUGuuuACCCAuuGAGuuAACCAuuGuuAGu	116	..||.|:|::|:|:||||::::|:|||||||:||:|||||||||||..:|	canonical
1025	mO_288	I	coding	164	149	7.625962467842396e-160	31	ATATA	81	ND8_v2	264	214	UUCAUAUAGUAUAGUGAUGGGUAGAUGGGUAGCUUAAUUGGUAACAUAUA	50	166	uuGuuuGuuGuGuuACuAUUUGuuuACCCAuuGAGuuAACCAuuGuuAGu	116	..||.|:|::|:|:||||::::|:|||||||:||:|||||||||||..:|	canonical
1026	mO_288	II	coding	2871	1976	0.0	31	ATATA	80	COX3	424	375	UUAAUAGUGUGAUAGAUCAGAUGUAAAUAGAGACACAACACUCAAUAUA	49	400	uuuuGUUGuAuuAuuuGGuuuAuGuuuAuuuuuGuGuuGuGAGuuuGCU	351	..||:|:::|:|||:|:||:||::|||||:|:|||||||||||||...|	canonical
1027	mO_288	IV	coding	4617	4436	0.0	31	ACATT	83	ND8_v1	682	630	UUUAACUGUGAAUCUAAGAUAAUAAGCCGGUAGUAAAAUACAAUAAAUUACA	52	483	uAuuGGCGCCCAAGuuuuuAuuGuuuGGuuGuuGuuuuAuGuuAuuuGAuuu	431	.|.|.|...|..||.||:||||:||:||:::|::|||||||||||||:||.|	canonical
1028	mO_288	IV	coding	4617	4436	0.0	31	ACATT	83	ND8_v2	682	630	UUUAACUGUGAAUCUAAGAUAAUAAGCCGGUAGUAAAAUACAAUAAAUUACA	52	482	uAuuGGCGCCCAAGuuuuuAuuGuuuGGuuGuuGuuuuAuGuuAuuuGAuuu	430	.|.|.|...|..||.||:||||:||:||:::|::|||||||||||||:||.|	canonical
1029	mO_289	I	coding	495	478	0.0	30	AAATA	79	ND8_v1	269	220	UUAUUAGAGUGUGACGGUAAAUGCGUGAGUAGUAAACAAUACAUAUAAA	49	413	GuuuGCCCGACAGAUGCCAuuACGCAUUCAuuGuuuGuuAuGuGuuuuu	364	:.|.:.|..|||....|..|||||||:||||::||||||||||:|.|||	canonical
1030	mO_289	I	coding	495	478	0.0	30	AAATA	79	ND8_v2	269	220	UUAUUAGAGUGUGACGGUAAAUGCGUGAGUAGUAAACAAUACAUAUAAA	49	412	uGuuuGCCCGACAGAGCCAuuACGCAUUCAuuGuuuGuuAuGuGuuuuu	363	.:|...|.|:......|..|||||||:||||::||||||||||:|.|||	canonical
1031	mO_289	II	coding	302	188	8.184067855002089e-145	30	ATAAA	96	COX3	485	419	UAUAUGUCAUUGAUAUGUUAAUAGAUGAGACUAUAAGAUACACGAUAGAUAAACACACAUUAAAUA	66	910	uGAuuuuuuuuAuuGCGAuuuGuuuAuuuuGAuGuuuuAuGuGuuAuGuAuuuGuGuGuGuAAuuu	844	..||.:..|...|....|.||:|:||:|:||||:||:||||||:|||.|||||||||||:...|.|	canonical
1032	mO_289	IV	coding	657	617	0.0	30	ATATA	78	ND9	763	715	UUAAAUUAGUGUAAUAGAGUGAAUUAUAGUGGCACAUUAAGAUAUAUA	48	644	UUUuuAuuuGCAuuAuuuuAuuuAAuAUCACCAUGUAAUUCUAAAUUU	596	..||||.|::||||||:|:|:|||||||||||.||||||||||.||.|	canonical
1033	mO_290	I	coding	192	182	4.106873428042598e-204	31	ACACT	81	COX3	311	261	UUAAAUUAGUAUGAGAUGUAGGUAGUUUGAAUAAUGUAAAAUACGUCACA	50	724	uuuuuGGuuCuAuuuuAuuuuuAuuGGAuuuAUuACAuuuuAUGCAuGuu	674	..|||::|:.||:|:||:.|::||:::|:|||||||||||||||||...|	canonical
1034	mO_290	II	coding	846	781	0.0	30	ATATA	82	A6_v1	468	416	UAUCAUAGUAUAGAGAGUCUCACAUAAAGAGAUAGUACAGCAACAAUAUAUA	52	462	uuuuuGuuGuGuuuuuuAGAGuGuuuuuCuuuGuuGuGuCGuuGuuuGuCGA	410	.|..|:|::|:|:|:|:|||||||.|||||:|:|::||||||||||....:.	canonical
1035	mO_290	II	coding	846	781	0.0	30	ATATA	82	A6_v2	468	416	UAUCAUAGUAUAGAGAGUCUCACAUAAAGAGAUAGUACAGCAACAAUAUAUA	52	462	uuuuuGuuGuGuuuuuuAGAGuGuuuuuCuuuGuuGuGuCGuuGuuuGuCGA	410	.|..|:|::|:|:|:|:|||||||.|||||:|:|::||||||||||....:.	canonical
1036	mO_290	IV	coding	159	155	3.5526221219565314e-180	30	ATAAA	81	CR4	686	635	UAAAAUAUAAGAGAUAUAGUGACGGAAAUAGACUAGACAAACCAUAAAAUA	51	341	GuuuuGuGuuuuuuGuGuuGUUGuuuuuAUUuGGuuuGuuuGGuuuuuuuu	290	:||||:|:||:|:|:|:|:::||::|||||:||:|:||||||||.||||.|	canonical
1037	mO_290	V	coding	12	11	6.318317869174403e-13	31	ATATA	55	COX3	824	800	GCUACAGUCACCACAAAAUAUAUA	24	90	uGGuGuuAGuGGuGuuuuuGuuuu	66	:|:|||:|||||||||||...|.|	canonical
1038	mO_291	I	coding	2584	2511	0.0	30	ATATA	80	ND7	268	218	UUUAAUAUAGUUAUAGAUGACGUUACUUGUGGAUAACAGAAAUACAUAUA	50	295	AGAuuAuGuuAGuGuuuGuuGuAAuGAGCAuuuGuuGuCuuuAUGuuuuG	245	|:|||||:|:|:|:|:|::||:|||||:||::|:||||||||||||.|..	canonical
1039	mO_291	II	coding	18107	17386	0.0	31	ATATA	80	A6_v1	471	422	UUUUAUAAUGUAGAGAGUCUCAUAGAAAGAGAUAACACAGCAGUAUAUA	49	459	uuuuuGuuGuGuuuuuuAGAGuGuuuuuCuuuGuuGuGuCGuuGuuuGu	410	....|:||:::|:|:|:|||||:|:|||||:|:|||||||||::|.|:|	canonical
1040	mO_291	II	coding	18107	17386	0.0	31	ATATA	80	A6_v2	471	422	UUUUAUAAUGUAGAGAGUCUCAUAGAAAGAGAUAACACAGCAGUAUAUA	49	459	uuuuuGuuGuGuuuuuuAGAGuGuuuuuCuuuGuuGuGuCGuuGuuuGu	410	....|:||:::|:|:|:|||||:|:|||||:|:|||||||||::|.|:|	canonical
1041	mO_291	IV	coding	161	146	2.349415047673089e-156	30	ATAAA	89	CR4	700	641	UUUGUUAUUGAAAUGUAAGAGAUAUGACAGUGAAGAUAAACCAAACAAACUAUAAAAUA	59	341	uuuAuuuuGuuuuGuGuuuuuuGuGuuGUUGuuuuuAUUuGGuuuGuuuGGuuuuuuuu	282	......|.::|||:::||:|:|:|::|||:::||:|||||||||||||||:|.||||.|	canonical
1042	mO_291	V	coding	185	179	7.590628869329431e-206	30	ATATA	77	COX3	851	804	UUAAUAGAGUGAUAAAUAAAUAGUUACAGUCGCCACAAAAAUAUAUA	47	91	uuuuGuuuCGuuGuAuAuuuGuuGGuGuuAGuGGuGuuuuuGuuuuu	44	..||:|:||::|:|.|||||:|:::|||:||:|||||||||:|.|.|	canonical
1043	mO_292	II	coding	2975	2718	0.0	31	ATACA	80	COX3	446	397	UAAUAGAAUAUGAUGUUAGUUCAAGUAGCAAACCAAAAA-CAAAAACAUA	50	625	GuuGuuuuGuAuuAuGAuuGAGuuuGuuGuuuGGuuuuuuGuuuuuGuGA	575	:||:|:||:||:||::||::||||::|:|||||||||||-||||||||:.	canonical
1044	mO_292	IV	coding	13544	13220	0.0	31	ATATA	81		667	617	UACUAUAGUAAUAAGAGCAUAGAAGUGGAUGGUAUAAUAACACAUAUAUA	50					non-canonical
1045	mO_293	I	coding	23	18	5.0162915473859466e-18	31	AGTTA	52		222	201	CCCUGUGUUGUAGGGAAUUGA	21					non-canonical
1046	mO_293	II	coding	516	481	0.0	30	ATAAT	81	ND7	392	341	UUAAUUGAAGAGUAGUGAUAGCUAUUAUAGUGCAAACAA-CAAUAUCUAAUA	52	600	uGuuGAuuuuuuGuuGuuGuuGAUAAuAuCAuGuuuGuuuGuuAuGGAuuGu	548	.:||:|:||:|::|:::|:|:||||||||||:|||||||-|||||:||||:|	canonical
1047	mO_293	III	coding	25631	25348	0.0	30	ATATA	79	ND7	538	489	UUCGUACGUAACUGCAGUGAGAAUUUAGGCAUCUAGCA-UCAAAUAUAUA	50	1206	uAGGuAAuAuuGAuGuuGuuuuuGGAuCCGuAGAUCGuuAGuuuuAuAuG	1156	.||....:|||||:||:::|:||::|||||||||||||-|||||......	canonical
1048	mO_293	IV	coding	142	119	1.8000366918246648e-118	31	ATATA	91		712	652	UAAAUAGUGACUUAAAAGUGAUAGAAUAUUGAGAGUGAAUAUAAUAUAGUAAAAUAUAUA	60					non-canonical
1049	mO_294	II	coding	2126	1856	0.0	31	ATATA	79	ND9	430	382	UAUUAGAUAUAGAAGUGAAUUAAGAUAGAAUAGCAAACACAACAUAUA	48	106	uuCGuuuAuGuuuuuGuuuAAUUuuAuuuuAUUGuuuGuGuuGuAGAu	58	.|.:|:|||:|:||:::||||||:|||:||||:||||||||||||.||	canonical
1050	mO_294	IV	coding	6846	6635	0.0	31	ATATA	79	ND7	737	689	UUAAUAGUCUAUAGACAGAUGUAUCGAAAGAUAACGUACUAAAAUAUA	48	1150	GuuuAuuGGAuGuuuGuuuGCGuGGuuuuuuAuuGCAuGAuuuAGuuG	1102	:.||||::|||:|:|||:|:|:|:|:|||:|||||||||||||.:|..	canonical
1051	mO_295	II	coding	128	123	1.2311960461934704e-140	32	ATATA	81	RPS12	465	416	AUAUAUAGAUAGAUAUAUUGAAAUAGACUUAUAACGCAACAAAAAUAUA	49	204	CCGuAuuuuAUuuAuAuAAuuuuGuuuGGAuGuuGCGuuGuuuuuuuuG	155	......|:|||:|||||||:|||:|:||:||:|||||||||||||.|..	canonical
1052	mO_295	V	coding	421	386	0.0	32	ATATA	80	RPS12	815	767	UUAAAGUGACUAGAAGGAUCAUAUUUUAUAAUGUGUGCAUAACAUAUA	48	298	GGuuuuGuuGAuuuACCCGGuGUAAAGuAuuAuACACGUAuuGuAAGu	250	::|||:::||||:|.||.:||:||||:|||||:||||||||||||.:|	canonical
1053	mO_296	I	coding	20	15	9.734674460522291e-15	31	ACTGT	67		274	238	CAUAAAGAUGGGGAAUCAGCCCCGCAUAUACUGUCA	36					non-canonical
1054	mO_296	II	coding	403	327	2.2032746319e-313	31	AAAAC	73	ND7	444	402	UUUAAAUGUGCAGAUGAUUAACGUCUUAAAUGGACAUCAAAA	42	372	GCAuuuAuGCGuuuAuuAAuuGuAGAAuuuACCCGuAGuuuu	330	:.|||||::|||:||:||||||:||||||||||.||||||||	canonical
1055	mO_296	IV	coding	9866	9648	0.0	31	ATATA	80	ND7	734	685	UUUUAAUAGUGUAAGUAAUCUAUGCUAUAGUCUAACAGCAAUAUAUAUA	49	747	uGuuuuGuCuCGuuCGuuAGGuAuGGuGuGAGAuuGUCGuuuAuuuAGu	698	.:..||:||.|:|||:||||:||:|:|:|.|||||||||||...|..:|	canonical
1056	mO_297	I	coding	126	116	1.7634940115539624e-126	32	ACATA	84	COX3	313	261	UUUUAAUAAGUAAUUAGAGAGAUAAGACGUAAAAGUCAAAUCCAAAUAUACA	52	571	uGGuuuAuuuGuuAAuuuuuuuGuuuuGuGUUUUUGGuuuAGGuuuuuuuGu	519	.::.|||||::|||||:|:|:|:||:||::||||::||||||||||.|.|||	canonical
1057	mO_297	IV	coding	2608	2502	0.0	32	ATATA	79	ND7	673	626	UUAUUAGUUAUUGUAAGAGACUAGAUACGAUAUCAACAGCAUAUAUA	47	498	ACAAAuuGAuGACAuuuuuuGAuuuAuGUUGuGGuuGuCGuAuGCAu	451	|..|||::||:|||||:|:||||:||||:|:|:||||||||||:.||	canonical
1058	mO_297	V	coding	2437	2266	0.0	31	ATATA	79	ND7	828	780	UUAUAUAGUAUAUGUCAGAGCUUAGAUCUAGUAAACAGAGGAAAUAUA	48	432	uGuAuAuCAuGuAuGGuuuuGGAuuuAGGuuGuuuGuCUCCGuuGUUA	384	.:||||||||:||::||:|:|:||:|||:|::|||||||||.||:|..	canonical
1059	mO_298	I	coding	6616	6436	0.0	30	AAATT	80	ND8_v1	272	222	UAUCAUAGUAGAUGUCGUGACAUAGCGAGCAGUAUAUACACUAAAUUAAA	50	251	UUGGuGuGGuuuAGAGCGuuGuAuuGCuuGuCGuuuAuGuGAuuuAAuuu	201	.|:||:|.:|:||.|||::|||||:|||:|||:|.|||||||||||||||	canonical
1060	mO_298	I	coding	6616	6436	0.0	30	AAATT	80	ND8_v2	272	222	UAUCAUAGUAGAUGUCGUGACAUAGCGAGCAGUAUAUACACUAAAUUAAA	50	251	UUGGuGuGGuuuAGAGCGuuGuAuuGCuuGuCGuuuAuGuGAuuuAAuuu	201	.|:||:|.:|:||.|||::|||||:|||:|||:|.|||||||||||||||	canonical
1061	mO_298	IV	coding	20380	20065	0.0	31	ATACA	82	ND9	716	665	UUAAUUGAGAUAUUAGAAGUGAAAGUAGCAAGAUAUAACAACAUAUACAUA	51	288	AuuGAuuuuuGuGGuuuuuGuuuuuGuCGuuuuAuGuuGuuGUAuAuuuuA	237	|.|.|.:|:|:|::|:||:::|||::|||||:|||:|||||||||||.|..	canonical
1062	mO_299	I	coding	3613	1552	0.0	31	ATATA	86	COX3	245	190	UUUUAAUUAAAGAGUAGAGACAUUUUGAUCAGUACUUUCAAACGUAACAUAUAUA	55	656	uuGuuuGGuuuuuuGuuuuuGuGAAACCAGuuAUGAGAGUUUGCAuuGuuAuuuA	601	..:.||::|||:|::|:|:|||:||||.|||:||||:||||||||||||...|..	canonical
1063	mO_299	II	coding	4297	2888	0.0	30	ATATA	80	ND7	462	412	UUAAAUGUAGUAUGUUUAGAGAGUGUAUGAGCAGAUAACCUACAAAUAUA	50	1121	CGuuuGCGuuGuGCGGAuuuuuuGCAUAUUUGuuuAuuGGAuGuuuGuuu	1071	.:|||:|:|::|:|::||:|:|::||||:|:||:||||||||||||:|.|	canonical
1064	mO_299	IV	coding	2784	2646	0.0	30	ATATA	79	ND7	672	623	UAUUAUAGUGUAUACAGUGAGAGCUAUCAGAGAAAUGUAAACAUAUAUA	49	73	UAAGUAuCAuuuAuGuuAuuuuuGGuAGuuuuuuuACAuuuGuAuCGuu	24	..|:|||||:.|||||:|:|:|:|:||||:|:|||||||||||||...|	canonical
1065	mO_300	I	coding	274	204	4.197438735125385e-182	31	ATTAA	67		244	208	UUUAUAACCCCUGAAGAGAGGGGAAAAUGUCAAUUA	36					non-canonical
1066	mO_300	II	coding	1243	1078	0.0	31	ATATA	83	ND9	445	393	UUAAUAGUGUAUAGAAAUGGAAGAUUAAACGCUAAAGACAAAAAUAUAUAUA	52	223	uuuuAUUGuAuGuuuuuAuuuuuuAAuuuGuGAuuuuuGuuuuuAuAuuGUU	171	..||||:::||:|:||||::||:|||||||:|||||:|||||||||||...|	canonical
1067	mO_300	IV	coding	436	361	0.0	30	AAATT	80		679	629	UUAUAAUAGUGAAUUUAGUGACGUAUAUUCAAGAGCAAUAUCUAAUUAAA	50					non-canonical
1068	mO_300	V	coding	6250	6065	0.0	30	ATATA	79		829	780	UUAAUUUAAUGAGUGAUAUUGAGUUUAGGUAUAUGCGGUAAAAUAUAUA	49					non-canonical
1069	mO_301	I	coding	13124	12529	0.0	32	ATATA	82	COX3	299	249	UUAUAUAUAGUAGAAGAUGUCGGGAAUAUAUCAUUCAAACAAAAUAUAUA	50	345	AuCCAGuAuuGuuuuuuAuGGuuuuuAuGuAGUGAGuuuGuuuuAuuuAu	295	|....:|||::|:||:||::|:::||||:||||:||||||||||||.|||	canonical
1070	mO_301	II	coding	749	703	0.0	30	ATATA	78		458	410	UAUAAUAGUGAGAAUAUAACUUGUAGGGUAGUCACUCAUAACAAUAUA	48					non-canonical
1071	mO_301	IV	coding	4180	4126	0.0	32	ATATA	82	COX3	702	652	UAAAUGUAGUAGUAGAUAGUGUAAUUUAACAUCGCAAAUACCAAGAUAUA	50	689	GUUUGCAuuGuuAuuuAuuACAuuAAGuuGuGGUGuuuuuGGuuCuAuuu	639	:|||:|||::|:||:|||:|||||||:||||:|:||||.|||||||||.|	canonical
1072	mO_302	IV	coding	595	561	0.0	30	AAATA	79	ND8_v1	764	715	UAUAUGGAAUGUGUGUAGGUAGUAAAUAAUAUACAAAAACAACAAUAAA	49	423	CAGAUGCCAuuACGCAUUCAuuGuuuGuuAuGuGuuuuuGuuGuuuAGC	374	..:...|...:||:|||:|||::|||:||||:|||||||||||||....	canonical
1073	mO_302	IV	coding	595	561	0.0	30	AAATA	79	ND8_v2	764	715	UAUAUGGAAUGUGUGUAGGUAGUAAAUAAUAUACAAAAACAACAAUAAA	49	422	ACAGAGCCAuuACGCAUUCAuuGuuuGuuAuGuGuuuuuGuuGuuuAGC	373	|.|.|.|...:||:|||:|||::|||:||||:|||||||||||||....	canonical
1074	mO_302	V	coding	242	191	2.3484808660144465e-179	31	ATATT	84		926	873	UUUAAUUAAUAGUGUAUUGAAGUUUGAGUGAUGUAUUUGAUAUAAAUUUUAUA	53					non-canonical
1075	mO_303	I	coding	393	355	0.0	32	ATATA	88	ND8_v1	290	234	UUUAUCAUAGUAGUAAAGUGCAUGGUUGAAUGUGACUCUAUAGCAGCAUAUAUAUA	56	345	uuuGGuGGuCAUCGuuuuGCGGAuuGAuuuACAuuGAGuuAUCGUCGuuGuAuuuA	289	....:..:|||||:|||::||.|:::|:|||||:||||.|||||||||.....|..	canonical
1076	mO_303	I	coding	393	355	0.0	32	ATATA	88	ND8_v2	290	234	UUUAUCAUAGUAGUAAAGUGCAUGGUUGAAUGUGACUCUAUAGCAGCAUAUAUAUA	56	345	uuuGGuGGuCAUCGuuuuGCGGAuuGAuuuACAuuGAGuuAUCGUCGuuGuAuuuA	289	....:..:|||||:|||::||.|:::|:|||||:||||.|||||||||.....|..	canonical
1077	mO_303	II	coding	1377	1266	0.0	30	ATATA	80	COX3	446	396	UAUAUAGGAGUCAAGAUAGAAUAGAGAUAAUCUAAAUAAUGUAAUAUAUA	50	719	uGGUGuuuuuGGuuCuAuuuuAuuuuuAuuGGAuuuAUuACAuuuuAUGC	669	..:|:|::|::|||||||:||||:|:||||:|||||||||||||.|||:.	canonical
1078	mO_303	IV	coding	125	118	3.448136540530094e-132	31	ATAAA	65	A6_v1	695	661	UGAUGAUAUAUGCAUGGUAACACAUACUAAAAUA	34	110	GuuAuuAuGuAuGuAuuAuuGuGuAuGAuCuAGG	76	::||:|||:||:|||::||||||||||||.|.:.	canonical
1079	mO_303	IV	coding	125	118	3.448136540530094e-132	31	ATAAA	65	A6_v2	695	661	UGAUGAUAUAUGCAUGGUAACACAUACUAAAAUA	34	110	GuuAuuAuGuAuGuAuuAuuGuGuAuGAuCuAGG	76	::||:|||:||:|||::||||||||||||.|.:.	canonical
1080	mO_304	I	coding	54	43	7.347618086132759e-42	31	AAAAC	73		307	265	UAUAUGGUAGUAAGUGGCUUAUAUUAGUAGACGAACACAAAA	42					non-canonical
1081	mO_304	II	coding	40	38	1.1301711269669137e-43	31	ATATA	81	CR4	464	414	UUUGGUAAGUUAAAGAGAGAUAUGAGAGACAAUACAAAACACAAUAUAUA	50	372	GGuuuGuuuGGuuuuuuuuuGUAuuuuuuGUUGuGuuuuGuGuuAuuuuu	322	::.:::||:::|||:|:|:|:||:|:|:||||:|||||||||||||.|.|	canonical
1082	mO_304	IV	coding	345	310	0.0	31	ATATA	81	ND7	774	724	UAUUAUAGUAAGUAGCAGUGUGACAUGUAAAUAUGCAAAUAAUUAAUAUA	50	355	GCGAuGuuGuuuGuCGuuACGuuGuGCAuuuAuGCGuuuAuuAAuuGuAG	305	:.:||:|::||::||||:||::|||:|||||||:||||||||||||:||.	canonical
1083	mO_305	I	coding	862	746	0.0	30	ATACA	80	COX3	310	260	UAUCUAGAGUGAGAAGUAGAUGGGAUAUAUAAGACAACAAAUAAUACAUA	50	444	uuuGCUUUCGuuuuuuGuuuACCuuAuAuGuuuuGuuGuuuAuuAuGuGA	394	.|.|.|:||::|:||::|:||||:|||||:||:|||||||||||||||:.	canonical
1084	mO_305	II	coding	1133	869	0.0	30	ATATA	79	CR4	471	422	UUAUAGUAGAAUGAGAGAUAAGGGUAGCAAGUAAACACACCAUUAUAUA	49	163	AuuGuuGuuuuGuuuuuuGuuuuuGuuGUUUGUuuGuGuGGGuAuGuuu	114	|.|:|::|:||::|:|:|:||::::|:|||::|||||||||..||:|.|	canonical
1085	mO_305	V	coding	8715	7642	0.0	30	ATATA	79	ND7	828	779	UAUAAUAGUAAUCGUUAGAAGAAUGUAGAUAUGGCAAAAUGUAAAUAUA	49	85	AuGuuAuuuuuGGuAGuuuuuuuACAuuuGuAuCGuuuuACAuuuGGUC	36	||:||||:.||:|:|:|:||:||||||:|:||:||||||||||||:...	canonical
1086	mO_306	I	coding	3459	3381	0.0	31	ATATA	78	COX3	278	231	UUAAUAGAGAUACUUUGUGUUAGUACUUUCAGACGUAACAAUAUAUA	47	657	uuuuuGuuuuuGuGAAACCAGuuAUGAGAGUUUGCAuuGuuAuuuAu	610	..||..:|:|...:||..||:|:||||:|||:|||||||||||.|||	canonical
1087	mO_306	II	coding	1380	1264	0.0	31	ATATA	80	A6_v1	433	384	UUAAAUUAGAGUAUGAGACUGAGCUUCAAUGAUAUAACAACAAUAUAUA	49	773	uGuuuAGuuuuGuAuuuuGAuuuGAAGuuAuuAuAuuGuuGuuGAAAuu	724	.:||||:|:|::||:|:|||:|:|||||||:||||||||||||:.|..|	canonical
1088	mO_306	II	coding	1380	1264	0.0	31	ATATA	80	A6_v2	433	384	UUAAAUUAGAGUAUGAGACUGAGCUUCAAUGAUAUAACAACAAUAUAUA	49	773	uGuuuAGuuuuGuAuuuuGAuuuGAAGuuAuuAuAuuGuuGuGAAAuuG	724	.:||||:|:|::||:|:|||:|:|||||||:|||||||||||.|.||..	canonical
1089	mO_306	IV	coding	208	169	5.459852225902614e-163	30	AAATA	81	ND7	698	647	UUUAGUAUAGUGAAUAUAAUGGAGACUAUCGAAGAAAUGUAAACAUAUAAA	51	73	GAUAAGUAuCAuuuAuGuuAuuuuuGGuAGuuuuuuuACAuuuGuAuCGuu	22	:|...:|||||:||||:|||::|:||:|||:||:|||||||||||||..||	canonical
1090	mO_307	I	coding	2246	2071	0.0	31	ATATA	78	RPS12	304	257	UUAAUGUGUCAGAGCUAUAGGGUGCAUAUAACAUAACGGCAUAUAUA	47	165	GAuuGCCCAGuuCCGGuAACCGACGuGuAuuGuAu-GCCGuAuuuuA	119	:|||:|.||||:.||:||.||.||||:||||||||-|||||||.|..	canonical
1091	mO_307	II	coding	295	179	4.2514050609743825e-135	31	AGAGG	65		449	415	UAUGUGCUAUGGGAUGAUGAGAUAGUACUGGAGA	34					non-canonical
1092	mO_307	IV	coding	1782	1597	0.0	31	ATATA	80		673	624	UUAAUAAUGUUAAUGAGCUGCUUGUACUGAGUAACUACUGUAAUAUAUA	49					non-canonical
1093	mO_308	I	coding	1322	1246	0.0	31	ATATA	78	COX3	255	208	UUAAUUGAAGAUAUGAGAUGAUGCUACGUAGGUCAUAACAAUAUAUA	47	314	AuuuGAuuuuuGuGuuuuAuuACGuuGuAuCCAGuAuuGuuuuuuAu	267	|.||:|:||:|:|::|:||:||||.||:|||||||||||||.|.|||	canonical
1094	mO_308	II	coding	1325	1245	0.0	31	AAAAC	73	ND9	463	421	UAAUUUAGUGACUAUGGUUAUAAGAUGUAGCAAAUAACAAAA	42	466	uuuAuuuuGuuGGuAAuGAuAuuuuACAUCGuuuAuuuGuuG	424	.|||..|:::||:||.::|||||:|||||||||||||..||.	canonical
1095	mO_308	IV	coding	11955	11659	0.0	31	ATATA	80	COX3	667	618	UAAUUAGUGUAUAUUGAGAUAGUCACAGAAGAGUCAACAACUAAAUAUA	49	941	uAuuuGuGuGuGuAAuuuuAuuGGuGUUUuuuuAGUUGuuGAuuAGuuA	892	..|...::::|:|||:|:|||::||||:||:|:|||||||||||.:|..	canonical
1096	mO_309	I	coding	127	117	1.1944732771592081e-127	32	ATATA	81		259	210	UUAUUAAGAGAAUGGAGAUUAGUGACGUAGCCUACAAGCACAAUAUAUA	49					non-canonical
1097	mO_309	II	coding	2538	2477	0.0	30	ATATA	77	A6_v1	402	355	UAUAUAAAGAUAGAAGAAAGACACUAGAUAGAACUAACGCAAAUAUA	47	80	AuAuGuuuuuAuuuuuuuuuuGuGAuuuAUUUUGGuuGCGuuuGuuA	33	||||:|||:|||:||:|||:||||||:|||:|||:||||||||:|..	canonical
1098	mO_309	II	coding	2538	2477	0.0	30	ATATA	77	A6_v2	402	355	UAUAUAAAGAUAGAAGAAAGACACUAGAUAGAACUAACGCAAAUAUA	47	80	AuAuGuuuuuAuuuuuuuuuuGuGAuuuAUUUUGGuuGCGuuuGuuA	33	||||:|||:|||:||:|||:||||||:|||:|||:||||||||:|..	canonical
1099	mO_309	IV	coding	3541	3452	0.0	30	ATATA	80		675	625	UUUGACAGUAUAUGCUAUAUGGGCUGUCUACGAGUAACAAUAUAUAUAUA	50					non-canonical
1100	mO_310	I	coding	1706	1511	0.0	30	ATATA	79	CR4	315	266	UUAAUGUGUUAGAAUUAGACUGAGUAGAGCAAAACACAAAAAACAUAUA	49	310	uAAUUuuGuuuAuuuuuuuuuuuuAuuuuGuuuuGuGuuuuuuGuGuuG	261	.|.|.:....|.||..|:|..:|:||:|:||||||||||||||||:|..	canonical
1101	mO_310	II	coding	9956	9740	0.0	30	AAATT	78	ND7	466	418	UUUAAUUGAAAGUGUCGAGAUAAUUCAUGAGAACUACUAAAUAUUAAA	48	543	CAuuuGGCUUUCAuGGuuuuAuuAGGuAUUCUUGAUGAuuuuGuuuuu	495	.|.||::||||||::|:|:|||||:|||:||||||||||||....|||	canonical
1102	mO_310	IV	coding	230	214	9.05633586672344e-235	31	ATAAG	81		735	685	UACUGCAGUAAAAAGUGACAUUUAAAUAAUAAACAAACAUGUAGAGAAUA	50					non-canonical
1103	mO_311	I	coding	65	63	2.2841661029107854e-73	31	ATAAA	57		268	242	CAAAUACCCCUGACAGGGGAUAAAUA	26					non-canonical
1104	mO_311	III	coding	941	912	0.0	31	ATATA	66	ND7	507	472	UGACAGAAAUUUGGGUAUCUAGCAAUCAAUAUAUA	35	1205	GuuGuuuuuGGAuCCGuAGAUCGuuAGuuuuAuAu	1170	::|||:|||::|:||:|||||||||||||.|||||	canonical
1105	mO_311	IV	coding	301	283	1.30692379323e-313	30	AAATT	81	ND9	697	646	UUAAAUGAAGUAAGUGACAUUAAAGAGCAAGAAAAUAACAAAACAAUUAAA	51	164	uGuuuGuuuuGuuGAuuGuAGuuuuuuGuuuuuuuAuuGuuuuGuuGGuuu	113	.:|||::||::||.|:||||:|||:|:|||:|||||||||||||||::|||	canonical
1106	mO_312	I	coding	17957	15038	0.0	30	ATATA	80	RPS12	247	197	UUUAAAGUAGUUAGAUGUGUCACGCUUUAUAGUAUGUGCAUAAAUAUAUA	50	299	uGGuuuuGuuGAuuuACCCGGuGUAAAGuAuuAuACACGUAuuGuAAGuu	249	.::|||::|::||:|||.|:|||:.||:|||:|||||||||||...|..|	canonical
1107	mO_312	II	coding	3863	3577	0.0	31	ATATT	82	COX3	468	417	UUUUAAAGAGUAUAGUAUAGGUAGAUGUAACUGUAUAACAACUAAAUUAUA	51	845	uuGuuuuuuuGuAuuGuGuuuGuuuAuAuuGACAuuuuGuuGAUUUAGuuu	794	..:.|||:|::|||::|:|:::|:||:||||||||.|||||||||||:|.|	canonical
1108	mO_312	IV	coding	3916	3587	0.0	31	ATATA	82	COX3	765	714	UUAAUAAUGGAUAGUGUGAUUCAAUGCUAUAGAAACCAAGAUAAAUAUAUA	51	695	CAuuGuuAuuuAuuACAuuAAGuuGuGGUGuuuuuGGuuCuAuuuuAuuuu	644	.|||:|||::|||:|||:||||||::|:|:|:|||||||||||||...|.|	canonical
1109	mO_313	I	coding	1074	1035	0.0	30	ATATA	79	ND8_v1	297	248	UUAUCAUUAGUAUCAGAGUGUCUAAUUAAGUGUAACUCAAUAACAUAUA	49	338	uuuGGuGGuCAUCGuuuuGCGGAuuGAuuuACAuuGAGuuAUCGUCGuu	289	..|:||::||||.||:|::|:||||:|||:||||||||||||.||...|	canonical
1110	mO_313	I	coding	1074	1035	0.0	30	ATATA	79	ND8_v2	297	248	UUAUCAUUAGUAUCAGAGUGUCUAAUUAAGUGUAACUCAAUAACAUAUA	49	338	uuuGGuGGuCAUCGuuuuGCGGAuuGAuuuACAuuGAGuuAUCGUCGuu	289	..|:||::||||.||:|::|:||||:|||:||||||||||||.||...|	canonical
1111	mO_313	II	coding	124	120	1.9163812474715414e-138	31	ATAAA	82		457	406	GUUAGAUAUAUUGGUAAAUGAAAGAGAGCAGUAAAAUCCGACACAAAAAUA	51					non-canonical
1112	mO_313	IV	coding	53	50	1.1091248073528692e-56	30	ATATA	62	ND9	774	742	UAUGCAGUUACCUACUCUAUCAUACAUAUAUA	32	567	GuGuGuuGGuGGAGGAGAUAGuAuGuACGuuu	535	:|::||:::||||.|||||||||||||.:|.|	canonical
1113	mO_314	I	coding	1279	1171	0.0	30	ATATA	79	CR3	257	208	UAUAUAUAGUUAAUGAGUCAAAGAUAAAGAGUAACCUAAAAACAAUAUA	49	171	uuuuAuGuuuGuuAUUUAGuuuuuGuuuuuuAuuGGAuuuuuGuuuuuu	122	.|.|||:|:.:|||:|:|||||:|:|||:|:||||||||||||||.|.|	canonical
1114	mO_314	II	coding	231	223	2.25143152653702e-255	30	ATATA	79		458	409	UUAUAUGAGUGACUUGAGUAAAUGGCGAAGAUAAUGUCAAUAAAAUAUA	49					non-canonical
1115	mO_314	IV	coding	200	181	4.445177695092489e-193	31	ATACT	77	ND7	660	614	UAAUUGAUGUUAUAUUUUGACUGCAGAUAGAUUAACAAUACUCAUA	46	759	GuuAGGuAuGGuGuGAGAuuGUCGuuuAuuuAGuuGuuAUGAGUuG	713	:|||:.||:::|:|:|:|:||.|||:|||:||:|||||||||||..	canonical
1116	mO_314	V	coding	16	15	1.2703003757936212e-17	30	AAATA	75	COX3	812	767	GAGUAAUAGUAGUGAAAUAUAAUAUUAACUCAAACAACAUAUAAA	45	611	uuuGuuGUUGuuGuuuuGuAuuAuGAuuGAGuuuGuuGuuuGGuu	566	:|::||:|::|:::|||:||||||:||||||||||||||.|:.||	canonical
1117	mO_315	I	coding	6478	4696	0.0	31	AAAAC	74	ND7	281	238	UUAAAUGUGUCAGUAGUGAGAGACUAGAUAUGUUAAAUCAAAA	43	683	GuuuGCGuGGuuuGuCAuuuuuuGAuuuAuAuGAuuuAGuuuu	640	:.||.....:.|::|||:|:|:||||:||||::||||||||||	canonical
1118	mO_315	II	coding	1453	1290	0.0	30	ATAAA	80	CR4	475	425	UUAAGUAGAUUAAGAGAGAACAUAGAAAGCGACACAGAACACAAUAAAUA	50	372	GGuuuGuuuGGuuuuuuuuuGUAuuuuuuGUUGuGuuuuGuGuuAuuuuu	322	::||::|:|::||:|:|:||||||:|||:|:|||||:|||||||||||.|	canonical
1119	mO_315	IV	coding	3518	3379	0.0	31	ATATA	79	ND7	743	695	UUAAAUGGUAGAUAUAGUUAGCAUAGUAUUCAAUAAACGUAGUAUAUA	48	187	AAuuuAuuGuuuAUAUUGAUuGuAuuAuAGGuuAUUUGCAUCGUGGUA	139	||||||:::|:|||||::||:||||:|||:||||||||||||:|:...	canonical
1120	mO_316	I	coding	5127	4920	0.0	30	ATACA	79	A6_v1	278	229	UUAACAGAGUAUUGAAUAGUAGUAGGGUAAAGAGUAACAAUUAAACAUA	49	520	GuuuGUUUUGuAAuuuAuuAuCAuCCCAUUUUUuAuuGuuGAuGuuuuu	471	:.||||:|::|||:||||:||||||||||||:|:||||||:||.|.|.|	canonical
1121	mO_316	I	coding	5127	4920	0.0	30	ATACA	79	A6_v2	278	229	UUAACAGAGUAUUGAAUAGUAGUAGGGUAAAGAGUAACAAUUAAACAUA	49	520	GuuuGUUUUGuAAuuuAuuAuCAuCCCAUUUUUuAuuGuuGAuGuuuuu	471	:.||||:|::|||:||||:||||||||||||:|:||||||:||.|.|.|	canonical
1122	mO_316	II	coding	30104	24427	0.0	31	ATAAT	80	CR4	462	413	UAAUAUAGAGUAUAUGUCGAAUGCUAUAUGGAAUAACAACAAAAUAAUA	49	130	uuuGuGuuuuAUGuACAGuuuAuGGuAuAuuuuAuuGuuGuuuuGuuuu	81	.||:|:|:|:||:|||||:|||:|:||||::|||||||||||||:||.|	canonical
1123	mO_316	IV	coding	11304	10862	0.0	30	ATATA	78	A6_v1	702	654	UUUAUAGCAUAUGUUAGAUUCAGUAUAAGAUAACACAUAAAAUAUAUA	48	137	uAuuAuuGuGuAuGAuCuAGGuuAuGuuuuAuuGuGuAuuuuAAUuGu	89	.|.|||:||:||::|||||:||:||:||:||||||||||||||..|:|	canonical
1124	mO_316	IV	coding	11304	10862	0.0	30	ATATA	78	A6_v2	702	654	UUUAUAGCAUAUGUUAGAUUCAGUAUAAGAUAACACAUAAAAUAUAUA	48	137	uAuuAuuGuGuAuGAuCuAGGuuAuGuuuuAuuGuGuAuuuuAAUuGu	89	.|.|||:||:||::|||||:||:||:||:||||||||||||||..|:|	canonical
1125	mO_317	I	coding	182	166	1.2548870685438724e-178	30	ATATA	78	COX3	262	214	AUUAUGUAGAAUGAGUGGGUAAUCAUCAGAUAAACAAUUAAAUAUAUA	48	543	AAAuACAuuuuAUUUGUuuGuuAGuGGuuuAuuuGuuAAuuuuuuuGu	495	.|||||||:|||:|::::::|||||:||:|||||||||||||.|.|:|	canonical
1126	mO_317	II	coding	305	246	6.1251667004915765e-235	31	ACATA	84	A6_v1	469	416	UUAAUAUGGUAAAUUAAGUGUAUCAGAUUAGAGCAUAAUAACAUAAUAAUACA	53	273	GuuuAuGuuGuuuAAuuuAuAuAGuuuGAUUUUGuAuuAUUGuAuuACUuAUU	220	:.||||::::|||||||:|:|||||:|:||:|:||||||||||||||.|...|	canonical
1127	mO_317	II	coding	305	246	6.1251667004915765e-235	31	ACATA	84	A6_v2	469	416	UUAAUAUGGUAAAUUAAGUGUAUCAGAUUAGAGCAUAAUAACAUAAUAAUACA	53	273	GuuuAuGuuGuuuAAuuuAuAuAGuuuGAUUUUGuAuuAUUGuAuuACUuAUU	220	:.||||::::|||||||:|:|||||:|:||:|:||||||||||||||.|...|	canonical
1128	mO_317	IV	coding	610	551	0.0	31	ATAAA	78		739	692	UAAAUAUAGCAUGUAGAUUCUAGUGUAUAUGACAAACAAAAUAAAUA	47					non-canonical
1129	mO_318	II	coding	30695	30291	0.0	30	ATATA	78	COX3	468	420	UUAAUUUAGUAGAUAAUCUUAGAUGAGCAGAUAACAAACCAUUAUAUA	48	170	GGuuAuuuuGuuuGuuGGGAuuuAuuuGuuuAuuGUUUGGuAGuuuuu	122	::|||..|::|:|:||:|:||:||:|:||:||||||||||||:|.|.|	canonical
1130	mO_318	IV	coding	60	53	3.433416540490341e-56	30	AAATT	85		684	629	AUAGUAUUAAUAGUGAGUAUAGUUGACAUGGUAUCUAAUAAUACGUAGCAUUAAA	55					non-canonical
1131	mO_318	V	coding	587	572	0.0	31	ATAAA	83	A6_v1	836	784	UUAUAAUUUAGUGAAAUGAAUAAGAGCAUAAGGCAAAGACAAAUAAUAAAUA	52	619	GuuAuuGAuuuAuuuuAuuuAuuuuuGuGuuuuGuuuuuGuuuAuuAuuuuA	567	:.||||:|.|:|:||||:|||||:|:||:||::||||:||||||||||||..	canonical
1132	mO_318	V	coding	587	572	0.0	31	ATAAA	83	A6_v2	836	784	UUAUAAUUUAGUGAAAUGAAUAAGAGCAUAAGGCAAAGACAAAUAAUAAAUA	52	619	GuuAuuGAuuuAuuuuAuuuAuuuuuGuGuuuuGuuuuuGuuuAuuAuuuuA	567	:.||||:|.|:|:||||:|||||:|:||:||::||||:||||||||||||..	canonical
1133	mO_319	I	coding	827	787	0.0	31	ATATA	79	ND7	298	250	UUUAAUGUAGUCAUAGAUAGCAUUAUUCGUGAACAACAGAUAUAUAUA	48	293	AGAuuAuGuuAGuGuuuGuuGuAAuGAGCAuuuGuuGuCuuuAUGuuu	245	|:||||::|:|||:|:|:|:|||||:||||:|||||||||.|||:|.|	canonical
1134	mO_319	II	coding	3095	3022	0.0	30	ATATA	82	ND7	481	429	UUAAAUUAAUAGAGAUAUGAGGCUCGUGUAUAAUGCUACAACAAACAAUAUA	52	324	GCAuuuGuuGuCuuuAUGuuuuGAGuAuAuGuuGCGAuGuuGuuuGuCGuuA	272	:..||.:||:|||:|||::|::|||:|:||:||:|||||||||||||.:|..	canonical
1135	mO_319	IV	coding	994	965	0.0	30	ATACA	70	CR3	668	628	GAAGUGAUGAUGUAUAUUCGAAGGCAAUAAUCUAUACAUA	40	279	uuuuAuuAuuGuAuAuAAGUUUuCGUUAUUAGAUUAAAAA	239	:||:|:||:|::|||||||:||:|||||||||||....|.	canonical
1136	mO_319	V	coding	6766	6428	0.0	30	ATATA	82	A6_v1	835	783	UUUUAAAGAUAGAGUGAAAGAUGUACUAGAGAAAGACAAAUUAUUAAAUAUA	52	374	uuuAuuuuuGuuuuGuuuuuuAuGuGAuuuuuuuuuGuuuAAuAAuuuGUuA	322	...||||:|:|:|:::|||:||::||||:|:|||:|||||||||||||:|..	canonical
1137	mO_319	V	coding	6766	6428	0.0	30	ATATA	82	A6_v2	835	783	UUUUAAAGAUAGAGUGAAAGAUGUACUAGAGAAAGACAAAUUAUUAAAUAUA	52	374	uuuAuuuuuGuuuuGuuuuuuAuGuGAuuuuuuuuuGuuuAAuAAuuuGUuA	322	...||||:|:|:|:::|||:||::||||:|:|||:|||||||||||||:|..	canonical
1138	mO_320	I	coding	278	231	1.0920310441753308e-226	31	ATATA	81		325	275	UUAAUUAGAUAGUGUUAGAGUACGUGCAAAGAGAUCCACAUAUAUAUAUA	50					non-canonical
1139	mO_320	II	coding	123	116	7.887719288588583e-130	31	ATAGA	81	COX3	477	427	UUUAUAUAGUUAGAAGAUACAUGAUACAUAAGUACACACAUUAAAAGAUA	50	915	GuuuAuuuuGAuGuuuuAuGuGuuAuGuAuuuGuGuGuGuAAuuuuAuuG	865	:..|||.|::||.||:|||||::||||||||::|||||||||||||.|..	canonical
1140	mO_320	IV	coding	244	233	3.3962991799686784e-263	31	ATAAG	77		668	622	CAUUAUAUAGUGACAUUGAGUGUGAGAUGGACGGUAACAUAGAAUA	46					non-canonical
1141	mO_322	I	coding	138	115	5.807183183915626e-114	30	ATATA	79		268	219	UUAUAUAGUUAUAGUAAAUGGGCUGUCUACGGUGAUACUAAAUAAUAUA	49					non-canonical
1142	mO_322	II	coding	192	180	2.3139467897578037e-199	32	ATAAT	97	COX3	485	420	UAUGAUGUAAUUUAGUUUAAAGAGUAUGAUACAGAUAGAUAUGACUGGAAAACAACUAAAUAAUA	65	845	uAuGGAuACACGuuuuGuuuuuuuGuAuuGuGuuuGuuuAuAuuGACAuuuuGuuGAUUUAGuuu	780	.....|:|...:.|:.:.|||:|::||:|:|||:|:|:||||:||||.|||||||||||||.|.|	canonical
1143	mO_322	IV	coding	1109	1064	0.0	31	ATATA	76	COX3	748	703	UGUAUAGUGUGACUCAGUACUACAGAGACUAAGAUAAAAUAUAUA	45	696	AuuuAuuACAuuAAGuuGuGGUGuuuuuGGuuCuAuuuuAuuuuu	651	|:.|||:|||:|.|||::||:|||:|:||:|||||||||||.|.|	canonical
1144	mO_323	II	coding	910	797	0.0	31	ATATA	79	RPS12	422	374	UAUAAAUGAAAUGUAGUGAUAUGCUCAGGCUAUAACGGACAAUAUAUA	48	136	uuAuuuGuuuuAuGuuAuuAuAuGAGuCCGCGAuuGCCCAGuuCCGGu	88	.|||||::||||::|:|:||||:|||||||..||||||...|....:|	canonical
1145	mO_323	IV	coding	77	71	4.625211749233736e-78	30	ATATA	79	COX3	681	632	UUAAUUGAUAGAAGUGACAGUGGAUACCAAAAGUACAUCAAACUAUAUA	49	337	ACGuuGuAuCCAGuAuuGuuuuuuAuGGuuuuuAuGuAGUGAGuuuGuu	288	|..|.::...|..:|:|||:.::|||||||||:|||||||..|.|...|	canonical
1146	mO_323	V	coding	291	250	7.230694353445297e-253	31	ATATC	82	ND7	846	795	UCAGAGUAUAUGUUGAGAUUAAAUUUAAGAAAUAGAGGUGACAAUACUAUA	51	438	AuAuCAuGuAuGGuuuuGGAuuuAGGuuGuuuGuCUCCGuuGUUAuGAuCA	387	|..:........:.:|:.:|||||::||.|||:|||||::|||||||||..	canonical
1147	mO_324	I	coding	16	12	5.00362180130443e-12	32	GATAT	83		272	221	UAUUGUUAGUAUAUGUGUUCGAAGCUCCCUAGUGACGGGAGAAGCCUAUAG	51					non-canonical
1148	mO_324	II	coding	320	308	0.0	30	ATATA	79		456	407	AUGAAUGUAGUUAGUGUGGAGUCUAUUCGUGACAAACAAUAAUAAUAUA	49					non-canonical
1149	mO_324	IV	coding	1339	1254	0.0	30	ATATA	79		738	689	UUUAGUAGUAUAGAUAUGAUAGAGUGCAUAAGAAUAACAACAAUAUAUA	49					non-canonical
1150	mO_325	I	coding	19	17	4.95643405552014e-19	31	AACTG	61		240	210	AUACUCCCUAAAAUCAGAGGGAGAUGUCAA	30					non-canonical
1151	mO_325	II	coding	59	37	5.737690558764677e-30	30	AAAAT	72		438	396	UUAUUAGUGUAAUGAGAGUGUCAAUAUAUAGUGAAUUUAAAA	42					non-canonical
1152	mO_325	IV	coding	7994	7768	0.0	31	ATATA	80	RPS12	693	644	UAUAUUAAGAGUAUAUCAGUGACAGAUGCAAGACAAAAUAAACAAUAUA	49	101	AuGuGAUUUUUGuAuGGuuGuuGuuuACGuuuuGuuuuAuuuGuuuuAu	52	||:|:|||:|::|||:||:::|||:||||||:|||||||||||||.|||	canonical
1153	mO_326	I	coding	6951	6574	0.0	31	ATAAT	80		250	201	UAAUAUAGUAAAUUGAGUGAUAUCGAAUCGUAGUCUACAAGCAAUAAUA	49					non-canonical
1154	mO_326	II	coding	4591	4532	0.0	30	ATATA	78	A6_v1	402	354	UUAUAAAGAUAGAGAAAAGACACUGAAUAGAGUCAACGCAAAUAUAUA	48	82	uAuGuuuuuAuuuuuuuuuuGuGAuuuAUUUUGGuuGCGuuuGuuAuu	34	.||:|||:|||:|:||||:|||||:||||:|::|||||||||:|...|	canonical
1155	mO_326	II	coding	4591	4532	0.0	30	ATATA	78	A6_v2	402	354	UUAUAAAGAUAGAGAAAAGACACUGAAUAGAGUCAACGCAAAUAUAUA	48	82	uAuGuuuuuAuuuuuuuuuuGuGAuuuAUUUUGGuuGCGuuuGuuAuu	34	.||:|||:|||:|:||||:|||||:||||:|::|||||||||:|...|	canonical
1156	mO_326	IV	coding	1707	1577	0.0	31	ATACA	83	ND7	709	657	UUUAAUUAGAGUAGGUAAGUGAACUGAUAAAUGUGACACGAUAAUGUACAUA	52	941	uuuuuGGuuuuGuuuGuuuGuuuGAuuAuuuAuAuuGuGAuAuuACCAuuGA	889	...||::|:|::|:::||:::||||:||||||:|:||||.||||||...|:.	canonical
1157	mO_326	V	coding	104	89	1.0722482211358257e-90	31	AAATT	80	A6_v1	866	817	UUUAUAUAUUGAAAGAGAGUGAAUUAUUAGAUAAUCAACCACUAUUAAA	49	388	uuuuAuGuGAuuuuuuuuuGuuuAAuAAuuuGUuAGuuGGuGAuAGuuu	339	...|||:|:|:|||:|:|:::||||||||:|:|||||||||||||:|||	canonical
1158	mO_326	V	coding	104	89	1.0722482211358257e-90	31	AAATT	80	A6_v2	866	817	UUUAUAUAUUGAAAGAGAGUGAAUUAUUAGAUAAUCAACCACUAUUAAA	49	388	uuuuAuGuGAuuuuuuuuuGuuuAAuAAuuuGUuAGuuGGuGAuAGuuu	339	...|||:|:|:|||:|:|:::||||||||:|:|||||||||||||:|||	canonical
1159	mO_327	II	coding	313	251	1.8511822752278718e-238	32	ACATA	92	ND3	412	352	UGUCAAUUAGUAAAUGAAUAUAGAGUGACAGAUAAGAAUACUAUCACAACAAAAUAUACA	60	297	uGuuAAAuuCCAUuAuuuGuGUUUuGuuAuuuGuuuuuGUGAuAGuGuuGuuuuAuuuuu	237	......|.||..|||:||:|:|:|:::|.|:|:||:||:|||||||||||||||||.|.|	canonical
1160	mO_327	IV	coding	1278	1235	0.0	32	ATATA	81	ND8_v1	726	677	UGACAUAGUAUAGUGAGUUAGAAAUAGACACGUAACACAUCAAUAUAUA	49	510	GuuGuuuuAuGuuAuuuGAuuuuuAuuuGuGuuuuGuGuAGuuAuuuAu	461	::|||.|:||:|:|:|::||:|||||:||||:.||||||||||||.|||	canonical
1161	mO_327	IV	coding	1278	1235	0.0	32	ATATA	81	ND8_v2	726	677	UGACAUAGUAUAGUGAGUUAGAAAUAGACACGUAACACAUCAAUAUAUA	49	509	GuuGuuuuAuGuuAuuuGAuuuuuAuuuGuGuuuuGuGuAGuuAuuuuA	460	::|||.|:||:|:|:|::||:|||||:||||:.||||||||||||.|..	canonical
1162	mO_328	I	coding	579	541	0.0	30	ATATA	77		265	218	AAUUUAGUGACCGAAGGCUAGUGGCUCAUAUAACAUACGGUAAUAUA	47					non-canonical
1163	mO_328	II	coding	457	120	7.724877977737202e-42	31	ACAAA	81	RPS12	420	370	UUAUAUAGUAUAGAGUGAAUAUAUUAGAGUAGACU-ACAACGCAAUAAACA	51	200	uGuAuGCCGuAuuuuAUuuAuAuAAuuuuGuuuGGAuGuuGCGuuGuuuuu	149	.:|||:.|:|||:|:|:|||||||||:|::|:||:-|||||||||:|||.|	canonical
1164	mO_328	IV	coding	8578	8408	0.0	31	AAATA	77	A6_v1	631	585	UUUAAUUUAGUGAAUAGGAGAUAUUGUGCUAGAACGUCAACAUAAA	46	700	uAuuACAGuuAuuuAuuuuuuGuAAuAuGAuuuuGCAGuuGAuAAu	654	.|.|..|:|:|:||||::|:|:|||:|:|||:|||||||||....|	canonical
1165	mO_328	IV	coding	8578	8408	0.0	31	AAATA	77	A6_v2	631	585	UUUAAUUUAGUGAAUAGGAGAUAUUGUGCUAGAACGUCAACAUAAA	46	700	uAuuACAGuuAuuuAuuuuuuGuAAuAuGAuuuuGCAGuuGAuAAu	654	.|.|..|:|:|:||||::|:|:|||:|:|||:|||||||||....|	canonical
1166	mO_328	V	coding	13817	13514	0.0	31	ATATA	79	ND8_v1	791	743	UUUUAAUUAGAUAGUCAAGUAUCAUUGGUAUAAAACGCAAAUAAUAUA	48	205	AuuGuuAGuuuAuuGGuuCGuGGuAACCAuuuuuuGCGUUUUuAUUGG	157	|..:|||:|:|||::||||:|:||||||||.||||||||||.|..|:.	canonical
1167	mO_328	V	coding	13817	13514	0.0	31	ATATA	79	ND8_v2	791	743	UUUUAAUUAGAUAGUCAAGUAUCAUUGGUAUAAAACGCAAAUAAUAUA	48	205	AuuGuuAGuuuAuuGGuuCGuGGuAACCAuuuuuuGCGUUUUuAUUGG	157	|..:|||:|:|||::||||:|:||||||||.||||||||||.|..|:.	canonical
1168	mO_329	II	coding	724	720	0.0	30	ATACA	69		415	376	AGUGUUUAGUGAUAUUGAGGAGCUAACGGAAUAUACAUA	39					non-canonical
1169	mO_329	IV	coding	48	45	8.655756057353869e-51	30	ATATA	62		658	626	AGACUCCUUUGCACUGUUUAACUAUAUAUAUA	32					non-canonical
1170	mO_329	Orphan	coding	43	43	1.5593275655353335e-52	0	AAAAT	41	CYB	546	505	AUGAUAGGUGUCGUAUAGAGUAGUAUUUAGGGAUAAUAAAA	41	61	AUUUUAUAUAAAuAuGuuuCGuuGuAGAuuuuuAuuAuuuu	20	..:|..:...|.:||:|:||:|::||:||:::|||||||||	canonical
1171	mO_329	V	coding	322	304	0.0	31	ATATA	67	ND7	834	798	GUUAGUAUGAUAUCUAAUAGACGUAGCACAUAUAUA	36	191	UGAUuGuAuuAuAGGuuAUUUGCAUCGUGGUACAGA	155	::||::||:|||||:||||:|||||||||.....:.	canonical
1172	mO_330	I	coding	5315	4988	0.0	31	ATATA	82		307	256	UUAAUUUAAGAGUAAGAGAUAGAUUAUGUCUAAAUACAACACAAAUAUAUA	51					non-canonical
1173	mO_330	II	coding	408	385	0.0	31	ATATA	81	COX3	462	412	UUAAUAUAGAUAGAUGUAAUUGUGAGACAGUUAAGUCAAACUAAAAUAUA	50	855	uAuuGuGuuuGuuuAuAuuGACAuuuuGuuGAUUUAGuuuGAuuuuuuuu	805	.|||:|:|:|:|:||:|||:|||:|:|||::|||:|||||||||||.|.|	canonical
1174	mO_330	IV	coding	6175	6078	0.0	32	ATATA	79	CR4	698	651	UUAAUUUAGUACUAGAGAAUAAUCGGGAGACUAACAUAUCAAAUAUA	47	247	uuuuGGGuuGuGAuuuuuuAuuGGuGuuuuGAuuGuAuAGuuuAuuu	200	..||:::|::||||:|:|||||:|:.:|:||||||||||||||||.|	canonical
1175	mO_331	II	coding	2589	2418	0.0	31	ATAAT	82	ND9	444	393	UUAAUAGUAUAUAGGAAUAAGAGAUUGAGUACUAGAAACAAAAAUAUAAUA	51	222	uuuuAUUGuAuGuuuuuAuuuuuuAAuuuGuGAuuuuuGuuuuuAuAuuGU	171	..||||::|||:|::|||||:|:|||:|::||||:||||||||||||||:|	canonical
1176	mO_331	IV	coding	119	106	6.583193875511949e-112	30	ATATT	75		676	631	AUAGGUAAUUUUAGUGACAUAUAUUCGAAAGCAAAUCUAAUUAUA	45					non-canonical
1177	mO_331	V	coding	841	800	0.0	31	ATATA	78		829	782	AUUUAUAGUGUAAUAUAAAGUUUAGAUAUAGAUACAGAAAAUAUAUA	47					non-canonical
1178	mO_332	I	coding	11	6	2.0733721483892537e-05	30	ATATA	78	ND9	314	266	UCUUAGAGUAUAUAGGUAGAUACGAAGCAAAGCACAACAAAUUAUAUA	48	342	uuGuuuuuGuGuGuuCGuuuGuGuuuuGuuuuGuGUUGuuuGUuuuuA	294	..:.|:|::|:|:|:|:|:|:||:||:||||:|||||||||:.|.|..	canonical
1179	mO_332	II	coding	831	803	0.0	31	ATAAA	77		473	427	UUAAGUAAGUGUCAAGAUAGUCUGAUAAGAACUACUAAAACAAAUA	46					non-canonical
1180	mO_332	IV	coding	10	10	8.950471145486669e-13	30	AAATA	81	A6_v1	670	619	UAUUAAUAGUAGAAUAUAGUAAAGAGAUAGCAUAUAACGUAAAUAUAUAAA	51	331	GUAUuuGuuGuuuuGuAuuGuuuuuuuAuuGuAuAuuGCAuuuuuAuuuuu	280	:||.||:|::|:||:|||::|||:|:|||:|||||||||||||.|||.|||	canonical
1181	mO_332	IV	coding	10	10	8.950471145486669e-13	30	AAATA	81	A6_v2	670	619	UAUUAAUAGUAGAAUAUAGUAAAGAGAUAGCAUAUAACGUAAAUAUAUAAA	51	331	GUAUuuGuuGuuuuGuAuuGuuuuuuuAuuGuAuAuuGCAuuuuuAuuuuu	280	:||.||:|::|:||:|||::|||:|:|||:|||||||||||||.|||.|||	canonical
1182	mO_332	V	coding	4	4	1.5161366937599998e-05	31	AGTGA				775							non-canonical
1183	mO_333	I	coding	4918	4733	0.0	30	ATATT	78	A6_v1	276	228	UAUCAUGGUAUCUAUAGAAGAAAUAGGCAGAGAACGACACAAAUUAUA	48	429	AuAGuuuuAuGGAuGuuuuuuuuAUUCGuuuuuuGuuGuGuuuuuuAG	381	|||||.::||:|||:|:||:|||||:|||:|:|||:|||||||..||.	canonical
1184	mO_333	I	coding	4918	4733	0.0	30	ATATT	78	A6_v2	276	228	UAUCAUGGUAUCUAUAGAAGAAAUAGGCAGAGAACGACACAAAUUAUA	48	429	AuAGuuuuAuGGAuGuuuuuuuuAUUCGuuuuuuGuuGuGuuuuuuAG	381	|||||.::||:|||:|:||:|||||:|||:|:|||:|||||||..||.	canonical
1185	mO_333	II	coding	211	205	7.982940961850364e-237	32	ATATA	76		434	390	UGGUGAUAGGAGUGACAUAGAUAACACUAAAACAUACGUAUAUA	44					non-canonical
1186	mO_333	IV	coding	286	191	7.599220198708165e-156	32	AAAAC	94	ND8_v1	649	587	UUUAUAAUCUUAAUGUCAAAUAUUAAUAGUAAAUAGGUAGAUAAAUAGCUGUGGGUUCAAAA	62	449	GCAUUCAuuGuuuGuuAuGuGuuuuuGuuGuuuAGCCAUGuAuuuAuuGGCGCCCAAGuuuu	387	:.||.....:.||::..|.|:|..||:|::||||.||||.|||||||:|:|:||||||||||	canonical
1187	mO_333	IV	coding	286	191	7.599220198708165e-156	32	AAAAC	94	ND8_v2	649	587	UUUAUAAUCUUAAUGUCAAAUAUUAAUAGUAAAUAGGUAGAUAAAUAGCUGUGGGUUCAAAA	62	448	GCAUUCAuuGuuuGuuAuGuGuuuuuGuuGuuuAGCCAUGuAuuuAuuGGCGCCCAAGuuuu	386	:.||.....:.||::..|.|:|..||:|::||||.||||.|||||||:|:|:||||||||||	canonical
1188	mO_333	V	coding	767	737	0.0	31	ATATA	81	A6_v1	804	754	UUAAAUCUGCAGUAAAAAUAGUAUAUUAAAAUGUCAACUAUUACUAUAUA	50	707	uACAGuuAuuuAuuuuuuGuAAuAuGAuuuuGCAGuuGAuAAuGGAuuuu	657	.|.....|:.|..|||||:|.||||:|||||:||||||||||||:..|.|	canonical
1189	mO_333	V	coding	767	737	0.0	31	ATATA	81	A6_v2	804	754	UUAAAUCUGCAGUAAAAAUAGUAUAUUAAAAUGUCAACUAUUACUAUAUA	50	707	uACAGuuAuuuAuuuuuuGuAAuAuGAuuuuGCAGuuGAuAAuGGAuuuu	657	.|.....|:.|..|||||:|.||||:|||||:||||||||||||:..|.|	canonical
1190	mO_334	II	coding	16680	16506	0.0	30	ATATA	78	RPS12	430	382	UAUAUAGUAGUGAAUGAUGUCUUUUACCGUCAAAACAACUAGAAUAUA	48	269	uuAuGUCAuuAuuuAuuAuAGAGGGUGGuGGuuuuGuuGAuuuACCCG	221	.|||:||||:|:|||:||:|||:::|||::|||||||||||:|.....	canonical
1191	mO_334	IV	coding	4118	3951	0.0	31	ATATA	68	RPS12	650	613	AAGAUGACGAAAUAGUCAAAUCAAU-CAGUAAUAUAUA	38	237	uuuuGuuGuuuuAuuGGuuuAGuuAuGUCAuuAuuuAu	199	||:|::||:|||||::|||||||||-||||||||.|||	canonical
1192	mO_334	V	coding	29138	28029	0.0	30	ATATA	75	ND9	819	774	UUUAGUAUCAGAGAGUCUAAGAUAAAGUAAAAUAACCUAAAUAUA	45	188	uuuuuAuuGuuuuGuuGGuuuuuuuuuGuuuuAUUGuAuGuuuuu	143	...|:||.||:|:.:.|:||:|.|||::||||||||.||.|.|.|	canonical
1193	mO_335	I	coding	30	17	1.7942352967743103e-13	30	ATTAT	51		228	207	CAAUGAUAGAGGGAGAUAUUA	21					non-canonical
1194	mO_335	II	coding	55	36	3.491648715686681e-30	30	AAAAT	73		430	387	UUUAAAUGUGUGAUAGAGGAGGUAUUUAUUAUAUAUACUAAAA	43					non-canonical
1195	mO_335	IV	coding	387	367	0.0	31	ATATA	80	ND7	699	650	UAUAUAGUGUUAUAGUAGUGAUUUUGGUAAUGAUACAAUAAAAUAUAUA	49	967	uuAuAuuGuGAuAuuACCAuuGAGACCAuuAuuAuGuuAuuuuAuAGUu	918	.|||||::::||||:|.||:|:|:|||||||:||||||||||||||..|	canonical
1196	mO_335	V	coding	933	811	0.0	32	AAAAT	78	ND7	854	808	UUGAUAGUGAAGAUGAAAUAUCUAUGAUGUAAAUUAGCAAAUAAAA	46	823	GAuuAuuGuuuuuGuuuuAuAGGuGAuGCAuuuGAUCGuuuAuuuu	777	:|:|||:::||:|::|||||||:|:.|:|||||:||||||||||||	canonical
1197	mO_336	I	coding	146	138	1.3682432763988483e-154	31	ATATA	73	COX3	277	235	UGUAGAAUGAGUAGGUAGUCACUAAAUAAACAAUUAUAUAUA	42	541	ACAuuuuAUUUGUuuGuuAGuGGuuuAuuuGuuAAuuuuuuu	499	||||:|||:|::|:::|:||||:|||||||||||||.|.|.|	canonical
1198	mO_336	II	coding	468	431	0.0	31	ATATA	80		464	415	UUAAUAAGUGAAAUAUGUGAUAUGUUUAGGCUCUACGGGUCAAUAUAUA	49					non-canonical
1199	mO_336	IV	coding	145	137	2.072549746916016e-153	30	ATATA	79		706	657	UUUAUUAAGUGUACUAUGAGAGCUUUGGUGUAUAUAACAAACAAAUAUA	49					non-canonical
1200	mO_337	I	coding	66	58	4.529278958170093e-61	31	ATAAA	75		287	243	AUAUGUAUGUAGAUAUGUCAAAUACCCCUGACAGGGGAUAAAUA	44					non-canonical
1201	mO_337	III	coding	9544	9166	0.0	31	ATATA	81	ND7	524	474	UAUAUAUUGUAAGUGUGACGGAAGUUUGGGUAUCUAGCAAUAAAUAUAUA	50	1205	uuAGGuAAuAuuGAuGuuGuuuuuGGAuCCGuAGAUCGuuAGuuuuAuAu	1155	.||.:|||:|||.|:::||::||:::|:||:||||||||||.||.|||||	canonical
1202	mO_337	IV	coding	304	273	3.839693505092935e-288	30	AAATT	81	ND9	700	649	UUAAAUGAAGUAAGUGACAUUAAAGAGCAAGAAAAUAACAAAACAAUUAAA	51	164	uGuuuGuuuuGuuGAuuGuAGuuuuuuGuuuuuuuAuuGuuuuGuuGGuuu	113	.:|||::||::||.|:||||:|||:|:|||:|||||||||||||||::|||	canonical
1203	mO_338	I	coding	177	119	2.69791705259752e-98	31	ATATC	81	CR3	311	261	UAAAUAUUGAGUAGAGAUAUAGACAGUAGAUCAAAAACAAAUAACCUAUA	50	159	GuuuGuGAUUUGuuuuuAuGuuuGuuAUUUAGuuuuuGuuuuuuAuuGGA	109	:|||:|:|:|::|:|:|||:|:|||:||:||||||||||||.||....:.	canonical
1204	mO_338	II	coding	816	760	0.0	31	ATATA	80	COX3	470	421	UUAAUAGUCAUAGAGAAUCUGAGUAAAUUGAACAAC-AUUUAUGUAUAUA	50	507	uuuuAuuGGUAuuuuuuAGAuuuAuuuAAuuuGuuGAuAAAuACAuuuuA	457	..||||::||||:|:|||||:|:||||||:||||||-|||||||||.|..	canonical
1205	mO_338	IV	coding	910	889	0.0	31	ATATT	78	CR3	688	641	UUAUAUUGAAGAGUGAGUGAUACUUAGAUAAUAACACAAAUAUUAUA	47	205	AuuuuuGuuuuuuAuuuAAuAuGGGuuuAUuGuuGuGuuuAuuuuuu	158	|.|.|.::||:|:|:|:|.||||::|:||||:||||||||||..|.|	canonical
1206	mO_338	V	coding	1515	1436	0.0	30	AAATA	78	COX3	852	804	UUAAAUUGAAAGAGAUGGCGUUAGAUAAAUAGAACUACAAAAUAUAAA	48	888	AGuuuGAuuuuuuuuAuuGCGAuuuGuuuAuuuuGAuGuuuuAuGuGu	840	|:|||:|:|||:|:||::||:||:|:|||||:||||||||||||:|.|	canonical
1207	mO_339	I	coding	1256	1216	0.0	30	ATATA	75	ND8_v1	263	218	UUAAUAAUGAGCAGGUGGGUAGUUUAAUAGGUAACAAUCAAUAUA	45	171	uGuuACuAUUUGuuuACCCAuuGAGuuAACCAuuGuuAGuuuAuu	126	.:|||.||:|:||::||||||::|:|||.||||||||||||...|	canonical
1208	mO_339	I	coding	1256	1216	0.0	30	ATATA	75	ND8_v2	263	218	UUAAUAAUGAGCAGGUGGGUAGUUUAAUAGGUAACAAUCAAUAUA	45	171	uGuuACuAUUUGuuuACCCAuuGAGuuAACCAuuGuuAGuuuAuu	126	.:|||.||:|:||::||||||::|:|||.||||||||||||...|	canonical
1209	mO_339	II	coding	527	429	0.0	31	ATATA	81	A6_v1	472	422	UAUAUAAGAGUGAAAGAGAGAAAUAUCACAGAGAGCAAUAACUAAAUAUA	50	582	uuuuAuuuuuGuuuuuuuuuuuuAuGGuGuuuuuuGuuAuuGAuuuAuuu	532	.|.||||:|:::|||:|:|:|||||:||||:|:|:|||||||||||||.|	canonical
1210	mO_339	II	coding	527	429	0.0	31	ATATA	81	A6_v2	472	422	UAUAUAAGAGUGAAAGAGAGAAAUAUCACAGAGAGCAAUAACUAAAUAUA	50	582	uuuuAuuuuuGuuuuuuuuuuuuAuGGuGuuuuuuGuuAuuGAuuuAuuu	532	.|.||||:|:::|||:|:|:|||||:||||:|:|:|||||||||||||.|	canonical
1211	mO_339	IV	coding	126	118	5.091932192131654e-131	30	ATATT	79	A6_v1	668	619	UUAAUUAGAUAUAGAUAAAGAUAGUGGCAUCAAAUACAACAAUAUUAUA	49	239	uGuuGGuuuGuGUUUGuuuuuAuuGuuGuGGuuuAuGuuGuuuAAuuuA	190	.:||::|:|:|:|:|:|||:|||::::||:||||||||||||..|.|..	canonical
1212	mO_339	IV	coding	126	118	5.091932192131654e-131	30	ATATT	79	A6_v2	668	619	UUAAUUAGAUAUAGAUAAAGAUAGUGGCAUCAAAUACAACAAUAUUAUA	49	239	uGuuGGuuuGuGUUUGuuuuuAuuGuuGuGGuuuAuGuuGuuuAAuuuA	190	.:||::|:|:|:|:|:|||:|||::::||:||||||||||||..|.|..	canonical
1213	mO_339	V	coding	1224	1193	0.0	30	ATATA	81	COX3	829	778	UAUUAAGUGUAAGAGAAGGGUGAUAUUAAGACAUAGUACUAACUCAAUAUA	51	603	UUGGuuuAGGuuuuuuuGuuGUUGuuGuuuuGuAuuAuGAuuGAGuuuGuu	552	.|::||:|.:||:|:||.::::|:|.:||:|||||:|||||||||||...|	canonical
1214	mO_340	I	coding	812	743	0.0	31	ATATA	78	COX3	284	237	UUUAUAGUGAAUUAUCAGAGAAUAGACUACUAACACCAAAAUAUAUA	47	196	GuuuAuuGUUUGGuAGuuuuuuAuuuGuuGAuuGuGGuuuuAuuuuu	149	:..|||:::||::||||:|:||||:||.|||||||||||||||.|.|	canonical
1215	mO_340	II	coding	3189	3054	0.0	30	ATAAA	80	ND9	476	426	AUAAUAGUAGAAUAUAUGAUCGUCUUCUCUAGUAUACAUGCAAAUAAAUA	50	573	uAuuGuuAuuuuGuGuGuuGGuGGAGGAGAUAGuAuGuACGuuuACGAuG	523	||||:|:||:||:|:|::|:|::||:|||||.:||||||||||||.....	canonical
1216	mO_340	IV	coding	1173	1131	0.0	31	ATAAT	77	COX3	763	717	UUUAAAUGUGACGGUAGAUGAUGUAAUUCGACACCACAAGAUAAUA	46	683	GAGUUUGCAuuGuuAuuuAuuACAuuAAGuuGuGGUGuuuuuGGuu	637	:|:|||:||:||::||:||:|||||||||:|||||||||:|....|	canonical
1217	mO_341	I	coding	1288	1191	0.0	30	ATATA	80	A6_v1	297	247	UUAAAAGUAAAUGAUAAAAUGCACAGAAGUAUGAACAACCUAAAUAUAUA	50	649	uGuuuuuGuuuAuuAuuuuAUGuGuuuuuAuAUUuGuuGGAuuuAUUuGC	599	.:||||::||||:|||||||:||||:||:|||:|||||||||||||.|:.	canonical
1218	mO_341	I	coding	1288	1191	0.0	30	ATATA	80	A6_v2	297	247	UUAAAAGUAAAUGAUAAAAUGCACAGAAGUAUGAACAACCUAAAUAUAUA	50	649	uGuuuuuGuuuAuuAuuuuAUGuGuuuuuAuAUUuGuuGGAuuuAUUuGC	599	.:||||::||||:|||||||:||||:||:|||:|||||||||||||.|:.	canonical
1219	mO_341	II	coding	13492	13380	0.0	30	ATATA	79	COX3	457	408	UAAUUUAGUGAGUGACUUUAAAUAGACAAGUAAUAAACCAUCAAAUAUA	49	172	GuuAuuuuGuuuGuuGGGAuuuAuuuGuuuAuuGUUUGGuAGuuuuuuA	123	:|||..|:::|:::||::||||||:||||:|||:|||||||||||.|..	canonical
1220	mO_341	IV	coding	838	536	0.0	30	ATACA	80		716	666	UUAAAUAGUGUGUAAAGAUAGUAACUUGAGUGCUUACAAAACUAAACAUA	50					non-canonical
1221	mO_342	II	coding	212	162	3.3351271028912515e-148	31	ACAAA	82	ND7	452	401	UUAACAGUGAGUAUGAUGGUGCGAAUAGACAGUAUCUAACAAUACUAAACA	51	610	uGuuGuuGuuGAUAAuAuCAuGuuuGuuuGuuAuGGAuuGuuAuGAuuuGu	559	.:||||:::|.|||.||:||:|:||:|:|||:||:||||||||||||||||	canonical
1222	mO_342	IV	coding	3161	2254	0.0	30	ATATA	80	COX3	691	641	UUAAAUUAGAUUUAGAAAGACGGCAAUAACAGAGCAUAAUACUAAAUAUA	50	599	UUUUUGGuuuAGGuuuuuuuGuuGUUGuuGuuuuGuAuuAuGAuuGAGuu	549	..|||::|:||::|:|||:||::|||:||||:|:|||||||||||.|..|	canonical
1223	mO_343	I	coding	706	608	0.0	31	ATATA	81		307	257	UUAACAUAGAUAUUUUGAUCAAUGCUCUAUAGACGUAACAAUAAUAUAUA	50					non-canonical
1224	mO_343	II	coding	2619	2340	0.0	30	ATATT	77	CR4	486	439	UUUAAUAGAUACAUCCAUACGAGAUAGACGGAACAAUAUCAAUUAUA	47	187	uGUUUGUuuGuGuGGGuAuGuuuuAuuuGuuuuGuuAuAGuuGuuuG	140	.:.||:|:|:|||:||||||:|:|||:||::|||||||||||:.|..	canonical
1225	mO_343	IV	coding	544	524	0.0	31	ATAAA	82	A6_v1	714	663	UAUAUAGUAAAAGAAUAGCAUAUAAUGUAAAGAUAAAGACAAAACAAAAUA	51	343	uuGuAuuGuuuuuuuAuuGuAuAuuGCAuuuuuAuuuuuGuuuuGuuuuuu	292	.|:|||::||||:||||:|||||||:|||||:|||||:|||||||||||.|	canonical
1226	mO_343	IV	coding	544	524	0.0	31	ATAAA	82	A6_v2	714	663	UAUAUAGUAAAAGAAUAGCAUAUAAUGUAAAGAUAAAGACAAAACAAAAUA	51	343	uuGuAuuGuuuuuuuAuuGuAuAuuGCAuuuuuAuuuuuGuuuuGuuuuuu	292	.|:|||::||||:||||:|||||||:|||||:|||||:|||||||||||.|	canonical
1227	mO_344	I	coding	268	260	1.985585640315219e-299	30	ATATT	79	ND8_v1	265	216	UUAUAAUGAUAGUUAAAUGAGUGACUUAAUUAGUAACAAUCAAAUUAUA	49	173	uGuGuuACuAUUUGuuuACCCAuuGAGuuAACCAuuGuuAGuuuAuuGG	124	.:|:|||||||:.:|||||.||:|||:||||.|||||||||||||.|:.	canonical
1228	mO_344	I	coding	268	260	1.985585640315219e-299	30	ATATT	79	ND8_v2	265	216	UUAUAAUGAUAGUUAAAUGAGUGACUUAAUUAGUAACAAUCAAAUUAUA	49	173	uGuGuuACuAUUUGuuuACCCAuuGAGuuAACCAuuGuuAGuuuAuuGG	124	.:|:|||||||:.:|||||.||:|||:||||.|||||||||||||.|:.	canonical
1229	mO_344	II	coding	2244	1866	0.0	31	ACAAT	82	A6_v1	466	415	UAAUUAAAGAUAGAAAGGAGAGAUACUAUAAGAGACAAUAACUAAAUAACA	51	583	uuuuAuuuuuGuuuuuuuuuuuuAuGGuGuuuuuuGuuAuuGAuuuAuuuu	532	.||.||||:|:|:|||::|:|:||||:|:||:|:|||||||||||||||.|	canonical
1230	mO_344	II	coding	2244	1866	0.0	31	ACAAT	82	A6_v2	466	415	UAAUUAAAGAUAGAAAGGAGAGAUACUAUAAGAGACAAUAACUAAAUAACA	51	583	uuuuAuuuuuGuuuuuuuuuuuuAuGGuGuuuuuuGuuAuuGAuuuAuuuu	532	.||.||||:|:|:|||::|:|:||||:|:||:|:|||||||||||||||.|	canonical
1231	mO_344	IV	coding	278	44	1.4911652455553294e-08	32	TATAG	81	A6_v1	666	617	UCUAGUAAUUAAAUAUAAUAAAAUAAUAAUACUAAAUACAACAAGAUAU	49	237	uuuGuuGGuuuGuGUUUGuuuuuAuuGuuGuGGuuuAuGuuGuuuAAuu	188	....:.....|.|:|.|..|||||||:||:||:|||||||||||:.||.	canonical
1232	mO_344	IV	coding	278	44	1.4911652455553294e-08	32	TATAG	81	A6_v2	666	617	UCUAGUAAUUAAAUAUAAUAAAAUAAUAAUACUAAAUACAACAAGAUAU	49	237	uuuGuuGGuuuGuGUUUGuuuuuAuuGuuGuGGuuuAuGuuGuuuAAuu	188	....:.....|.|:|.|..|||||||:||:||:|||||||||||:.||.	canonical
1233	mO_344	V	coding	1691	1503	0.0	31	ATATA	82	COX3	821	770	UUAAUUUAGAAGAGUAACAGCAGUAGAAUAUGAUACUAACUCAAAUAUAUA	51	606	GuuuAGGuuuuuuuGuuGUUGuuGuuuuGuAuuAuGAuuGAGuuuGuuGuu	555	:.|||::|:||:|::||||:||::|:||:||:|||||||||||||:|...|	canonical
1234	mO_345	I	coding	230	201	5.804596311224468e-207	32	ATATA	71	COX3	298	259	UAUAGUACAGUAGUUAAACAGAAUACGCAAACAUAUAUA	39	773	uuuuGuuGuuGuuuAuuuGuuuuAuGCGuuuGuuuAAuu	734	.|.|..|||::|:.||||||:||||||||||||.||..|	canonical
1235	mO_345	II	coding	1379	1347	0.0	30	ATATA	79	A6_v1	469	420	UUAAUAGUAUAAUAGUGACUUUGAACUAGCGUAACCUCAAUAUCAUAUA	49	798	AGuuAuuAuAuuGuuGuuGAAAuuuGGUuGuAUUGGAGUUAUAGAAUAA	749	|:||||:|||||:|:::|||||:|||:|:|:|||||||||||||.|||.	canonical
1236	mO_345	IV	coding	11333	10925	0.0	32	ATATA	81	A6_v1	710	661	AUGAGUGAAAGAUAUGAUGUUAGAAUGUCAAUUAUUACCUAAAUAUAUA	49	712	uAuuuAuuuuuuGuAAuAuGAuuuuGCAGuuGAuAAuGGAuuuuuuGuu	663	||:|:|:|||:|:||.||::||:||:|||||:|||||||||||.|...|	canonical
1237	mO_345	IV	coding	11333	10925	0.0	32	ATATA	81	A6_v2	710	661	AUGAGUGAAAGAUAUGAUGUUAGAAUGUCAAUUAUUACCUAAAUAUAUA	49	712	uAuuuAuuuuuuGuAAuAuGAuuuuGCAGuuGAuAAuGGAuuuuuuGuu	663	||:|:|:|||:|:||.||::||:||:|||||:|||||||||||.|...|	canonical
1238	mO_346	I	coding	17768	17433	0.0	30	ATATA	77	A6_v1	304	257	UUAUUAGAGUAUAGUAACAUGAUGGAUGAGCUUAAACAUAAAAUAUA	47	291	uuuGAUUUUGuAuuAUUGuAuuACUuAUUUGAAuuuGUAUuuGuuGu	244	..|:||:|::|||:||||||:|||:||:|:||||||||||||..|:|	canonical
1239	mO_346	I	coding	17768	17433	0.0	30	ATATA	77	A6_v2	304	257	UUAUUAGAGUAUAGUAACAUGAUGGAUGAGCUUAAACAUAAAAUAUA	47	291	uuuGAUUUUGuAuuAUUGuAuuACUuAUUUGAAuuuGUAUuuGuuGu	244	..|:||:|::|||:||||||:|||:||:|:||||||||||||..|:|	canonical
1240	mO_346	II	coding	3182	3017	0.0	32	AAATT	79		458	411	AUAUUAGUGUUAGUUUGAGUGAAUUUGAUUUAAUAACAAAAUUUAAA	47					non-canonical
1241	mO_346	IV	coding	1477	1395	0.0	30	ATATT	80	ND7	729	679	UUAAUUGAGUAUUGAGAUUAUUAGAUAGCGCAUAUAGUACAUAAAUUAUA	50	405	AAuuuACCCGuAGuuuuAAuGGuuuAuuGuGuAuAuCAuGuAuGGuuuuG	355	||||.||.|:||::|:||||::|:|||:|:|||||||||||||....|..	canonical
1242	mO_346	V	coding	145503	143799	0.0	32	ATATT	79	ND7	882	835	UUUAAUAGUUAGAAGAGCAGAGGCCAAGAUAGACAAACAAACUUAUA	47	918	uuuuuGuuGGuuuuuuuGuuuuuGGuuuuGuuuGuuuGuuuGAuuAu	871	...||:|:::|:||:|:||:|::||||:|:|:|||||||||||.|||	canonical
1243	mO_347	I	coding	27919	26882	0.0	32	ATATA	80		297	249	UAUAGUAUAGAGAGUAAUAGAGUGACUAGGUUAAUGCAUAAUAAUAUA	48					non-canonical
1244	mO_347	II	coding	32347	30472	0.0	31	ATAAT	78		450	403	UUAAUUUAGUAUAAGAGCUUGUAGAUAGCAGAAUAUGACAAAUAAUA	47					non-canonical
1245	mO_347	IV	coding	3131	2917	0.0	30	ATATT	80	ND8_v1	736	686	UUUAUAGUAAUUAAAUGACUGAGUGCUAUUGGUGAAAAACGCAAAUUAUA	50	203	AACCAuuGuuAGuuuAuuGGuuCGuGGuAACCAuuuuuuGCGUUUUuAUU	153	||..||::|||:||||:||::||::|:||||||:|||||||||||....|	canonical
1246	mO_347	IV	coding	3131	2917	0.0	30	ATATT	80	ND8_v2	736	686	UUUAUAGUAAUUAAAUGACUGAGUGCUAUUGGUGAAAAACGCAAAUUAUA	50	203	AACCAuuGuuAGuuuAuuGGuuCGuGGuAACCAuuuuuuGCGUUUUuAUU	153	||..||::|||:||||:||::||::|:||||||:|||||||||||....|	canonical
1247	mO_348	I	coding	1636	1589	0.0	32	ATATA	82	CR4	250	200	UUUAAUUUGAAAGUGUAUGGUAAAUUGACAGACUAAAACAACAAUAUAUA	50	150	uuAuGGuAuAuuuuAuuGuuGuuuuGuuuuuuGuuuuuGuuGUUUGUuuG	100	..||.:.|:.||:...|::::|||.::|.|:||.||||||||||...|..	canonical
1248	mO_348	II	coding	1421	1305	0.0	31	ATACA	82	A6_v1	407	356	UUUAAUUGUAAUGUUAGAAUGUGACGGAAGUGACAGACAAAUCAAAACAUA	51	739	GCAGuuGAuAAuGGAuuuuuuGuuGuuuuuGuuGuuuGuuuAGuuuuGuAu	688	:.|.|.:......:||:||.:::||::||:::|||:|||||||||||||||	canonical
1249	mO_348	II	coding	1421	1305	0.0	31	ATACA	82	A6_v2	407	356	UUUAAUUGUAAUGUUAGAAUGUGACGGAAGUGACAGACAAAUCAAAACAUA	51	739	GCAGuuGAuAAuGGAuuuuuuGuuGuuuuuGuuGuuuGuuuAGuuuuGuAu	688	:.|.|.:......:||:||.:::||::||:::|||:|||||||||||||||	canonical
1250	mO_348	IV	coding	4283	4179	0.0	31	ATATA	83	A6_v1	770	718	UUAUAAUUGAAUGAAGUGAAUAGAGACACAGGAUAAAAACAAAUAAUAUAUA	52	619	GuuAuuGAuuuAuuuuAuuuAuuuuuGuGuuuuGuuuuuGuuuAuuAuuuuA	567	:.||||:|:|||:||:|:||||:|:|||||::|:||||||||||||||.|..	canonical
1251	mO_348	IV	coding	4283	4179	0.0	31	ATATA	83	A6_v2	770	718	UUAUAAUUGAAUGAAGUGAAUAGAGACACAGGAUAAAAACAAAUAAUAUAUA	52	619	GuuAuuGAuuuAuuuuAuuuAuuuuuGuGuuuuGuuuuuGuuuAuuAuuuuA	567	:.||||:|:|||:||:|:||||:|:|||||::|:||||||||||||||.|..	canonical
1252	mO_349	I	coding	1381	1300	0.0	31	ATATA	80	ND8_v1	313	264	UAUAUAUAGAAAGAGACUGAGAAACAAAAGAAAAAGACAAACAAAUAUA	49	109	uuGuAuGuuuuuuuuuGAuuuuuuGUUUUUuuuuuuuGuuuGuuuuuAu	60	.|:|||:|:|||:|:|||:|:||||||||:|||||:|||||||||.|||	canonical
1253	mO_349	I	coding	1381	1300	0.0	31	ATATA	80	ND8_v2	313	264	UAUAUAUAGAAAGAGACUGAGAAACAAAAGAAAAAGACAAACAAAUAUA	49	109	uuGuAuGuuuuuuuuuGAuuuuuuGUUUUUuuuuuuuGuuuGuuuuuAu	60	.|:|||:|:|||:|:|||:|:||||||||:|||||:|||||||||.|||	canonical
1254	mO_349	II	coding	1648	1000	0.0	30	ATATA	79		469	420	UAUGAAUGUAGCUUAUGAGGUUUUCGAGUAUAACAAACAAUAAUAUAUA	49					non-canonical
1255	mO_349	IV	coding	16610	13874	0.0	31	ATATA	80	ND7	762	713	UUAAUAUGUAUAGUAUAUGUCAGAGUCUAAAUCUAACAAACAGAAUAUA	49	428	uAuuGuGuAuAuCAuGuAuGGuuuuGGAuuuAGGuuGuuuGuCUCCGuu	379	.|||:|::|||||||:||::||:|::|||||||:||||||||||....|	canonical
1256	mO_350	I	coding	9047	8138	0.0	32	ATATA	80	ND8_v1	275	227	UUUAACUGUUAGUAGUAGAGUGUUUAGCUAGAUGUAACUCAAUAUAUA	48	335	GuuuuGGuGGuCAUCGuuuuGCGGAuuGAuuuACAuuGAGuuAUCGUC	287	:..|||::::|||||:|:|::|::||:|||:|||||||||||||....	canonical
1257	mO_350	I	coding	9047	8138	0.0	32	ATATA	80	ND8_v2	275	227	UUUAACUGUUAGUAGUAGAGUGUUUAGCUAGAUGUAACUCAAUAUAUA	48	335	GuuuuGGuGGuCAUCGuuuuGCGGAuuGAuuuACAuuGAGuuAUCGUC	287	:..|||::::|||||:|:|::|::||:|||:|||||||||||||....	canonical
1258	mO_350	II	coding	65332	63636	0.0	30	ATATA	80	CR4	426	376	UAUGUUGAUAGAUAAGAGAAAGCAGUAAGAUUCAACACUAAAUAUAUAUA	50	224	uuAuAGuuGuuuGuuuuuuuuuGuuGuuuuGGGuuGuGAuuuuuuAuuGG	174	.||:|::|:|:|:||:|:|||:||::||:|::||||||||||.|...|:.	canonical
1259	mO_350	IV	coding	1829	1712	0.0	30	ATATA	79	ND7	711	662	UAUUAGUAGAUAGAGAUACAGAUAGACUAUGUGCAUACUCAAAUAUAUA	49	857	uuGAUCGuuuAuuuuuACGuuuGuuuGAUAuGCGuAuGAGuuuGuuGAu	808	.|:|||:|:|||:|:||.||:|:|:|||||::|||||||||||:|..||	canonical
1260	mO_351	I	coding	91	89	2.1267556007483946e-104	30	ATATA	79	A6_v1	245	196	UUAUUAUAUUGAAUGAUGAGAGGGUGAAAGAUAACGACUACAAAAUAUA	49	523	uGUUUUGuAAuuuAuuAuCAuCCCAUUUUUuAuuGuuGAuGuuuuuuGA	474	.:|..|:|||:|||:||:..|||||:|||:|||||:|||||||||.|:.	canonical
1261	mO_351	I	coding	91	89	2.1267556007483946e-104	30	ATATA	79	A6_v2	245	196	UUAUUAUAUUGAAUGAUGAGAGGGUGAAAGAUAACGACUACAAAAUAUA	49	523	uGUUUUGuAAuuuAuuAuCAuCCCAUUUUUuAuuGuuGAuGuuuuuuGA	474	.:|..|:|||:|||:||:..|||||:|||:|||||:|||||||||.|:.	canonical
1262	mO_351	II	coding	1024	944	0.0	31	ATAAA	79	ND8_v1	397	349	UUUAAAUGAGUAAGAAUAUGCAUGAGACGAGUAACACAAUGAUAAAUA	48	139	uuuuuuGuuuGuuuuuAuAuGuGUuuuGuuuGuuGuGuuACuAUUUGu	91	...|||::|::||:|||||:||::|:||:|::||||||||||||||:|	canonical
1263	mO_351	II	coding	1024	944	0.0	31	ATAAA	79	ND8_v2	397	349	UUUAAAUGAGUAAGAAUAUGCAUGAGACGAGUAACACAAUGAUAAAUA	48	139	uuuuuuGuuuGuuuuuAuAuGuGUuuuGuuuGuuGuGuuACuAUUUGu	91	...|||::|::||:|||||:||::|:||:|::||||||||||||||:|	canonical
1264	mO_351	IV	coding	3239	3202	0.0	31	ATATA	80	ND8_v1	775	726	UUUUAAUUGUAGGUAUAAUCCAUUUUAGAGUCACUAGUAGCAACAUAUA	49	311	GCAuuGGAuGUUCGuGuuGGGuGGAGuuuuGGuGGuCAUCGuuuuGCGG	262	:.|.|.:|::|:|:|:||:|||::|:|:|::|||:||||||||.|:.:.	canonical
1265	mO_351	IV	coding	3239	3202	0.0	31	ATATA	80	ND8_v2	775	726	UUUUAAUUGUAGGUAUAAUCCAUUUUAGAGUCACUAGUAGCAACAUAUA	49	311	GCAuuGGAuGUUCGuGuuGGGuGGAGuuuuGGuGGuCAUCGuuuuGCGG	262	:.|.|.:|::|:|:|:||:|||::|:|:|::|||:||||||||.|:.:.	canonical
1266	mO_352	I	coding	953	922	0.0	31	ATAGA	80	CR3	269	220	UAUAUAGAUAAGAGAGAGAAAUGGAAUAGUAGACUAUACA-CAAUAGAUA	50	240	uuGuGuuuAuuuuuuuuuuuuAuuuuAuCAuuuGAuAuGuuGuuAuCAUu	190	.|:|:|:||||:|:|:|:||||::|||||||:||||||||-||||||..|	canonical
1267	mO_352	II	coding	5916	5271	0.0	30	ATATA	80	ND8_v1	440	390	UAUAAGUGUCAGUGAGUUCGAAGAUAGUAAACUAACAACAAAAUUAUAUA	50	476	GuAuuuAuuGGCGCCCAAGuuuuuAuuGuuuGGuuGuuGuuuuAuGuuAu	426	:||||:|:.|.|:|.||||:||:|||::||||:|||||||||||...|||	canonical
1268	mO_352	II	coding	5916	5271	0.0	30	ATATA	80	ND8_v2	440	390	UAUAAGUGUCAGUGAGUUCGAAGAUAGUAAACUAACAACAAAAUUAUAUA	50	475	GuAuuuAuuGGCGCCCAAGuuuuuAuuGuuuGGuuGuuGuuuuAuGuuAu	425	:||||:|:.|.|:|.||||:||:|||::||||:|||||||||||...|||	canonical
1269	mO_352	IV	coding	9247	9010	0.0	32	ATATA	81	ND7	688	639	UUAGUAGUAGAAAUAAGAUAUGCACUAUGUAGAUUAGCAAAUAAAUAUA	49	826	GAuuAuuGuuuuuGuuuuAuAGGuGAuGCAuuuGAUCGuuuAuuuuuAC	777	:||:||::|:|||:||:||||.|||||:|||:|:|||||||||||.||.	canonical
1270	mO_353	I	coding	384	381	0.0	30	ATACA	78	ND9	308	260	UUAUAAUUGACUAAAGAGCAACUAAGAAAAAGUAACUUCACAAACAUA	48	507	uuuGuuGAuuGGuuuuuuGuuGGuuuuuuuuuGuuGAAGuGuuAUCCA	459	..|:||:|:||:|||:|:||||:||:|||||::||||||||||.....	canonical
1271	mO_353	II	coding	206	192	3.4772680661453104e-211	32	ATATA	82	ND3	462	412	UAAUAUAGAAAAUAUGGAGAAUGAUGUGAAAAGACUAACAAAAGCAUAUA	50	144	uuuAuGuuuuuuAuGuuuuuuGuuGCAuuuuuuuGAuuGuuuuCGuuGuu	94	.||||:|:||||||:::|:||::|:||:||||:|||||||||||||...|	canonical
1272	mO_353	IV	coding	56	49	1.3598826055886427e-51	31	ATATA	77	A6_v1	607	561	GUAGUGAAUAGAUUGAAUAUGAACGAGUAACCAAACACAAUAUAUA	46	210	uuuuGuuuGUUUGAuuuGuAuuuGuuuGuuGGuuuGuGUUUGuuuu	164	:.|:::||:|:|:|:||:||:|||:|::||||||||||||...|.|	canonical
1273	mO_353	IV	coding	56	49	1.3598826055886427e-51	31	ATATA	77	A6_v2	607	561	GUAGUGAAUAGAUUGAAUAUGAACGAGUAACCAAACACAAUAUAUA	46	210	uuuuGuuuGUUUGAuuuGuAuuuGuuuGuuGGuuuGuGUUUGuuuu	164	:.|:::||:|:|:|:||:||:|||:|::||||||||||||...|.|	canonical
1274	mO_353	V	coding	363	350	0.0	30	ATATA	76		808	762	UAAAUAUGCGUAUAGAUGGGCUGUUCUGUGGUAAUGUAAAUAUAUA	46					non-canonical
1275	mO_354	I	coding	165	131	3.5806599233686064e-124	30	AATCA	70		259	219	AGUUGUUUGGUGACGGGAUCAAUAUACCUACAAGUACUAA	40					non-canonical
1276	mO_354	II	coding	2006	1899	0.0	32	ATATA	83	ND7	465	414	UUAAUAUAGUAGUAUAAUGAUAGCUCUGGUAGUAGUACAAUAAAAUAUAUA	51	967	AuuuAuAuuGuGAuAuuACCAuuGAGACCAuuAuuAuGuuAuuuuAuAGUu	916	|.||||||::|.|||||||.||:||||||||:||:|||||||||||||..|	canonical
1277	mO_354	IV	coding	6066	5828	0.0	30	ATACA	78	ND9	733	685	UAUUAUGGAAUUAGAUGAGUCAGAGAUAAGACAACCAUUACUAACAUA	48	449	CGAAuGUuuuGAUUUGuuuGGUuuuuAuuuuGuuGGuAAuGAuAuuuu	401	..|||:::||:||:|::|::||:|:||||:|||||||||||||..|.|	canonical
1278	mO_355	I	coding	3499	3128	0.0	30	ATATA	79	A6_v1	252	203	UAUAAGUAUUUAGUAAUAGCAGGGUAAGAAGUGACAACUACAAAAUAUA	49	523	uGUUUUGuAAuuuAuuAuCAuCCCAUUUUUuAuuGuuGAuGuuuuuuGA	474	...||::|||.|:||||||.|||||||:||:|:||||||||||||.|:.	canonical
1279	mO_355	I	coding	3499	3128	0.0	30	ATATA	79	A6_v2	252	203	UAUAAGUAUUUAGUAAUAGCAGGGUAAGAAGUGACAACUACAAAAUAUA	49	523	uGUUUUGuAAuuuAuuAuCAuCCCAUUUUUuAuuGuuGAuGuuuuuuGA	474	...||::|||.|:||||||.|||||||:||:|:||||||||||||.|:.	canonical
1280	mO_355	II	coding	8496	7873	0.0	30	ATATA	79	ND8_v1	404	355	UUAUAGUAAGUAGAGAUAUGUACAAGAUAAGCAACACAAUGAUAAUAUA	49	140	uuuuuuGuuuGuuuuuAuAuGuGUuuuGuuuGuuGuGuuACuAUUUGuu	91	..|.|::||::|:|:||||::||||:|:||:||||||||||||||...|	canonical
1281	mO_355	II	coding	8496	7873	0.0	30	ATATA	79	ND8_v2	404	355	UUAUAGUAAGUAGAGAUAUGUACAAGAUAAGCAACACAAUGAUAAUAUA	49	140	uuuuuuGuuuGuuuuuAuAuGuGUuuuGuuuGuuGuGuuACuAUUUGuu	91	..|.|::||::|:|:||||::||||:|:||:||||||||||||||...|	canonical
1282	mO_355	IV	coding	7824	6670	0.0	31	ATATA	79	ND8_v1	766	718	UUUAAUUGUAAGUGUAAUCUAUCUCAGAGUCAUCAGUAGCAAUAUAUA	48	311	CAuuGGAuGUUCGuGuuGGGuGGAGuuuuGGuGGuCAUCGuuuuGCGG	263	.|.|.:|::|||:::||:|:|:||||:|::||:|||||||||.|:.:.	canonical
1283	mO_355	IV	coding	7824	6670	0.0	31	ATATA	79	ND8_v2	766	718	UUUAAUUGUAAGUGUAAUCUAUCUCAGAGUCAUCAGUAGCAAUAUAUA	48	311	CAuuGGAuGUUCGuGuuGGGuGGAGuuuuGGuGGuCAUCGuuuuGCGG	263	.|.|.:|::|||:::||:|:|:||||:|::||:|||||||||.|:.:.	canonical
1284	mO_356	I	coding	6	5	5.381242160784915e-06	31	GTATC	65		261	227	UGUUCAAAGCUCCCUAACAUGGGAGAAGUCUAUG	34					non-canonical
1285	mO_356	II	coding	725	700	0.0	31	ATATA	82	CR4	470	419	UUAAAAUAAAAGAGAGAAAUGAAUGUAAACAGAGAUAAACACCAAUAUAUA	51	466	GuuuuuGuuuuuuuuuuuuGuuuAuGuuuGuuuuuAuuuGuGGuuGuuGuu	415	:.||||:||||:|:|:|||::|||::|||||:|:|||||||||||:|...|	canonical
1286	mO_356	IV	coding	29534	28767	0.0	32	ATATA	80	ND9	659	611	UGUAUAGUAGUAUAUAAGAUGGAACAAGUAAAGACACACAAGCAUAUA	48	316	uuAuGuuGuuGUAuAuuuuAuuuuGuuuGuuuuuGuGuGuuCGuuuGu	268	.:||:|::|::||||||:||::|||||::|||:|||||||||||.|:|	canonical
1287	mO_357	I	coding	238	222	3.6642548151367814e-244	31	ACATA	80	CR3	306	257	UACUAUAGAUAGAAGGUGGAUUAUAUUCAAGUAGCAACACAAAUAUACA	49	204	uGGAuuuuuGuuuuuuAuuuAAuAuGGGuuuAUuGuuGuGuuuAuuuuu	155	..|||.|:|:|:||::|::||||||::|||:||:|||||||||||.|.|	canonical
1288	mO_357	II	coding	82	72	2.012491820578955e-75	31	ATATA	81	COX3	463	413	UUUAUAGUACAAGUAGAUAUGACUGUAGAGUGACUAAAUCAAACUAUAUA	50	852	uuGuAuuGuGuuuGuuuAuAuuGACAuuuuGuuGAUUUAGuuuGAuuuuu	802	..:|||::||||::|:||||:||||||:|:::||||||||||||||.|.|	canonical
1289	mO_357	IV	coding	568	528	0.0	32	ATATA	80	CR4	711	663	UUUAAUUUAGUGUUGGAAGAUAGCCGUUAGACUAACAUAUCAAAUAUA	48	247	GuuuuGGGuuGuGAuuuuuuAuuGGuGuuuuGAuuGuAuAGuuuAuuu	199	:..||:::|::::|::||:|||:||::.|:||||||||||||||||.|	canonical
1290	mO_358	I	coding	247	47	8.474732960502626e-12	32	TTATA	81		303	254	AUGUAGUGAUAUAUAGUGACAGAUAGCAAAUACGCAAACAAAUUAUAUU	49					non-canonical
1291	mO_358	II	coding	577	541	0.0	31	ATATA	62	ND7	443	412	CGGUAUGUGUGAGUCGAAAGUACUAAAUAUA	31	518	GuCGuAuGCAuuuGGCUUUCAuGGuuuuAuu	487	|:|:||::||:|::|||||||||:|||...|	canonical
1292	mO_358	V	coding	2985	2621	0.0	31	ATAAT	77	COX3	829	783	UUAUGUAGUUAAGAAAAUGCAGAGAUAGAGCAACAUAUAAUUAAUA	46	69	AAUAuAuuAAuuuuuuuAuGuuuuuGuuuCGuuGuAuAuuuGuuGG	23	||||:||:||||:|||||:||:|:|:|:||||||||||||.:||:.	canonical
1293	mO_359	I	coding	201	180	5.424566980178824e-190	32	AAATA	81	COX3	296	247	UUAUAUAUGGUAGUAGUGACACAUAACCAGUAGAGCAAACAACAAUAAA	49	145	uuuACCuGCCAuuGuuAuuGuGuAuuGGuuAuuuuGuuuGuuGGGAuuu	96	..||..|:||||::|:|:|||||||||||:||:|:||||||||..||||	canonical
1294	mO_359	II	coding	155	143	6.159916956744454e-156	31	ATATA	81	CR4	484	434	UUUAAAGAGUGAAUGUAGAUAGAAAUGAGCGCUAACAACAAUAACAUAUA	50	475	uuuuuuuuuGuuuAuGuuuGuuuuuAuuuGuGGuuGuuGuuAuuuuGuuA	425	...|||:|:::|||::|:|:|:||||:|:|:|:|||||||||||.|:|..	canonical
1295	mO_359	IV	coding	1796	1757	0.0	31	ATATA	80	ND7	712	663	UAUUAAGAUAGAGAUUAGAGCAACUGAAAAGUGACAACAACUAUAUAUA	49	578	AUGAuuuuGuuuuuGGuuuuGuuGAuuuuuuGuuGuuGuuGAUAAuAuC	529	||:|||:|:|:|:|::|:|:|||||:||||:::|||||||||||.....	canonical
1296	mO_360	I	coding	7685	7326	0.0	31	ATATA	82	COX3	292	241	UUAAUAGAUAGUAAAUUGUCAGAAGAUAAAUGGCUAACACCAAAAUAUAUA	51	196	AuuuGuuuAuuGUUUGGuAGuuuuuuAuuuGuuGAuuGuGGuuuuAuuuuu	145	|.||:|:|||::|||:::|||:||:|||||:::||||||||||||||.|.|	canonical
1297	mO_360	II	coding	12030	11110	0.0	32	ATATA	81	COX3	468	419	UUUAUAGUUAAUGUAGUAAAUAGCUCUAGAUAGACAAAUAACAAAUAUA	49	164	GuGuAuuGGuuAuuuuGuuuGuuGGGAuuuAuuuGuuuAuuGUUUGGuA	115	:.:|||:::|||:.|::|||:|:|:|||:|||:||||||||||||:...	canonical
1298	mO_360	IV	coding	3435	3311	0.0	32	ATATA	78	A6_v1	667	621	UAUGAUAGUAUAUGUUGGAUCUAGUGCAAAGUAACACAUAAAUAUA	46	134	GuAuuAuuGuGuAuGAuCuAGGuuAuGuuuuAuuGuGuAuuuuAAU	88	:||:|||::|:||::|:||||:|:|:||||:|||||||||||..||	canonical
1299	mO_360	IV	coding	3435	3311	0.0	32	ATATA	78	A6_v2	667	621	UAUGAUAGUAUAUGUUGGAUCUAGUGCAAAGUAACACAUAAAUAUA	46	134	GuAuuAuuGuGuAuGAuCuAGGuuAuGuuuuAuuGuGuAuuuuAAU	88	:||:|||::|:||::|:||||:|:|:||||:|||||||||||..||	canonical
1300	mO_361	I	template	2659	2550	0.0	30	ATATA	79	COX3	291	242	UAUAAAUGAGUAGUAACAGUGACAAUCUGAGUAAAACACUAAAUAUAUA	49	261	GuAuuuGuuuGuuGuuGuuAuuGuuAGAuuuGuuuuGuGAuuuuuuACG	212	:|||||::|::|::||||:|:|||||||:|::|||||||||||.|....	canonical
1301	mO_361	II	coding	8632	8158	0.0	30	ATATA	81		456	405	UAAUUAAGCUGCAGGUUCUAUAGUUUUAUCAUUAAGCAAUCAAUAUAUAUA	51					non-canonical
1302	mO_361	IV	coding	1205	989	0.0	30	ATATA	74	A6_v1	653	609	GUGAGUGAAUUAGACAUAGAUAAGCAGUCAAACACAAACAUAUA	44	211	uGuuuGUUUGAuuuGuAuuuGuuuGuuGGuuuGuGUUUGuuuuu	167	:::|:::||:||:|||||:|:||:||::||||||||||||.|.|	canonical
1303	mO_361	IV	coding	1205	989	0.0	30	ATATA	74	A6_v2	653	609	GUGAGUGAAUUAGACAUAGAUAAGCAGUCAAACACAAACAUAUA	44	211	uGuuuGUUUGAuuuGuAuuuGuuuGuuGGuuuGuGUUUGuuuuu	167	:::|:::||:||:|||||:|:||:||::||||||||||||.|.|	canonical
1304	mO_361	V	coding	33796	33425	0.0	30	ATATA	82	ND7	828	776	UAAUUAAUAGUGAUAUAGAGAUGUAGUCAAAUAUAAGAGCAAAUAAAAUAUA	52	1079	AuuGuuuGuuAuuAUGuuuuuGuGuuGGuuuAuGuuCUCGuuuACGuuuGCG	1027	|||:.||:|:|:|||:|:|:|:::|::||||||:||||||||||..||....	canonical
1305	mO_362	I	template	7	5	1.7856496392320728e-05	31	ATACA	69	COX3	301	263	UAGUGACAAUGAUAAUCUAGACAAGACACUAAAACAUA	38	260	GuuGuuGuuAuuGuuAGAuuuGuuuuGuGAuuuuuuAC	222	:|:::|||||:|:||||||:||||:|||||||||.||.	canonical
1306	mO_362	II	coding	13	13	2.1747015593128903e-16	30	ATATT	63	ND7	447	414	GACAGUGAGCAUUCAUUAGCAAAUAAAUUUAUA	33	639	uuGuuAuuuGuGGGuAAUCGuuuAUuuuAuuuG	606	:|||:|:|:||::||||||||||||||.|.|..	canonical
1307	mO_362	IV	coding	368	365	0.0	30	ATATA	79	COX3	670	621	UCUAGUAUUGAAGUAAGAGAGAAAGCAGUCAAAGACAUAAACAUAUAUA	49	226	uGAuuGuGGuuuuAuuuuuuuuuuuGuuGGuuuuuGuAuuuGuuuGuuG	177	.|||::|:::||:|||:|:|:|||:||::||||:|||||||||.|:|..	canonical
1308	mO_363	I	coding	1746	1691	0.0	30	ATATA	78	CR3	310	262	UUAAUUUAGAAGUAGAGAGUGAAUUAUGCUCAAAUAACAACAUAUAUA	48	200	uAuuGGAuuuuuGuuuuuuAuuuAAuAuGGGuuuAUuGuuGuGuuuAu	152	.|||::||:||::|:|:|:|:||||||:|:||||||||||||:|.|||	canonical
1309	mO_363	II	coding	11378	10824	0.0	31	ATACA	78	COX3	469	422	AUUAAAGAGUAUAUGUCUAGGUGCAGAGUAGAAAAACAUAACACAUA	47	815	uAAuuuuuuGuGuAuGGAuACACGuuuuGuuuuuuuGuAuuGuGuuu	768	||||||:|::|:||::|||.|||||:|::|:||||||||||||||.|	canonical
1310	mO_363	IV	coding	1478	1428	0.0	31	ATATA	79		734	686	UAUUUAGUACUAGAGUGAAAGAAAAGAUAGCUAAAACAUAAACAUAUA	48					non-canonical
1311	mO_364	I	coding	60	38	5.653135118951276e-31	31	ATAAG	73		317	275	UAUAUAUUGACCCAUUAACACCAGAGCAUACGUCACUGAAUA	42					non-canonical
1312	mO_364	II	coding	2678	2478	0.0	30	AAATA	78	ND7	476	428	UUGAAUUGAAAGUGUUAGAAUGAUUCAUAGGGACUACUAAAACAUAAA	48	543	CAuuuGGCUUUCAuGGuuuuAuuAGGuAUUCUUGAUGAuuuuGuuuuu	495	.|:||::||||||:::|:|||:||:||||:|:||||||||||||.|||	canonical
1313	mO_364	V	coding	2792	2502	0.0	30	ATACA	80	CR3	870	820	UUAAAAUUAGAGUAGCAGAGAGAUAGCAAACAGACAUGUAAAUUAACAUA	50	101	UUGuuuGGuuuuGuuGUUUuuuuAuuGuuuGuuuGuACAuuuuuuuuGuu	51	...|||::|:|::|:||:|:|:|||:||||||:|||||||||..||...|	canonical
1314	mO_365	I	coding	1575	1388	0.0	30	ATATA	83	ND9	315	262	UAUGUUUAAUUGAUUAGAGAGUGACCAAAGAGAGACGACUUCACAAUAAUAUA	53	509	uuAuuuGuuGAuuGGuuuuuuGuuGGuuuuuuuuuGuuGAAGuGuuAUCCAuu	456	.||:..:||:|:|::|:|:|:::||||||:|:|:||:|||||||||||....|	canonical
1315	mO_365	II	coding	1920	1778	0.0	32	ATATA	85	ND3	466	413	UUAAUAAGAGUAUAGAAGAUAUAAAGAGUGACGUAGAAAAACUAACAAAUAUA	53	140	GuuuuuuuuuAuGuuuuuuAuGuuuuuuGuuGCAuuuuuuuGAuuGuuuuCGu	87	:.||.||:|:||:|:||:|||:|||:|:::|||||:|||||||||||||..:|	canonical
1316	mO_365	IV	coding	76	56	1.0188751194090757e-50	31	ATATG	79		609	561	AUAUUAGUAAGAGACUGAAUAUGACAAACAACCAAACACAAUAGUAUA	48					non-canonical
1317	mO_365	V	coding	1103	910	0.0	31	ATATA	77	ND8_v2	819	773	UUAAUAUGUGUAUAGAUGAGCUGUUUCGGUGAUGCGUAGGUAUAUA	46	398	uuuuGuAuGCAuGuuuGCCCGACAGAGCCAuuACGCAUUCAuuGuu	352	..||:||::|||:|:|:|.|||||:|||||:|||||||:|||...|	canonical
1318	mO_366	I	coding	4107	4043	0.0	32	ATATA	82	ND7	311	261	UUUAAUAUAGUUACAAGUGACAUUAUUCGUAGAUA-CAGAAAUACAAUAUA	51	296	AGAuuAuGuuAGuGuuuGuuGuAAuGAGCAuuuGuuGuCuuuAUGuuuuGA	245	|:|||||:|:|:||||:::||||||:|||||:|:|-|||||||||||.|:.	canonical
1319	mO_366	II	coding	991	947	0.0	30	ATATA	76	ND7	479	433	UUUGAUAGAGAUGUGAAGCUUAUAUACGGCGCUACAAUAAUAUAUA	46	322	uuGuuGuCuuuAUGuuuuGAGuAuAuGuuGCGAuGuuGuuuGuCGu	276	..::|:|||:||:::||:||:||||||::||||||||:||....:|	canonical
1320	mO_366	IV	coding	557	541	0.0	30	ATATA	81	CR3	679	628	UUUAUAGUGGUAAUGAUAGUAUGUGUUCAGAGGCAAUAAUCUAAUUAUAUA	51	281	uGuuAuCAUuuuuAuuAuuGuAuAuAAGUUUuCGUUAUUAGAUUAAAAAAG	230	.:.|||||::.|||:|||::||:|:||||:|:||||||||||||||.|.|.	canonical
1321	mO_367	I	coding	2183	2116	0.0	31	ATACA	78	ND8_v1	314	267	UUUAAAGAGUGUGAAAAUAGCUAUACUAAGUCUCGCAACAUAACAUA	47	230	CCAuuuuuuGCGUUUUuAUUGGuGuGGuuuAGAGCGuuGuAuuGCuu	183	..||||:|::|::||||||:|:|:||:||:||||||||||||||..|	canonical
1322	mO_367	I	coding	2183	2116	0.0	31	ATACA	78	ND8_v2	314	267	UUUAAAGAGUGUGAAAAUAGCUAUACUAAGUCUCGCAACAUAACAUA	47	230	CCAuuuuuuGCGUUUUuAUUGGuGuGGuuuAGAGCGuuGuAuuGCuu	183	..||||:|::|::||||||:|:|:||:||:||||||||||||||..|	canonical
1323	mO_367	II	coding	28	26	1.5715432185682382e-29	31	ATATA	82		469	418	UUUAUAGUAAUAGAGUGACAUAUAAGCGACUAAUAAUCACCACAAAAUAUA	51					non-canonical
1324	mO_367	IV	coding	2601	2534	0.0	31	ATATA	78		750	703	UUAAUAGGUAAAGAUAGAAGGCACUGUGUCUAAACUAACAAUAUAUA	47					non-canonical
1325	mO_368	I	coding	104	50	2.5976622474242916e-32	31	AAAAC	77	CR4	267	221	GUGUAUAUAGUAAGAGAUAGAAUCUGUCAAAAAGACAAAAACAAAA	46	426	uuuuuAuGUuGUuuuuuGuuuuGGGUGGuuuuuuuGuuuuuGuuuu	380	:.:.|||:|::||:|:|:|:||:|:::||||||:||||||||||||	canonical
1326	mO_368	II	coding	42843	40923	0.0	31	ATATA	83		458	406	UUAAAUGAGUAGAGUAGAGUAGUAUGUUCGGAUGCUAACAGGUCAAUAUAUA	52					non-canonical
1327	mO_368	IV	coding	25608	25251	0.0	31	ATATG	78	ND3	735	688	UAUCUUAAGUGUAUCAUAGAGACUGUAGUGCAUAUAACAAAUGUAUA	47	388	AuAGGAUuuGuGuGGuAuuuuuGGGAUCACGuAuAuuuGuGuGGuGU	341	||||:|||::::|:||||:|:||:.||||||||||||..|...:|:|	canonical
1328	mO_369	I	coding	5340	5228	0.0	31	ATATA	79		300	252	UUUAAGUAGCGUGAUAUUUAGUCUGUCUUAUUCUAUACAAAAUAUAUA	48					non-canonical
1329	mO_369	II	coding	2804	2651	0.0	32	ATAAA	81	ND9	456	407	UUAAUAGUAGCAGUAUAUGUCACAAGAUAGACAAAACAACUAAUAAAUA	49	136	uAUUGuuuGuGuuGuAGAuGGuGUUuuGuuuGuuuuGuuGAuuGuAGuu	87	.|||:|:..:||::||.|::|||||:|:|:|||||||||||||:|...|	canonical
1330	mO_369	IV	coding	2289	2143	0.0	31	ATATA	80	COX3	720	671	UUAAUUUAGAUAAGAUACUGGAAGAUGCACUGAAUAAACUAAAUAUAUA	49	282	uGuuAGAuuuGuuuuGuGAuuuuuuACGuGGuuuAuuuGAuuuuuGuGu	233	.:|||:||:|:||:|:|||::||:||||||::|||||||||||.|:|:|	canonical
1331	mO_370	I	coding	1030	937	0.0	30	ATATA	77	A6_v1	250	203	UUAGUAUUGAAUAAUAGCAGGGUAAGAAGUGACAACUACAAAAUAUA	47	523	UUUUGuAAuuuAuuAuCAuCCCAUUUUUuAuuGuuGAuGuuuuuuGA	476	..|::|||:||||||||.|||||||:||:|:||||||||||||.|:.	canonical
1332	mO_370	I	coding	1030	937	0.0	30	ATATA	77	A6_v2	250	203	UUAGUAUUGAAUAAUAGCAGGGUAAGAAGUGACAACUACAAAAUAUA	47	523	UUUUGuAAuuuAuuAuCAuCCCAUUUUUuAuuGuuGAuGuuuuuuGA	476	..|::|||:||||||||.|||||||:||:|:||||||||||||.|:.	canonical
1333	mO_370	II	coding	1528	1381	0.0	31	ATATA	80	ND8_v1	409	360	UUAUAGUAAGUAGAGAUAUAUACAGAAUAAGCAACACAAUGAUAAUAUA	49	140	uuuuuuGuuuGuuuuuAuAuGuGUuuuGuuuGuuGuGuuACuAUUUGuu	91	..|.|::||::|:|:|||||:|||:||:||:||||||||||||||...|	canonical
1334	mO_370	II	coding	1528	1381	0.0	31	ATATA	80	ND8_v2	409	360	UUAUAGUAAGUAGAGAUAUAUACAGAAUAAGCAACACAAUGAUAAUAUA	49	140	uuuuuuGuuuGuuuuuAuAuGuGUuuuGuuuGuuGuGuuACuAUUUGuu	91	..|.|::||::|:|:|||||:|||:||:||:||||||||||||||...|	canonical
1335	mO_370	IV	coding	3349	3157	0.0	31	ATATA	79	ND8_v1	768	720	UUUAAUUGUAAGUGCAGUCUAUUUCAGAGUCAUCAGUAGCAAUAUAUA	48	311	CAuuGGAuGUUCGuGuuGGGuGGAGuuuuGGuGGuCAUCGuuuuGCGG	263	.|.|.:|::|||::||::|:|::|||:|::||:|||||||||.|:.:.	canonical
1336	mO_370	IV	coding	3349	3157	0.0	31	ATATA	79	ND8_v2	768	720	UUUAAUUGUAAGUGCAGUCUAUUUCAGAGUCAUCAGUAGCAAUAUAUA	48	311	CAuuGGAuGUUCGuGuuGGGuGGAGuuuuGGuGGuCAUCGuuuuGCGG	263	.|.|.:|::|||::||::|:|::|||:|::||:|||||||||.|:.:.	canonical
1337	mO_371	I	coding	420	397	0.0	30	ATATA	78	CR3	271	223	CAAUAUAGAUAAAGAGAGAAGAUAAAAUGGUGAACUAUACAAAAUAUA	48	237	GuuGuGuuuAuuuuuuuuuuuuAuuuuAuCAuuuGAuAuGuuGuuAuC	189	|||:|:|:|||||:|:|:||:|||||||:||:||||||||||.|....	canonical
1338	mO_371	II	coding	1333	1183	0.0	31	ATATA	80	ND8_v1	443	394	UAAUAUAGCAGUGAGUUUAGAAAUAGUAAAUCAACAACAAAAUUAUAUA	49	476	uAuuuAuuGGCGCCCAAGuuuuuAuuGuuuGGuuGuuGuuuuAuGuuAu	427	..|.|||:|.|:|.|||:|:|||||::|||:||||||||||||...|||	canonical
1339	mO_371	II	coding	1333	1183	0.0	31	ATATA	80	ND8_v2	443	394	UAAUAUAGCAGUGAGUUUAGAAAUAGUAAAUCAACAACAAAAUUAUAUA	49	475	uAuuuAuuGGCGCCCAAGuuuuuAuuGuuuGGuuGuuGuuuuAuGuuAu	426	..|.|||:|.|:|.|||:|:|||||::|||:||||||||||||...|||	canonical
1340	mO_371	IV	coding	9348	9132	0.0	31	ATACA	82	ND7	706	655	UUUAAUAGUAAGAGUGAAAUAUCUACUAUAUAAGCUAGCAAAUAAUACAUA	51	827	uGAuuAuuGuuuuuGuuuuAuAGGuGAuGCAuuuGAUCGuuuAuuuuuACG	776	.:|||||::||:|:::|||||||:||||:.|||:|||||||||||.|....	canonical
1341	mO_371	V	coding	22125	21814	0.0	30	ATAAT	79	ND7	872	823	UAAUUAGAGUGUAUAGGUUGAUGUGUACUAUAGAAUACAACAAUUAAUA	49	127	uuuGGUCCACAGCAuCCCGCAGCACAuGGuGuuuuAuGuuGuuuAuuGu	78	.||::||....:.||||.:|.:||||||:|:|:||||||||||.|||:|	canonical
1342	mO_372	I	coding	1335	1283	0.0	32	ATATA	82	COX3	271	221	UUAAUAGUAGAUAGUGCAUUGAUACUAGAACAGUAAAUAACCAUAAUAUA	50	474	uuuuGuuGuuuAuuAuGuGAuuAuGGuuuuGuuuuuuAuuGGUAuuuuuu	424	..||:|::|:|||:|:||:|:||||:|:||||:.||||||||||||.|.|	canonical
1343	mO_372	II	coding	474	450	0.0	32	AAATA	82	COX3	470	420	UUAAUUAUAGAGAGUGUGAAUGAGUUAAGUGGCUAUUUAUGUAAAAUAAA	50	510	uAuuGGUAuuuuuuAGAuuuAuuuAAuuuGuuGAuAAAuACAuuuuAUUU	460	.|||::|||:|:|:|.|:|||:|:||||::::||||||||||||||||||	canonical
1344	mO_372	IV	coding	77	61	1.5643477892258437e-58	31	ATATA	68	A6_v1	750	713	GUCAAUGAUAUAUACGUAAUAGCACAUACUAUAUAUA	37	111	uuGuuAuuAuGuAuGuAuuAuuGuGuAuGAuCuAGGu	74	:.||||:|||:||||:|||||:|||||||||.||.:|	canonical
1345	mO_372	IV	coding	77	61	1.5643477892258437e-58	31	ATATA	68	A6_v2	750	713	GUCAAUGAUAUAUACGUAAUAGCACAUACUAUAUAUA	37	111	uuGuuAuuAuGuAuGuAuuAuuGuGuAuGAuCuAGGu	74	:.||||:|||:||||:|||||:|||||||||.||.:|	canonical
1346	mO_373	I	coding	119	102	7.004001183877294e-104	32	ATAAA	68		234	198	CGGUAUAUGCUCCCUAAAUAAACGGGAGUAUAAAUA	36					non-canonical
1347	mO_373	II	coding	1663	1563	0.0	31	AAATA	75		433	389	UUAAAGUGUAUAUAGAAGUGACAUUUUGAGAGUAUAUAAAUAAA	44					non-canonical
1348	mO_373	IV	coding	453	294	2.6614068759377854e-233	31	ATAAT	82		723	672	UUAUAAUGUGUAGAUGAUUCUGUGAUAUAUAUAUGGAACAAAUAUUUAAUA	51					non-canonical
1349	mO_373	V	coding	24614	24209	0.0	32	ATATA	85	COX3	890	837	UUUUGUAAAUUAGAUUAGUGAAGAUGAUGCUGAAUGAAUAAAACUACAAUAUA	53	884	uGuuGAUUUAGuuuGAuuuuuuuuAuuGCGAuuuGuuuAuuuuGAuGuuuuAu	831	.:...|||||:|:|:||:.:||:||:|:|||:||::|||||||||||||.|||	canonical
1350	mO_374	I	coding	85	19	9.912887962627646e-07	31	ACATA	80		324	275	GAGUGAAUUAAUUAGAUAUAGAUGCCGAAUAUACAUCACUCACUAUACA	49					non-canonical
1351	mO_374	III	coding	5963	5799	0.0	30	ATATA	79	A6_v1	528	479	UAUUAAGUGUAGUAAGUUAGAUAUAUUAAGUUAAAACAUA-UAACAUAUA	50	267	GuGGuuuAuGuuGuuuAAuuuAuAuAGuuuGAUUUUGuAuuAUUGuAuuA	217	:|::||:|::|::||:|||:||||||:||::|||||||||-|||||||..	canonical
1352	mO_374	III	coding	5963	5799	0.0	30	ATATA	79	A6_v2	528	479	UAUUAAGUGUAGUAAGUUAGAUAUAUUAAGUUAAAACAUA-UAACAUAUA	50	267	GuGGuuuAuGuuGuuuAAuuuAuAuAGuuuGAUUUUGuAuuAUUGuAuuA	217	:|::||:|::|::||:|||:||||||:||::|||||||||-|||||||..	canonical
1353	mO_374	IV	coding	224	170	1.563861289432252e-154	31	ATATA	83	A6_v1	687	635	UUAAUUAUAGUUAGAAGCUGAGAAAUAAUGGGACAAGCAAACUAAACAUAUA	52	187	GuuuAAuGuuGAuuuuuGAuuuuuuAuuAuuuuGuuuGUUUGAuuuGuAuuu	135	:.|||||:|::||:||:||:|:|||||||:::||||:|||||||||||||.|	canonical
1354	mO_374	IV	coding	224	170	1.563861289432252e-154	31	ATATA	83	A6_v2	687	635	UUAAUUAUAGUUAGAAGCUGAGAAAUAAUGGGACAAGCAAACUAAACAUAUA	52	187	GuuuAAuGuuGAuuuuuGAuuuuuuAuuAuuuuGuuuGUUUGAuuuGuAuuu	135	:.|||||:|::||:||:||:|:|||||||:::||||:|||||||||||||.|	canonical
1355	mO_375	I	coding	736	651	0.0	31	ATATA	77	ND9	294	248	UAUAAUGGAAGUAGUAGUGUAUGGUUAGAGAUAAACGUAACAUAUA	46	616	AuGuuAuuuuuGuuGuuGCAuACCAAUUUuuAuuuGCAuuAuuuuA	570	||:|||::||::|::|::|||||||||:|:||||||||||.|.|..	canonical
1356	mO_375	II	coding	619	606	0.0	31	ATATA	81	COX3	459	409	UAAAUGAAGGUAGUGAUAGUAUGUGACUAAUAGAGCAAACAACCAAUAUA	50	146	uuuACCuGCCAuuGuuAuuGuGuAuuGGuuAuuuuGuuuGuuGGGAuuuA	96	.||..||.||||:::|||::|::|:||:||||:|:|||||||||...|..	canonical
1357	mO_375	IV	coding	596	566	0.0	32	ATATA	83	ND8_v1	695	644	UUAAAUAGUAGUUAGAAGUACAGCUUAUCUUAGAGCCACCAGUAGUAUAUA	51	308	GuuuAGCAuuGGAuGUUCGuGuuGGGuGGAGuuuuGGuGGuCAUCGuuuuG	257	:.||.:...|.:||.|||:|||:|::|:||:|:|:||||||||||:|.|..	canonical
1358	mO_375	IV	coding	596	566	0.0	32	ATATA	83	ND8_v2	695	644	UUAAAUAGUAGUUAGAAGUACAGCUUAUCUUAGAGCCACCAGUAGUAUAUA	51	308	GuuuAGCAuuGGAuGUUCGuGuuGGGuGGAGuuuuGGuGGuCAUCGuuuuG	257	:.||.:...|.:||.|||:|||:|::|:||:|:|:||||||||||:|.|..	canonical
1359	mO_376	I	coding	2723	2684	0.0	30	ATATA	79	COX3	244	195	UUAAUUAGAAGAUAGAGAUACUUUGGUUAAUACUCUCAUGUAACAUAUA	49	652	GuuuGGuuuuuuGuuuuuGuGAAACCAGuuAUGAGAGUUUGCAuuGuuA	603	:.||::|:||:|:|:|:|:||||||||:||||||||||.::...|:|..	canonical
1360	mO_376	II	coding	637	542	0.0	30	AAATA	83	ND7	483	430	UUGAAUUGUAAGUGUAAUAUGCUUGAGAGACGUAUAUGCAAAUAACCUAUAAA	53	1117	UCGuuuACGuuuGCGuuGuGCGGAuuuuuuGCAUAUUUGuuuAuuGGAuGuuu	1064	...||.||:||::|:||:|:||:|:|:|:|||||||.:|||||||||||:|||	canonical
1361	mO_376	IV	coding	6322	5394	0.0	30	ATACA	80	ND7	683	633	UAUAAAUGUAAUAGAGAUUAUCAAAGAAGUGUAGACAUAGCAUAUACAUA	50	80	uCAuuuAuGuuAuuuuuGGuAGuuuuuuuACAuuuGuAuCGuuuuACAuu	30	..|||||::||||:|:|::||||||:||:||||:||||||||.|.....|	canonical
1362	mO_376	V	coding	1552	1401	0.0	30	ATATA	79	ND3	864	815	UAUCAUAUAGUGUGUAGUCUAAAUGUAAAAUAAUCAACAAACAAAUAUA	49	234	uuGGUGuuuuAuACAuuGGAuuuAUGuuuuGuuAGUuGUUuGuuuuuuG	185	.|:||:|.|:|:||||::||||||::||||:||||||||||||||.|..	canonical
1363	mO_377	I	coding	3628	3497	0.0	30	ATACA	75	A6_v1	309	264	GAAGAUAGUGUAUAGAAUUGACAGAUUGCAACUAAAAACUACAUA	45	159	GuuuuAuuGuGuAuuuuAAUuGuuuAAuGuuGAuuuuuGAuuuuu	114	.||:|||::::|||:||||:|||:|||:|||||||||||||.|.|	canonical
1364	mO_377	I	coding	3628	3497	0.0	30	ATACA	75	A6_v2	309	264	GAAGAUAGUGUAUAGAAUUGACAGAUUGCAACUAAAAACUACAUA	45	159	GuuuuAuuGuGuAuuuuAAUuGuuuAAuGuuGAuuuuuGAuuuuu	114	.||:|||::::|||:||||:|||:|||:|||||||||||||.|.|	canonical
1365	mO_377	II	coding	283	216	7.898577469681829e-197	30	ATATA	88	ND8_v1	474	416	UUAAUUUAAUAGCUGUAGUGAAUCUUGGAAUAUGACGAACAGCAAAUACAUAUAUAUA	58	249	uGCGUUUUuAUUGGuGuGGuuuAGAGCGuuGuAuuGCuuGuCGuuuAuGuGAuuuAAu	191	.:.....||||:|:::|.::|||||:|.||:||:||||||||||||||||:..|..||	canonical
1366	mO_377	II	coding	283	216	7.898577469681829e-197	30	ATATA	88	ND8_v2	474	416	UUAAUUUAAUAGCUGUAGUGAAUCUUGGAAUAUGACGAACAGCAAAUACAUAUAUAUA	58	249	uGCGUUUUuAUUGGuGuGGuuuAGAGCGuuGuAuuGCuuGuCGuuuAuGuGAuuuAAu	191	.:.....||||:|:::|.::|||||:|.||:||:||||||||||||||||:..|..||	canonical
1367	mO_377	IV	coding	2479	2367	0.0	31	ATATA	80	CR4	678	629	UAUAUAUAGAAGAUAUAGUGACAAGAAUAAGUCGAACAAACCAAAUAUA	49	340	uuuuGuGuuuuuuGuGuuGUUGuuuuuAUUuGGuuuGuuuGGuuuuuuu	291	.|.|:|:|:||:|:|:|:::||||:|||||::|:|||||||||||.|.|	canonical
1368	mO_378	I	coding	2390	2285	0.0	31	ATATA	80	CR4	301	252	UAUUAUGUAUUAAGAGAUAAAGCCUACCAGAGAAACAAAUACAAAUAUA	49	429	uuuuuAuGUuGUuuuuuGuuuuGGGUGGuuuuuuuGuuuuuGuuuuuuu	380	.|..||::|.:||:|:|:|||:||:||||:|:|||||||.|||||.|.|	canonical
1369	mO_378	II	coding	5081	4792	0.0	30	ATATA	78		470	422	UUAAUGGAAUAUGUUAGAUGUGGGUUCAGAGAUAACAAACUAUAUAUA	48					non-canonical
1370	mO_378	IV	coding	256	235	6.015573260788665e-254	30	ATATA	81		690	639	UAUAUUGUUAGUUUGAGUGAUAUUAUUUUGGUAUUAUUUAUUAUAUAUAUA	51					non-canonical
1371	mO_378	V	coding	706	663	0.0	31	ATATA	79	ND7	847	799	UUAAUAGUGUAGAAGCGUAGUUAAAUAUGGGAGUAAAUGCAAUAUAUA	48	1081	uGuuAuuAUGuuuuuGuGuuGGuuuAuGuuCUCGuuuACGuuuGCGuu	1033	.:||||:|::|:||:|::|:::|||||:::|||:||||||||.....|	canonical
1372	mO_379	I	coding	278	66	2.9557556583370804e-21	30	ACCTA	71		300	259	UAUAUUUAGUGUUAUGUCUAGACUGUCAUUACUACUAUCCA	41					non-canonical
1373	mO_379	I	template	758	724	0.0	32	ATATA	73	COX3	300	259	UGGAUAGUAGUAAUGACAGUCUAGACAUAACACUAAAUAUA	41	259	GuuuGuuGuuGuuAuuGuuAGAuuuGuuuuGuGAuuuuuuA	218	:::|:|::|::|||:|||:||||:|||.|||||||||.|..	canonical
1374	mO_379	II	coding	496	465	0.0	31	ATATA	81	ND7	466	416	UUAUUUAGUAGUAUUAGAUAGUAAGUGUCCAUUAGCAAAUAAAAUAUAUA	50	640	uAuGGAuuGuuAuGAuuuGuuAuuuGuGGGuAAUCGuuuAUuuuAuuuGC	590	.||::||::|:||:||:|:|:|||::::||||||||||||||||||.|:.	canonical
1375	mO_379	IV	coding	172	160	7.400462812699146e-176	31	ATATA	80	COX3	671	622	UUAAUGUUAGAAUAAGGAAGAGAGCAACCGAAGACAUAAACAAUAUAUA	49	227	GAuuGuGGuuuuAuuuuuuuuuuuGuuGGuuuuuGuAuuuGuuuGuuGu	178	:|||::::|:|||||::||:|:|:|||||:||:||||||||||...|:|	canonical
1376	mO_380	III	coding	155	42	2.628959572785468e-16	31	AGTGA	78		545	498	UAUUGAUAGAAUGAGAUAUGUAGAUGGUGGAUAGAUAAUAUUAGUGA	47					non-canonical
1377	mO_380	IV	coding	41	41	4.004683302348716e-50	31	ATATT	68		743	706	AAUGGCUUUAGAGACGUGAGCAAAACAUUAAAUUAUA	37					non-canonical
1378	mO_381	I	coding	184	181	7.139249813755814e-213	31	ATATT	78	COX3	256	209	UACAUAUAGUGCAUUGAGACUAAGACGGAAGAUAACCAUAAAUUAUA	47	476	uuGuuuAuuAuGuGAuuAuGGuuuuGuuuuuuAuuGGUAuuuuuuAG	429	.|||.|||:|:||:|:|.||:||:||::||:|||||||||||..||.	canonical
1379	mO_381	II	coding	22	17	6.291335552741549e-17	30	AAATT	82	CR4	478	426	UUAAAUGUAUGUAGAGAGUGAAGUCUAUUAAUAUCAUAACCAAAAUAUUAAA	52	558	UAUuuAuAUGCGuuuuuuAuuuuAGAuAAUuAuGG-AUUGGUUUUAUAAAAU	507	.|||||:||:|:|:|:|:|:||:||||||||||:|-|||||||||||||..|	canonical
1380	mO_381	IV	coding	1688	1468	0.0	31	ATACA	79	COX3	671	623	UUAAUUUAAGUGAGACGUUAGAAGAUGCGGCAGAUAAACUAAAACAUA	48	281	uGuuAGAuuuGuuuuGuGAuuuuuuACGuGGuuuAuuuGAuuuuuGuG	233	.:|||:|||:::|:||::||:||:||||:.||:|||||||||||....	canonical
1381	mO_382	II	coding	264	251	6.0777497810048555e-282	32	ACATG	81		431	382	UAUAAGUGAAGUAUAGUGAUAUGAAGUAGGUGCUAACGGUCAAUGUACA	49					non-canonical
1382	mO_382	IV	coding	241	215	9.046452366762436e-226	31	ATATG	85	ND3	683	629	UUUAUUUAGUGUAUUAGAUAUGCUAUGUUUAAGUGUAGAUCA-AAAAUAUGUAUA	55	203	GuGAuuuuCGuGuGGUUuGuAuGAuAuGAAUuCACGuuuGGUGuuuuAuACAuuG	148	:.:....||:::|::|:|:||:||||::|||||||:|:|:||-||||||||||..	canonical
1383	mO_383	III	coding	6320	6141	0.0	31	ATATA	80	A6_v1	528	479	UAUUAAAUGUAGCAAGUUAGAUAUAUUAGACUAAAACAUA-UAACAUAUA	50	267	GuGGuuuAuGuuGuuuAAuuuAuAuAGuuuGAUUUUGuAuuAUUGuAuuA	217	:|::||||::|:|||:|||:||||||:|:|||||||||||-|||||||..	canonical
1384	mO_383	III	coding	6320	6141	0.0	31	ATATA	80	A6_v2	528	479	UAUUAAAUGUAGCAAGUUAGAUAUAUUAGACUAAAACAUA-UAACAUAUA	50	267	GuGGuuuAuGuuGuuuAAuuuAuAuAGuuuGAUUUUGuAuuAUUGuAuuA	217	:|::||||::|:|||:|||:||||||:|:|||||||||||-|||||||..	canonical
1385	mO_383	IV	coding	233	195	7.108266878906908e-193	31	ATATA	80	A6_v1	684	635	AUUAUGGUUAGAAGUUGGGAAAUAAUGGAACAAGCAAACUAAAUAUAUA	49	187	uAAuGuuGAuuuuuGAuuuuuuAuuAuuuuGuuuGUUUGAuuuGuAuuu	138	||||::::||:||::|:::|||||||::|||||:|||||||||:|||.|	canonical
1386	mO_383	IV	coding	233	195	7.108266878906908e-193	31	ATATA	80	A6_v2	684	635	AUUAUGGUUAGAAGUUGGGAAAUAAUGGAACAAGCAAACUAAAUAUAUA	49	187	uAAuGuuGAuuuuuGAuuuuuuAuuAuuuuGuuuGUUUGAuuuGuAuuu	138	||||::::||:||::|:::|||||||::|||||:|||||||||:|||.|	canonical
1387	mO_384	I	coding	20	12	2.7329948725844627e-10	30	ATATA	83	A6_v1	298	245	AUUUAAUAUAGAAUAAGAUAUGGAGUUAACGAAUUAUAACUAAAAACUAUAUA	53	159	uAGGuuAuGuuuuAuuGuGuAuuuuAAUuGuuuAAuGuuGAuuuuuGAuuuuu	106	||::||||:|:|||||.|:||::|:|||||:|||||:||||||||||||.|.|	canonical
1388	mO_384	I	coding	20	12	2.7329948725844627e-10	30	ATATA	83	A6_v2	298	245	AUUUAAUAUAGAAUAAGAUAUGGAGUUAACGAAUUAUAACUAAAAACUAUAUA	53	159	uAGGuuAuGuuuuAuuGuGuAuuuuAAUuGuuuAAuGuuGAuuuuuGAuuuuu	106	||::||||:|:|||||.|:||::|:|||||:|||||:||||||||||||.|.|	canonical
1389	mO_384	II	coding	207	195	4.9591223935198955e-217	31	ATATA	79	ND8_v1	452	404	AUAGUGAUAGUAAAUUUUGUAAUAUAGCGAGUAGCAAAUACACAUAUA	48	247	uAUUGGuGuGGuuuAGAGCGuuGuAuuGCuuGuCGuuuAuGuGAuuuA	199	|||::.|:|.:||||:|:|:||:|||:|||::|||||||||||..|..	canonical
1390	mO_384	II	coding	207	195	4.9591223935198955e-217	31	ATATA	79	ND8_v2	452	404	AUAGUGAUAGUAAAUUUUGUAAUAUAGCGAGUAGCAAAUACACAUAUA	48	247	uAUUGGuGuGGuuuAGAGCGuuGuAuuGCuuGuCGuuuAuGuGAuuuA	199	|||::.|:|.:||||:|:|:||:|||:|||::|||||||||||..|..	canonical
1391	mO_384	IV	coding	827	768	0.0	30	ATATG	82	CR4	667	615	UAUAAAUGUAAGAGAUAUAGUAACAGAGAUAGAUCAAACAAACCAAAGUAUA	52	341	uGuuuuGuGuuuuuuGuGuuGUUGuuuuuAUUuGGuuuGuuuGGuuuuuuuu	289	...|||:::||:|:|:|:|::||||:|:|||:|:|||||||||||||:.|.|	canonical
1392	mO_385	I	coding	9	8	1.9540538413310693e-09	31	ACATA		COX3		247							canonical
1393	mO_385	II	coding	530	496	0.0	32	ATATA	81	ND7	493	444	UAAUAUUGAGUUAGAGAGUGUCAAAUUUACUGCAAAACAGAGAUAUAUA	49	716	uAuAuGAuuuAGuuuuuAAUAGuuuAAGuGGuGuuuuGuCuCGuuCGuu	667	..|||:|:|:|:|:|:|.|:|||||||:||::||||||||||..|...|	canonical
1394	mO_385	IV	coding	48	43	1.934666986850999e-46	31	ATATT	80	ND7	704	655	UUAAUUAUUGAAAUAGAGACUGAAGUAACUAAAGAACAACAACAUUAUA	49	573	UCUUGAUGAuuuuGuuuuuGGuuuuGuuGAuuuuuuGuuGuuGuuGAUA	524	..||:||:|:|||:|:|:||::||::|||||||:||||||||||.:...	canonical
1395	mO_386	I	coding	1107	1032	0.0	31	ATATT	81	ND8_v1	270	220	UAUCAUAGUAAAUGUUGUAGCAUAUUGAAUAGUAAAUACACUAAAUUAUA	50	251	UUGGuGuGGuuuAGAGCGuuGuAuuGCuuGuCGuuuAuGuGAuuuAAuuu	201	.|:||:|.:||||.|:|:|:||||.:|||:||:|||||||||||||||.|	canonical
1396	mO_386	I	coding	1107	1032	0.0	31	ATATT	81	ND8_v2	270	220	UAUCAUAGUAAAUGUUGUAGCAUAUUGAAUAGUAAAUACACUAAAUUAUA	50	251	UUGGuGuGGuuuAGAGCGuuGuAuuGCuuGuCGuuuAuGuGAuuuAAuuu	201	.|:||:|.:||||.|:|:|:||||.:|||:||:|||||||||||||||.|	canonical
1397	mO_386	II	coding	444	417	0.0	30	ATATA	82	CR3	426	374	UUAAUAUAGUGAGUUAUAUGGUGAUAGUAGAGAUAAUGACAUAUAUUAUAUA	52	262	uAuuuuAuCAuuuGAuAuGuuGuuAuCAUuuuuAuuAuuGuAuAuAAGUUUu	210	.|||.|||||:|::||||:::::||||||:|:|||||:|||||||||..|.|	canonical
1398	mO_386	IV	coding	13201	12712	0.0	32	ATAAT	80	ND9	700	652	UAAUUAAGAGUAUCAGAGAUAGAAGUAGCUAAAUACAACAACAUAAUA	48	285	AuuGAuuuuuGuGGuuuuuGuuuuuGuCGuuuuAuGuuGuuGUAuAuu	237	|||:|||:|::|:||:|:|:|:||::|||.|||||||||||||||..|	canonical
1399	mO_387	I	coding	209	189	2.1844489197435172e-201	30	ATATA	75	A6_v1	304	259	UUGUAGUAUAGUGACAUAGUGAAUAGACUUAAACAUAAUAAUAUA	45	292	GAUUUUGuAuuAUUGuAuuACUuAUUUGAAuuuGUAUuuGuuGuu	247	:|:.|::|||:|:|||||:||||||:||||||||||||..|...|	canonical
1400	mO_387	I	coding	209	189	2.1844489197435172e-201	30	ATATA	75	A6_v2	304	259	UUGUAGUAUAGUGACAUAGUGAAUAGACUUAAACAUAAUAAUAUA	45	292	GAUUUUGuAuuAUUGuAuuACUuAUUUGAAuuuGUAUuuGuuGuu	247	:|:.|::|||:|:|||||:||||||:||||||||||||..|...|	canonical
1401	mO_387	II	coding	346	313	0.0	31	ATAAA	78	CR4	462	415	UUAGUAUAGUGAAUAUGACAGAGAUAAGUACCAACAACAAUAAAAUA	47	473	uuuuuuuuGuuuAuGuuuGuuuuuAuuuGuGGuuGuuGuuAuuuuGu	426	..|:.|.|..:|....:|||:|:||||::||||||||||||||||:|	canonical
1402	mO_387	IV	coding	20458	20260	0.0	31	ATATT	81	ND9	748	698	UUAAUAUAGUGAUAUAUGGAAUAAGACAGAUAAGAACACACAAGAUUAUA	50	316	uuuuAuGuuGuuGUAuAuuuuAuuuuGuuuGuuuuuGuGuGuuCGuuuGu	266	..||||:|:::|:||||::|||||:|||:|:||:||||||||||...|:|	canonical
1403	mO_388	I	coding	221622	218313	0.0	32	AAATA	79	CR3	319	272	UUAUUUAUAGUAAUAGAUAAGCACUAAGCAAGAAUACAGACAAUAAA	47	139	uuuuuuGuuuuuuAuuuGuuuGuGAUUUGuuuuuAuGuuuGuuAUUU	92	..|.....|:.||||:|:||:||||||:|||:||||||:||||||||	canonical
1404	mO_388	II	coding	5071	4657	0.0	30	ATAAA	78		470	422	UAAUAUAGUGUAUUGAUAGAUAAUCUCUAAGAUAACACAAAUAAAAUA	48					non-canonical
1405	mO_388	IV	coding	10006	9421	0.0	32	ATATA	83	A6_v1	679	628	AUAAAAGUAAAUUAUGAGACAGUUAGUUACUAUCAAGAUACCUACAAUAUA	51	402	uuuuuuuGuuuAAuAAuuuGUuAGuuGGuGAuAGuuuuAuGGAuGuuuuuu	351	|.||||::|||||||.|:|||:|:|:::||||||||:||||||||||.|.|	canonical
1406	mO_388	IV	coding	10006	9421	0.0	32	ATATA	83	A6_v2	679	628	AUAAAAGUAAAUUAUGAGACAGUUAGUUACUAUCAAGAUACCUACAAUAUA	51	402	uuuuuuuGuuuAAuAAuuuGUuAGuuGGuGAuAGuuuuAuGGAuGuuuuuu	351	|.||||::|||||||.|:|||:|:|:::||||||||:||||||||||.|.|	canonical
1407	mO_388	V	coding	22407	20154	0.0	32	ATATA	79	ND7	841	794	UUAAUAAUGUAGAAAUGUGACUAGAUAUAGGAGCAA-UGCAAUAUAUA	48	1081	uGuuAuuAUGuuuuuGuGuuGGuuuAuGuuCUCGuuuACGuuuGCGuu	1033	.:||||||::|:|||::::||:|:|||:|:||||||-|||||.....|	canonical
1408	mO_389	I	coding	796	703	0.0	30	ATATA	81	ND9	258	207	UUGCUAUAGUGUAUAUGUAGAUGUUAUAAUAGAGACAACAACGUAUAUAUA	51	597	GAGGAGAUAGuAuGuACGuuuACGAuGuuAuuuuuGuuGuuGCAuACCAAU	546	:|.||.||.::||:|||:|:|||:||:||||:|:||||||||||||...||	canonical
1409	mO_389	II	coding	2773	2338	0.0	31	ATATA	78	ND9	480	433	UUAACUGUUAUUAUGAGAUGUAGUAAAUGAGCAACUAACCAAAUAUA	47	478	uGuuGGuAAuGAuAuuuuACAUCGuuuAuuuGuuGAuuGGuuuuuuG	431	.:|||::|||:|||:|:||||||:||||:|:||||||||||||.|..	canonical
1410	mO_389	IV	coding	2083	1982	0.0	32	ATATA	81		768	719	AUUUAGUGAAUCAAAGUAACAGAGAAAUGACGAACAACAUGUAAAUAUA	49					non-canonical
1411	mO_391	I	coding	78	66	6.08406147653371e-67	31	TTATA	69		263	225	AUGCUCAACGCCCCUUAACGAGGGGAAGUCAUAAUAUU	38					non-canonical
1412	mO_391	II	coding	2095	1509	0.0	30	ATATA	79	ND7	425	376	UAUAUAGUAGAUGGAUAUGGCUUGUGGAAAGAUUACUCAUAACAAUAUA	49	1037	GuAuAUCAuuuGCUUGUGuuGAACACCCCAAAGGuGAGuAuuGuuuGuu	988	:||||||||:|:|:|:|:::|||||||.....::|||||||||||...|	canonical
1413	mO_391	IV	coding	306	146	1.7988161072471066e-90	31	AGTAA	78		712	665	UUAAAUUUAGAUGUUAGUGGUGACUUUAGUAUAAUACAAUAAAAUGA	47					non-canonical
1414	mO_391	V	coding	716	556	0.0	30	AAATT	79		864	815	AUAAUAGUGUAGAUAUAUAUGUUGCUUUGAGAUCCAACUUUAAUUUAAA	49					non-canonical
1415	mO_392	I	coding	85	81	4.0216203868200684e-92	32	ATATA	74	ND8_v1	302	260	AGUAGUGAUAUGAGUGACAUCAGAAAUAUACGUACAAAUAUA	42	372	UCGUCGuuGuAuuuAuuGuGGuuuuuGuAuGCAuGuuuGCCC	330	||:||::|:||:|:|:|||:||:|||:|||||||||||:...	canonical
1416	mO_392	I	coding	85	81	4.0216203868200684e-92	32	ATATA	74	ND8_v2	302	260	AGUAGUGAUAUGAGUGACAUCAGAAAUAUACGUACAAAUAUA	42	372	UCGUCGuuGuAuuuAuuGuGGuuuuuGuAuGCAuGuuuGCCC	330	||:||::|:||:|:|:|||:||:|||:|||||||||||:...	canonical
1417	mO_392	II	coding	138	137	1.1276789445103166e-163	31	ATATT	81		462	412	UUGCUAGAGUAUAUGAUAGAAUGAGUCCAUUAGUAACACAAAUAUUUAUA	50					non-canonical
1418	mO_392	V	coding	17	15	1.012378587492484e-16	30	AAAAT	71		820	779	AUUGAUAUAAGAGAGUGUCAUAUUAUAUAGGAGCAUUAAAA	41					non-canonical
1419	mO_393	I	coding	41	23	1.2335473225950939e-17	31	AGAAA	80		283	234	UUAUUUAGAGAUAUAGCUCAAAGCCCCUUGAUGGAGGGGAAGUCAAAGA	49					non-canonical
1420	mO_393	II	coding	202	156	4.498725652540774e-144	31	AAAAC	67	CR4	435	399	UAGAAGAUAAGACUCACUAAAGAAACAGAAACAAAA	36	426	GUuuuuuGuuuuGGGUGGuuuuuuuGuuuuuGuuuu	390	:|:||:|:||:||:|||:|||:|||||:||||||||	canonical
1421	mO_393	IV	coding	569	488	0.0	30	ATATA	78	CR3	685	637	UUAAUAUGUGAGAAGGUUAAAAGAUGAGCAAGCACUAAACAAAAUAUA	48	129	GuuuGuACAuuuuuuuuGuuuuuuAuuuGuuuGuGAUUUGuuuuuAuG	81	:.||:||||:|:||::.:||||:||:|:|||:||||||||||||....	canonical
1422	mO_394	II	coding	88	78	2.5067070288768625e-82	30	AAATA	78	COX3	471	423	UUUAAAGAGUGACUAUAGAGAAUCUAAAUGAAUUAAACAACUAAUAAA	48	500	uuGuuuuuuAuuGGUAuuuuuuAGAuuuAuuuAAuuuGuuGAuAAAuA	452	..:|||:|:|:||:|||:|:|||||||||:|||||||||||||.|.|.	canonical
1423	mO_394	IV	coding	3916	1778	0.0	31	TTATA	79	RPS12	787	739	UUUAAAGUGACAGAGAAGAUGCAUGUAUUAAGAACAUACCAACAUAUU	48	77	AAuAuAuAuuGuuuuuuuuGCGuAuGuGAUUUUUGuAuGGuuGuuGuu	29	||..|.:|:|||:|:||:|:||||::|:|||:||||||||||||....	canonical
1424	mO_395	II	coding	20426	20137	0.0	31	ATATA	78	RPS12	428	381	UAUAAAUGAAGUAUAAUGAGAUAUUCAGAUGCUAACGGAAACAUAUA	47	135	uuAuuuGuuuuAuGuuAuuAuAuGAGuCCGCGAuuGCCCAGuuCCGG	88	.|||||::||:||:|||:|.|||:||||.:||||||||....|..:.	canonical
1425	mO_395	IV	coding	2450	2349	0.0	32	ATATA	81	ND3	691	642	UUAAAUUAGUGAAAGUAGUAGUAAGCAUUAAGAGCACACCAAAUAUAUA	49	172	uuuuuGAuuGuuuuCGuuGuuGuuuGuGAuuuuCGuGuGGUUuGuAuGA	123	..|||:||:::||||:|::|::||:||:|||:|||||||||||:|||:.	canonical
1426	mO_396	IV	coding	797	654	0.0	31	ATACT	82		626	575	UUUAAUAUAUAGAGAUAAUAAGUCGGUAUAUAGAUAACACACGGGUUCAUA	51					non-canonical
1427	mO_396	V	coding	1099	938	0.0	30	ATATA	78	ND9	850	802	UAACAGUUUGAUGAUAGGUAAUGAGUCAAGUAAACAUAACAAUAUAUA	48	536	uuuGuuGAAGuGuuAUCCAuuAuuuGGuuuGuuuGuAuuGuuAuuuuG	488	.||||::||.|::|||||||||:|::|||::|||||||||||||.|..	canonical
1428	mO_397	I	coding	11	11	5.585093994783681e-14	32	AATCC	65		253	220	UUGCUCGAUGCUCCUAAAUGUGGAGAGGCCUAA	33					non-canonical
1429	mO_397	II	coding	322	303	0.0	31	ATAAC	80	A6_v1	448	399	AAUUUAGACUGCAGGUAAAAGUAGUAUAUCAUUAAGCAAUCAACCAAUA	49	383	uuGuuuuuuAuGuGAuuuuuuuuuGuuuAAuAAuuuGUuAGuuGGuGAu	334	||:..|:|.|:||...||||:.|::|.||.|||||:||||||||||.||	canonical
1430	mO_397	II	coding	322	303	0.0	31	ATAAC	80	A6_v2	448	399	AAUUUAGACUGCAGGUAAAAGUAGUAUAUCAUUAAGCAAUCAACCAAUA	49	383	uuGuuuuuuAuGuGAuuuuuuuuuGuuuAAuAAuuuGUuAGuuGGuGAu	334	||:..|:|.|:||...||||:.|::|.||.|||||:||||||||||.||	canonical
1431	mO_397	IV	coding	2729	2636	0.0	31	ATAAT	79	A6_v1	662	614	UAUGCAGGUAGAUUGAGCAUAAGCAGAUAGUCAAACACAAACAUAAUA	48	212	uuuuGuuuGUUUGAuuuGuAuuuGuuuGuuGGuuuGuGUUUGuuuuuA	164	.|.:||:::|:|:|:|:|||||:||:|:|::||||||||||||.||..	canonical
1432	mO_397	IV	coding	2729	2636	0.0	31	ATAAT	79	A6_v2	662	614	UAUGCAGGUAGAUUGAGCAUAAGCAGAUAGUCAAACACAAACAUAAUA	48	212	uuuuGuuuGUUUGAuuuGuAuuuGuuuGuuGGuuuGuGUUUGuuuuuA	164	.|.:||:::|:|:|:|:|||||:||:|:|::||||||||||||.||..	canonical
1433	mO_399	I	coding	2694	2008	0.0	32	ATATA	79	RPS12	290	243	UUUAAUGUGUUGAGACUAUUGGCUUUACAUGAUAUACGGCAUAUAUA	47	165	CGAuuGCCCAGuuCCGGuAACCGACGuGuAuuGuAuGCCGuAuuuuA	118	.:|||:|.||::||.|:|||||||.:||||:|:||||||||||.|..	canonical
1434	mO_399	IV	coding	6043	3000	0.0	30	ATACA	79	COX3	668	619	UUAAUUAGAUUUAGAGAGACAAUAGCAACGAGACAUAAUACUAAACAUA	49	599	UUUUGGuuuAGGuuuuuuuGuuGUUGuuGuuuuGuAuuAuGAuuGAGuu	550	..||::|:||::|:|:|:||||:|:||||:|:||||||||||||....|	canonical
1435	mO_399	V	coding	4955	4655	0.0	30	ATATA	77	ND9	831	784	UAUAUAGUAGUAUGUAGAAUAAGACGGGCAAUAACACACAAGAUAUA	47	315	uuAuGuuGuuGUAuAuuuuAuuuuGuuuGuuuuuGuGuGuuCGuuuG	268	.|||:|::|::||:||:|||||:||:::|||.||||||||||..|..	canonical
